# Supplementary material for: Environmentally Selected Aphid Variants in Clonality Context Display Differential Patterns of Methylation in the Genome
Source: PLoS One. 2014 Dec 31;9(12):e115022. doi: 10.1371/journal.pone.0115022 (PMC4281257; doi:10.1371/journal.pone.0115022)
Supplement: S2 Table — List of methyl reads found at least twice in samples. List of 21 000 methyl reads found at least identically twice in one or the other sample or in both. The sequences of each read is provided along with the number of copies in one or the other sample. (XLS) [file pone.0115022.s016.xls]

## Sheet: FR3WW0S-090306-C0
seqnr	seq	length	total	green	pink	samples
00001	TAAAGAAAAACTGACGTATGCGAAAACAGCGTCTCGTTTTGGCGTAGGGATGGCGAGTCTTATGCGCTGGAATCGCCGCATAACGCCTTGCACGACGCACAATAAACCGGCTACCAAAATAGATATGGAAGCGCTGGCACAAGATGTCGCTACTTATCCTGATGATTACCAATACGAACGGGCTCAACGTTTTGGCGTCAGTGCTCAAGGGATTCGTCATGCCTT	225	49		49	1
00002	TAATCAGGATTTGTTGCCTAAGGTACCTCGTAATGCCGTTATTGTGATGGATAATGTTAGTTTTCACAAACGTCAGGATATACAACATTCAATAAAAAATGCCGGATTTACCCTCGAATATCTTCCTGTTTATTCCCCTGATCTCAATCCCATTGAGCATAAATGGGCTCAAGCTAAAGCACGTCGGAGGAAATACAGATGTGATGTCGATACTCTGTTTTCTACCTCCTTATTTTGAATCAATTTATATA	251	45		45	1
00003	TAAGAGATAACCGTTTATGCAAAGCGCTAGTGGGGCTATCGTTGGAAGAA	50	44	13	31	2
00004	TAAGGCATGACGAATCCCTTGAGCACTGACGCCAAAACGTTGAGCCCGTTCGTATTGGTAATCATCAGGATAAGTAGCGACATCTTGTGCCAGCGCTTCCATATCTATTTTGGTAGCCGGTTTATTGTGCGTCGTGCAAGGCGTTATGCGGCGATTCCAGCGCATAAGACTCGCCATCCCTACGCCAAAACGAGACGCTGTTTTCGCATACGTCAGTTTTTCTTT	225	36		36	1
00005	TAAAGCGCCTTCGGGTGAGTCGAAAAAAAAACACTTCAGCATCCCAAAGCTAACGCCAAGGAGCGAGAAAATTTTCAAGCCACTATCCAAGCCTATCAAGCAGCGGATAGACCCATTATTTATATTGACGAAAGTGGCTTCGCGCAGGATAGGCCAAGGCTCTACGGCTATTCACCTAAGGGAAAAAGATGTTATGGCAAAAATGATTGGCTGGCGAAAGGCAGA	225	35	5	30	2
00006	TAAATAACGGTTTAGCCTCAAACGATTTTTGATATTTGTTATTATTCAAAAAGTATGAGTCGTAGACACTTGAAAATTTTACCAGTT	87	33	19	14	2
00007	TAAACAACTGGTAAAATTTTCAAGTGTCTACGACTCATACTTTTTGAATAATAACAAATATCAAAAATCGTTTGAGGCTAAACCGTTA	88	31	22	9	2
00008	TAAAGCGCCTTCGGGTGAGTCGAAAAAAAACACTTCAGCATCCCAAAGCTAACGCCAAGGAGCGAGAAAATTTTCAAGCCACTATCCAAGCCTATCAAGCAGCGGATAGACCCATTATTTATATTGACGAAAGTGGCTTCGCGCAGGATAGGCCAAGGCTCTACGGCTATTCACCTAAGGGAAAAAGATGTTATGGCAAAAATGATTGGCTGGCGAAAGGCAGA	224	29	5	24	2
00009	TAATATTATCGGCGCTTTACTGGAAGGAACGCTGATAACCCTCTGTGCTTTCCAGTGCAATATCGATAGCGAATTTTTCATGCCTGGA	88	29	4	25	2
0000A	TAATTCTTCCAACGATAGCCCCACTAGCGCTTTGCATAAACGGTTATCTC	50	28	7	21	2
0000B	TAATACAAGGCTCCTAACATATTTTTACAATAGCAGTTGCAAAATAAAAGGAATACATTGTCACAATTTTTATTTATAAGCA	82	25	17	8	2
0000C	TAACAGACGGTCTTTATTGAGCATTTTGGGTTCTCTTAGCCTAACACTCTCATTATTTTCTATAACACGATCGAAAATGCAATAGGCTTA	90	24	5	19	2
0000D	TAAAAACCTAGGATAACTATTTTAGTTATTTTGTTGTGATTGTATAATATTATTCGTGGGTACTTGAAACTTCTAAAGTATACTATTATATATCTATGATAGTACCACGGTTTTTTGTTGATGTATAACGCGTTATAAGTACCTAATAAATATTATGATATGA	163	24	17	7	2
0000E	TAAGTAATCGTACTTAGCGCGCGAAAGACCCAGGTGACCAATGAGCGCATTCCGCATAACGTATACCCGCGCTT	74	22	17	5	2
0000F	TAACTCTGCCTTTCGCCAGCCAATCATTTTTGCCATAACATCTTTTTCCCTTAGGTGAATAGCCGTAGAGCCTTGGCCTATCCTGCGCGAAGCCACTTTCGTCAATATAAATAATGGGTCTATCCGCTGCTTGATAGGCTTGGATAGTGGCTTGAAAATTTTCTCGCTCCTTGGCGTTAGCTTTGGGATGCTGAAGTGTTTTTTTTTCGACTCACCCGAAGGCG	224	22	6	16	2
00010	TAAATTTGAATTCAATGATATAATATCATTGTATAAGAAAAACGATTCTGAGCGGAGACGGTATGTTAGTCTAGGTATAAGACATAATATTATATTAGGTACCTATAATAAATTCCAAA	119	21	15	6	2
00011	TAATCCAGGCATGAAAAATATCGCTATCGATATTGCACTGGAAAGCACAGAGGGTTATCAGCGTTCCTTCCAGTAAAGCGCCGATAATA	89	21	6	15	2
00012	TAAGGAAAAACGGGAATTTTTACGCAAAATCTGTTTTCGAGAAAATCGATTTTGGTTTTTGGTGTAAC	68	21	15	6	2
00013	TAAAGAAAAACTGACGTATGCGAAAACAGCGTCTCGTTTTGGCGTAGGGATGGCGAGTCTTATGCGCTGGAATCGCCGCATAACGCCTTGCACCACGCACAATAAACCGGCTACCAAAATAGATATGGAAGCGCTGGCACAAGATGTCGCTACTTATCCTGATGATTACCAATACGAACGGGCTCAACGTTTTGGCGTCAGTGCTCAAGGGATTCGTCATGCCTT	225	21		21	1
00014	TAAAGAAAAACTGACGTATGCGAAAACAGCGTCTCGTTTTGGCGTAGGGATGGCGAGTCTTATGCGCTGGAATCGCCGCATAACGCCTTGCACGACGCACAATAAACCGGCTACCAAAATAGATATGGAAGCGCTGGCACAAGATGTCGCTACTTATCCTGATGATTACCAATACGAACGGGCTCAACGTTTTGGCGTCAGTGCTCAAGGGATTCGTCATG	221	20	20		1
00015	TAATAAGCCTATTGCATTTTCGATCGTGTTATAGAAAATAATGAGAGTGTTAGGCTAAGAGAACCCAAAATGCTCAATAAAGACCGTCT	89	19	5	14	2
00016	TAAAAAGAAAGAAGCCCTCACTTATGCTGAAACCGCCGACCGTTTTGGTGTAGGAAGTGCCAGTTTGATGCGATGGGCGAAACGCCTGGAGCCTTGTTTGACGCGTAATAAACCCGCTACCAAAATAAACAGAGCGGCGTTGATTCTGGATGTGGAAACCTATCCTGACGCGTCTCAACACGAGCGAGCGCAACGGATGGGTGTGAGTGCCAGGGGTATCTGTGATGCCTT	231	18		18	1
00017	TAACTCTGCCTTTCGCCAGCCAATCATTTTTGCCATAACATCTTTTTCCCTTAGGTGAATAGCCGTAGAGCCTTGGCCTATCCTGCGCGAAGCCACTTTCGTCAATATAAATAATGGGTCTATCCGCTGCTTGATAGGCTTGGATAGTGGCTTGAAAATTTTCTCGCTCCTTGGCGTTAGCTTTGGGATGCTGAAGTGTTTTTTTTTTCGACTCACCCGAAGGCG	225	18	2	16	2
00018	TAAGGAAAAACGGGAATTTTTACGCAAAATCGATTTTTCACAAAATTGAATTTGGTTTTTGGTGTAAC	68	17	12	5	2
00019	TAACTTATCGTAAAAATAACCGTGTAGCACATCAACGGAAAATGGGGGCAGGCCAGAAAGGATTTTTACCAACCCCATTGGATAAACTGGTTTTTATTCTGTTGTA	106	17	3	14	2
0001A	TAAAGTTACACCAAAAACCAAAATCGATTTTCTCGAAAACAGATTTTGCGTAAAAATTCCCGTTTTTCC	69	16	9	7	2
0001B	TAACGGTAATGAATGTTATAAATAATATAAAAATTGTTTTTCTAGCGCAATGATCAATGTCATATCGAATCTAAAATTCAACAATCAACATGATTGAATATATAACCTCAACATCAATAATGAAAAGCTGAAATCATGGTATAA	144	16	10	6	2
0001C	TAAACCAACGGAACTACACGTGTTCTGCTGAGCGTAGAATTTGCTATGTTACGCACTTGTAAGACGGAGACAACACATGCGGGTATAACGTCCTC	95	16	12	4	2
0001D	TAATATTTGTCGACGGGTAGTCGACACCGGCGACCCGCGAAATGTTACCGATGTCGACTACCCGTCGACCGTGGCATTGAACGT	84	16	7	9	2
0001E	TAACGGTAGACCGTCTACCGGGGACACGGTCGCGCGGTACTCATTTTCAAAATTCATATCTCGAAACTGGTCAAAATGTTCCCTTAGATATTTTCACAC	99	16	10	6	2
0001F	TAAGTTATACCATGATTTCAGCTTTTCATTATTGATGTTGAGGTTATATATTCAATCATGTTGATTGTTGAATTTTAGATTCGATATGACATTGATCATTGCGCTAGAAAAACAATTTTTATATTATTTATAACATTCATTA	142	15	13	2	2
00020	TAACACGTTCAATGCCACGGTCGACGGGTAGTCGACATCGGTAACATTTCGCGGGTCGCCGGTGTCGACTACCCGTCGACAAATA	85	15	9	6	2
00021	TAAGAATGCCGCGCACCTTGCGAAACACGGCATCATTAGCGTCCTCTTGGGCGAGTGCATCGCGTCTGATTATCGAGGGAGGTATCCAACGCGGTTGCTGATTGGATTCGGAACGGGCGTCGTCCCTTCCTCCGAAGACACGAGAAGCACCCCCGCGTTCTGCGTAGACGTCCGTCGTGTCTTTACGTGTCACCTGCGGGGACGAATATGTCTCTTCCTCCCTAGAATCCAACGGCAAACTGGATATTTT	250	15	8	7	2
00022	TAAAAACCTAGGATAACTATTTTAGTTATTTTGTTGTGATTGTATAATATTATTCGTGGGTACTTGAAACTTCTAAAGTATACTATTATATATCTATGATTTTACCACGGTTTTTTGTTGATGTATAACGCGTTATAACTTATAAGTACCTAATAGATATTATGATATGA	170	15	9	6	2
00023	TAAAAACCAAGCGCGGGTATACGTTATGCGGAATGCGCTCATTGGTCACCTGGGTCTTTCGCGCGCTAAGTACGATTAC	79	15	8	7	2
00024	TAATTTGACTCAACACGGGAAACCTCACCAGGCCCGGACACCGGAAAGATTGACAGATTGAGAGCTCTTTCTTGATTCGGTGGGTGGTGGTGCATGGCCGTTCTTAGTTGGTGGAGCGATCTGTCT	126	15	7	8	2
00025	TAAATACAACAGAATAAAAACCAGTTTATCCAATGGGGTTGGTAAAAATCCTTTCTGGCCTGCCCCCATTTTCCGTTGATGTGCTACACGGTTATTTTTACGATAA	106	15	4	11	2
00026	TAAAAGAGTCATAGTTACTCCTGCCGTTTACCCGCGCTTGCTTGAATTTCTTCACGTTGACATTCAGAGCACTGGGCAGAAATCACATCGCGTCAACACCCGTCCCGGGCCATCGCGATGCTTT	124	15	4	11	2
00027	TAATCCAGGCATGAAAAATATCGCTATCGATATTACACTGGAAAGCACAGAGGGTTATCAGCGCTCCCTCCAGTAAAGCGCCGATAATA	89	15	2	13	2
00028	TAAGAGGACGTTATACCCGCATGTGTTGTCTCCGTCTTACAAGTGCGTAACATAGCAAATTCTACGCTCAGCAGAACACGTGTAGTTCCGTT	92	15	9	6	2
00029	TAACGGGCAATAAAGCTTGCCGCTAGTAAAGTGACCGCTATCTCGTAGTTAGCGGTAAAATTTTACGTAACGATACATTGTAATAATGGAATA	93	15	8	7	2
0002A	TAATTTTACTGTAACTCAAAAAATAATTATTGTAAGCACTTGAAATTTGCAACAGATGTTTATATTAGCGTTGTCTATACA	81	14	7	7	2
0002B	TAAGAGGACGCCACACCCGCATTTGTTGTCTCCGTCTTACAAACGCGTAACATAGCAAATTTACGCTCAGCAGTTCACGTTTTATGCCGTTAGC	94	14	9	5	2
0002C	TAAGAAGCCCGGTGGTTCTTGGAATACATATCGTCGGGTAGAGAATTTTCCTGGTTTTCCGAATATCTAT	70	14	10	4	2
0002D	TAAAACCAAGTACTTTACAGTATTATCTTAGAAAAAACAGTATAACATTTATATAGTCCTGCCCGCGAGAGTCCATACGTGCTAACGCGTCCGTCGCTGCACATCGGTTCCCCTTCCATAAGCCGAATTATACTGATCGGAAGCCGGCCGTCAATGATCGCCAACAGCCGTCGTTGACATTCTTGTATACGTAGCAACAGTAATAAACACGTTTTTACGAAATTTGA	227	14	7	7	2
0002E	TAAAGCTCGCGGGCGCGATAATCGGCAAAGCCGGCGCTAGAATCCGTCGTATACGCCAAGATTCGGGAGCCGGAATCACTATTGGCGAACCAACTGAAGGCTCAGATGAACGAATAATCACTATAAATGGCACAGACAGTCAAATTCAAATGGCACAATATTTATTACAACAATGGTTAGTATTTTATATTTTTATTTTTAT	202	14	7	7	2
0002F	TAAAGTTCAAATTTATACGAAATATGTCAAAATTGCGAAAATTTGCAAGTAATTTAGTGGTTGAAAAATCGTAAAAATTTTTTCTTTTATAACTAA	96	13	6	7	2
00030	TAAAGCTATTTTACCGTGCTACCAACTATCAAACCCACCTGTTCACGGGCACATGGTATTATATCTAATTGTGTGCGTGGACATATTATGTTTGTCTATCGAAAGGGCTCAGCCCGTTTGGTCAAAATAAATACATAAATAAATAGTTTTATGTTACAATCTTATAATATCCACGACTT	179	13	7	6	2
00031	TAAGGCATCACAGATACCCCTGGCACTCACACCCATCCGTTGCGCTCGCTCGTGTTGAGACGCGTCAGGATAGGTTTCCACATCCAGAATCAACGCCGCTCTGTTTATTTTGGTAGCGGGTTTATTACGCGTCAAACAAGGCTCCAGGCGTTTCGCCCATCGCATCAAACTGGCACTTCCTACACCAAAACGGTCGGCGGTTTCAGCATAAGTGAGGGCTTCTTTCTTTTT	231	13		13	1
00032	TAAAAATATGGCAGTGTGGCATTTGTCTTCTCTCTTTGAACAACGAACAACACGCAAATGTGATCACGGTAGATCCAGTTTTGTAACGTTATAGTCTTGATATGTTAGAGTGATATGACATAATGTTATAGTCAAA	136	13	6	7	2
00033	TAATATTATCGGCGCTTTACTGGAGGGAGCGCTGATAACCCTCTGTGCTTTCCAGTGTAATATCGATAGCGATATTTTTCATGCCTGGA	89	13	3	10	2
00034	TAATTAGCTGTTTTTCTATGAGCCGCTGTATTCACATTGCCGAGTGGTGGGAATGGCACTATGGTGGGAGAAAATTCGGTCTGCAGACGTCGCGTACGTCAGTATCGATGCGCGGTTTACGTATGGACTTTCGTGGGCCGGAGTATATATTTTTTATACCAA	162	13	11	2	2
00035	TAAAATATCCAGTTTGCCGTTGGATTCTAGGGAGGAAGAGACATATTCGTCCCCGCAGGTGACACGTAAAGACACGACGGACGTCTACGCAGAACGCGGGGGTGCTTCTCGTGTCTTCGGAGGAAGGGACGACGCCCGTTCCGAATCCAATCAGCAACCGCGTTGGATACCTCCCTCGATAATCAGACGCGATGCACTCGCCCAAGAGGACGCTAATGATGCCGTGTTTCGCAAGGTGCGCGGCATTCTT	250	13	11	2	2
00036	TAAGTAATCGTACTTAGCGCGCGAAAGACCCAGGTGACCAATGAGCGCATTCCGCATAAAGTATACCCGCGCTT	74	13	9	4	2
00037	TAAATTATAATCTGTTTCTTGGATGAATATTTAGCATAAAATATAACAGATGACCAATATTATAGTCTGTCTCACAAAAGAAAGGTACACTACTGTTTCACGCATGTAGACTAAGATATGATTCCATCCTGGGCCGTCAAGCACGCTCTATCGGTACGTTAGATGTATCACGACTGAGAACAATTGGTTCTCGTTTACATCGTATATACACCGCTCGTGTTTACTTGTTATCACTGCGGTCG	242	13	13		1
00038	TAAGAAGCCCGGTGGTTCTTGGAATACATATCGTCGGGTAGAGAATTTTTCTGGCTTTCCGAATATCTAT	70	13	10	3	2
00039	TAATAGAAGGGTCCACATATGTTGTTCTAACTCCCATTCAAAAATTATAAAAATACATAGGCACAATTTTTTTTTATAAGCA	82	13	11	2	2
0003A	TAAAAATAATATATCCTAGACTGACAAATCATCTCCGTTCAGAATCGTTTTTCGTATACAATGATATAATATCATTGGATTCAAA	85	13	7	6	2
0003B	TAAAAAGAACATATTCGGCTAACGTTGCCACTGAACTGCGCTCGGACAAAAAAATCGAAAAAACACCCAACACGAGTTCCTCCGCGTAGCATTATAGTGTTACGCACATGCGTATAAACGTAAAATCGCAAAAACTTTGGATGAATATAACTTCAAAAATCATGGTTTCCGCAAAAAAATTCAAACAATTTCGAAATCAG	200	13	6	7	2
0003C	TAAATGATTCTTATATGGACGTAATGCTTCAGTAACCATATATGGTCCTAAATCAGATCCACCAATTCCAATATTTACAATATTAGAAATAGATTTTCCCGTATAACCTTTCCATTCTCCATGAATAACCATTTTTGAAAAATTTTTCATTTTTTCCAACAACGCA	166	13	11	2	2
0003D	TAATACCATAGATAAGTATATATATGTCTAATACATAGACTGATATACCGTCTCCGCTCAGAATCGTTTTTCTTATACAGTGATATTATATCATTGAATTCAAA	104	12	8	4	2
0003E	TAATCACGCAACTCTGTATCATCGCGCGCATTTGTTCATTTTTGGTCACCTTACTGGCGCGCTTTACCTGACGTGTGGCCACATCACAGAATTGAACCGGCTTTTTCACTATTTCAAAGGCAACAGGTATGGATACTCCTCCACTGTGATACAGCGCA	158	12	7	5	2
0003F	TAAGAAGCCCGGTGGTTCTTGGAATACATATCGTCGGGTAGAGAATTTTCCTGGCTTTCCGAATATCTAT	70	12	10	2	2
00040	TAACAGACGGTCTTTATTGAGCTTTTTGGGTTCTCTTAGCCTAACACTCTCATTATTTTCTATAACACGATCGAAAATGCAATAGGCTTA	90	12	5	7	2
00041	TAAAGCGGGCAGGTTTTAGCTATAAAAAAAACATTTTATCACCCCAAAGCCGACGTCCAAGCTCGAAAAGATTTTCAGACTAAGCTCCAGGGCTATGAAGCCTGTGATACCCCAATAATTTACGTGGATGAAAGCGGTTTTGCTCATGATATGCCGCGTCTTTATGGTTATTCAGTGAAAGGGAAGCGCTGTTACGGCCAACACGATTGGCATGCCAAAGCACGTACTAATGTCATTGGTGCACAGCTT	249	12	1	11	2
00042	TAACCTAATTACGCACACCTGTGGCGGTGGAATTCCGTCCCGTTTCTCCAATAC	54	12	6	6	2
00043	TAATAAAAACAGACCGTTTTTGGGGCATTTTTGGAGGTCGTTTTTGTATTACCTAGTGTGAGAAAGTCGCTTAGAGGCCGTTTTAGAGCCCCTATGTTGC	100	12	1	11	2
00044	TAAGATTGAACCGCTCGCTCGACCAAAACACGTTTTTTTCGCGCATTCCGGACACCGGTGGGAGCGTATGCATGGTGGCCCGCACCGGCTCCAACGATCAACGACGGCCGGCGATGACCGTCGGCCAATCACGGAACGCATAGCCATTGCATGGGGAGTCAGGCGCACTGTTTGACGGCTCAGTCTGCATGCGCGATGCGGTTCAAT	207	12	6	6	2
00045	TAAATCCGGCGGGTAGTCCCGCCTGATCTGAGGTCGGAACGTATCGGTTGTTTGTTTC	58	12	8	4	2
00046	TAACAAACAGAAAAGGGATACAAATATTTTGCTATGTAAAAAAGAAAAAGAACCTAATAGAAATTACCCGGGTCCGACGACGATGGCCGGAGATGACGCAGTATTATGTGTCGTCGGCGTCGGCACCGGTTGTGTATGTCATTTACCATCACGTGACGCTCGCCGTCGTCTCGCAACATTCTCCGGGTCCACTA	194	12	6	6	2
00047	TAATAAAGCTAAAGCATTATGGACATTGAATAAATCCTCTATTACAGAAGAAGAATATAAAGATTTTTATAAACATCTCACCAATGATCAAAATGATCCTCTTATATGGAGTCATAATCACGTAGAAGGCAATCAAGAGTATATTAGTTTATTATATATTCCTGAAAAAGCTGCTTGGGATATATGGAATAGAGATAATAAACA	204	12	9	3	2
00048	TAAATCATACACTAACGTACATACAGCACGGGGTCCGCGATCTACCGCAGGTAGATTGCCTACCTGATAATGTACTGCTGCGAATCAGCATTTTTATTCCGGGCAACGGAAAAA	114	12	3	9	2
00049	TAACGATTAGTTGCGGACTATTAGCACACCACTTACGAAGAGTCATTCCTGCTGACTGGAGTATCATAGTGACTTCTCTTTGGATTTCTTGACATCTGCTGATTGAATGAGAACCTGTTATTAGGTCGTCGACATAGAAATCTTGTCTGATGACTTGAGCTGCCTGTGGATGTTTTGCTTTGTTTATGTTTGCAAGTTCTTGTAAACACCGTGTAGCTTGGAAAGGAG	228	12	5	7	2
0004A	TAAACAAAAATATGGAAATAGAGTTAGATTGTTATATACAGATACAGATTCACTTATATTAGAAATAAAAACTAATGATTTTTATCAAGATATGAAAATTATGTTAGATCATTTTGACACTTCAGATTATCCAAAAGATAATATTTATGGTTTACCTTTA	160	11	6	5	2
0004B	TAACATAGATATTCGGAAAACCAGGAAAATTCTCTACCCGACGATATGTATTCCAAGAACCACCGGGCTTC	71	11	7	4	2
0004C	TAATCATATCATAATATCTATTAGGTACTTATAAGTTATAACGCGTTATACATCAACAAAAAACCGTGGTAAAATCATAGATATATAATAGTATACTTTAGAAGTTTCAAGTACCCACGAATAATATTATACAATCACAACAAAATAACTAAAATAGTTATCCTA	165	11	5	6	2
0004D	TAACGTCGATAACGGAGAGATTAGTCACATAGACGAGCGGTACGACGAAATCATTTCATAACGTTTGTAGTGTTTGTACAGTTACATGTCTAAGTTTGCAGTGCCTTTATTATAAATATTATTCTTTACCTA	132	11	5	6	2
0004E	TAAAGTTCAAATTTTGACAACATATTATGTAAAAATCACGAAAATTCGTAAATTATTTTATGCTAGAAATTCATAAAAAATTTTCCTTTTATATCTAAGATTTCAAAA	108	11	5	6	2
0004F	TAATATTCCATTATTACAATGTATCGTTACGTAAAATTTTACCGCTAACTACGAGATAGCGGTCACTTTACTAGCGGCAAGCTTTATTGCCC	92	11	7	4	2
00050	TAATTTATTTGAGTAAATATTAGTGATGGGCAACGATATTATAATTGTGAGTATCGATAATGTTCCGATTTTTCAGATATTGAATCGCGATATCGTAAGCAATCGTAAGTCATAACGATATCATTATTGTATCAAAAATA	140	11	9	2	2
00051	TAACTACAGCTCGTCCCGTCTACAATTTGGACTATATTTCAGCACCTGTGGCGGTGGAATCCCGTCCCGTTTCTCCAATAC	81	11	7	4	2
00052	TAATCAGGATTTGTTGCCTAAGGTACCTCGTAATGCCGTTATTGTGATGGATAATGTTAGTTTTCACAAACGTCAGGATATACAACATTCAATAAAAAATGCCGGATTTACCCTCGAATATCTTCCTGTTTATTCCCCTGATCTCAATCCCATTGAGCATAAATGGGCTCAAGCTAAAGCACGTCGGAGGAAATACAGATGTGATGTCGATACTCTGTTTTCTACCTCCTTATTTTGAATCAATTTATATATTG	254	11	11		1
00053	TAAATCTAGTCTGTCCAGCGAGAGAACGCGCCGCACGTCTACCAAAATTGGTCCGTTTTCGCGCATTCCCGCGCGTACCCAGCCATGTGTGCACCCACCAGGATGGCCCACCGACCGACGGCGCGTTCCGACGACCGGCTGTACGGACCGATCGGCCGTCTTCGGCAGGCCGAGAGAGGGGGAAATTGGGCCTCGGCGCTCGCTCGGTCGTCAGTCTACATGCGCAGAAACGGCGCGTTCTCTTGCTGGACAG	253	11	8	3	2
00054	TAATACCATCCATTATACAGTGACCCACTTGTAACCTACTGTACAGCAGAGCGAAATCCACTTACCCACC	70	11	9	2	2
00055	TAATTCCATCCATTACAGTAACCCACTTGTAACCTACTGTACAGCAGAGCGACATCCACGACTTACCCGCC	71	10	5	5	2
00056	TAAAAACCTCGTCCGAGCGTCGGCCGTCGGTCAGAAAATTCTTCTCGAGGCACACCAATGTCAACGCGTAGTGGTACGGTAGCCGAA	87	10	6	4	2
00057	TAAATTCATACGCGCCACTCCGACAATGGCGCGTTTCCCTCGCCGGTATGGCACGTATGAACTTGATCAATGTAAACTAAAAACACGCACGTATGATACCCGTTCATGTGAAATGGGCCTAAATTCAGA	129	10	8	2	2
00058	TAAAGAAAAAGAAAAACTGACGTATGCGAAAACAGCGTCTCGTTTTGGCGTAGGGATGGCGAGTCTTATGCGCTGGAATCGCCGCATAACGCCTTGCACGACGCACAATAAACCGGCTACCAAAATAGATATGGAAGCGCTGGCACAAGATGTCGCTACTTATCCTGATGATTACCAATACGAACGGGCTCAACGTTTTGGCGTCAGTGCTCAAGGGATTCGTCATGCCTT	231	10	2	8	2
00059	TAAAAACGAAAATATCCCCCGATTTGCTATGCAACACCTCCCCAAGTAGGTCACGGGGTATGTTATGTTGTATAGTATGTGCAGTGATAACAAGTTTTGCGGCACTCGTCGCTGCGCTTATAGTAGTGTTGCGCACATGCGTATAAACGTAAAATCGCAAACTTTGGAAGGCTGTAACTTCCAAAATAATCATTTCCGCAAA	202	10	6	4	2
0005A	TAAAAACCTCGTCCGAGCGTCGGCCGTCGGTCAGAAAATTCTTCTCGAGGCACACCAATGTCAACGCGTAGTGGTACGGCAGCCGAA	87	10	4	6	2
0005B	TAAATTTCACCTTGAACGAGAGCGTACACGCCGACGTGAACGAGACCTGGATCTTGAACGAGAACGAGAACTTGAAGGACTACGACTGCGTCTGCCTCCACCACGACCGCGACTACTACTTCTGTCTTCTAAGAGTCTTATGCGACGTCCATTCAATTCTGTATCATCCAACTTGTCCAATGCA	184	10	3	7	2
0005C	TAAATTTATACACTTTTTGGCCCAACAGATAAAACTTTATTGATATTTATAGAAAAAAAAACTAAAAAATTGAAAACTTACAATGTCCGTAAACAGCTCAAAAAGAGTCAAATTA	115	10	5	5	2
0005D	TAATGTCTAGAACTACGATGCGAAGATTCAGCTCGGTCTTCCCTACGATCCCGGTCACGTTCAATATCTCTGTCTGCATCTACTGCTCTCCTACTAGAGGTCGGCTCTCGTTCACGTTCACGTTCCCGATCACGTTCTCTGTCTCTATCACGTTCACGTTCTCGATAACGATCATCATAATACCTAAAATA	191	10	5	5	2
0005E	TAATCATATCATAATATTTATTAGGTACTTATAACGCGTTATACATCAACAAAAAACCGTGGTACTATCATAGATATATAATAGTATACTTTAGAAGTTTCAAGTACCCACGAATAATATTATACAATCACAACAAAATAACTAAAATAGTTATCCTA	158	10	9	1	2
0005F	TAAAATTGGACACTCGAGTGATATACTTACATAAGTGTGTGTGAATTGGACATTACCGGGTATCTAAGGCTTTTATGGGTGAATGAAAATCATGGCCTATCCAAATCCTTTATTCGTCTGTTCATTTACTTCTAACCCATCGTTGGAGAAAGAAAATGTTCTGAAAATGTCAAGTTGTAAAAAACATATATAAATACCGAGTTTATGAATTATGTTGAACGATTTTACCTCTTAGATGCGATTTACTAGTCGTGCG	256	10		10	1
00060	TAAAATAACATCGCTATATCCAGATTATCGTTATAACCGATATCGTTATATACGAATAAAAGTACTACACATTACATATAAAACCAACCAAATACATTGCTTGGAATCGTTTTACCCGGAATATCGTTATATACGGCATCGTTATAAGCGAATTTGACTGTATGTGAATATTATGATACATCAATGCGCGATTCAAAATGTTTTTTTCCATCTGTGACCCCATGAGCTATACATTT	236	10	3	7	2
00061	TAATGATGCTTTGCCATGGAATATTTCACCTGCATATCCGATAATGCCGCCATACGCTTCTACTATTGCTTGATGACCTAAACAAATTCCTACTATAGGAATGTCCCCCTTGACTTTTTTTA	122	10	3	7	2
00062	TAAATAACTAATCTGTCCAACGAGAAAGCACAACTAGGTGGCGATCTAAACTCGTTGTCCGTGCATCTCCCATCCCCAGGCCCACATAGTGCTGACTACCAGCTGTTGATCTGTAAACGAGCACGCTCCGCCTCCGCGCAATAAGCTATGACGCACGACATGTGACAGCAGCGACCGCATAGTGAGGGAAA	191	10	4	6	2
00063	TAATTACACAATTTCAATTTTGAAAATAAGTTTGATTAGTTACATCACAATACTGTGCGGAAGCAGACGGTCACATGACGGGCAATGTGTTAGCATATAAACGTAAAATTATACTTATAATTCCATCATATAAAATATAAATGTCCAAAGAAGACAATATTGTGCA	166	10	3	7	2
00064	TAAGAGGACGTCGCACCCGCATGTGTTGTCTCCGTCTTACACACGTACGTTATAGCAAATGTTCGTTCAGAAGATTCAATTGTGTGCTGTTAGTTTTTATATTAGAGTGAATTGACCTATTATCAAA	127	10	7	3	2
00065	TAACTTATCGTAAAAATAACCGTGGAGCACATCAACGGAAAATGGGGGCAGGCCAGAAAGGATTTTTACCAACCCCATTGGATAAACTGGTTTTTATTCTGTTGTA	106	10	3	7	2
00066	TAAAAATATTACGGCGGCAATGCGGCATAATATACGTGTCACATGTATGCATTTTATATTTACGCGATCCGCCATAGACGAAGGTTGACAAAATCATAACCATCGCTCCCGAATGATCAAAATCGTCGGCCAGCCGCCGACTGTGAGTAGTGGGCGCGG	159	10	7	3	2
00067	TAAGAACTAAGCAGTTGTCACACAATTATACTATACTGAGTGCGCCGAGAGAGCGCAAGTCGGCCGCGCATCCAAATGAAGTCGCTCCGCGGTATCGAGGTCTAATTTCTCCCACCAAGTCGACTGGTCGTACACCGTCGTAAACCACCGAGCGCTATCGTCTGTTATCGAATTTTGTCATTTGACAGTTCATATCTA	198	10	6	4	2
00068	TAATATTATCGGCGCTTTACTGGAAGGAACGCTGATAACCCTCTGTGCTTTCCAGTGCAATATCGATAGCGATATTTTTCATGCCTGGA	89	10	3	7	2
00069	TAAAGAAAAAGAAAAACTGACGTATGCGAAAACAGCGTCTCGTTTTGGCGTAGGGATGGCGAGTCTTATGCGCTGGAATCGCCGCATAACGCCTTGCACCACGCACAATAAACCGGCTACCAAAATAGATATGGAAGCGCTGGCACAAGATGTCGCTACTTATCCTGATGATTACCAATACGAACGGGCTCAACGTTTTGGCGTCAGTGCTCAAGGGATTCGTCATGCCTT	231	10	2	8	2
0006A	TAACAACGCAAGTGTTATGAACCCCTGTCTTTAGGTAGTAGTTTTAGCTTACGTAGCACCTGTCGACCGCCGTCGCGAAATTATGTCTAACAATGCGACGTCAGTCGAGTGTCACACGTCGAAACCATAATA	132	10	5	5	2
0006B	TAAAAGCTTAGTTATAAAAGAAAAAATTTTACGATTTTTCAACCACAAAATTACTTGCAAATTTTCGCAATTTTGACATATTTCGTATAAA	91	10	10		1
0006C	TAAACGCATCAATGATATACTCCGTGCCACGAGGGAAGTAACAAGTGTACCGACCAAATTGCGGTCGAATTTGCGCATCCCCTACCCATTTGACATGTTGACGTTGCACGATCAAGACCGTCAACAGTCGGAAACATTATATAGTAACACTATTAGTATGTATCATGTTGTAAAGTGGGGGAAAAGGGGCCTCAGAACAGTCTCGTGGTAGGAAGTATAGTTAGCCTGACACTGATGTAGTACAAAACAAATT	253	10	6	4	2
0006D	TAAATAATATACGTAACACGAGACGTAACATGTGAAATACACCTTCAGTAGGTACCTTCGACGTAATACGCAACACAACTAAAAGTGTCCGACAATCTGCCACGCGCACCACCGATAATATAATATTATCGCTCGATAAGAAAATATTCCGATAAAAGTTTAGTTGTATGCAATAAAATCGGCTAATTGGATGGTATGATATAAAGATTGTCTAA	215	9	6	3	2
0006E	TAATATTTTTTGTATCTGCTGTAGCTTCAGTGTTTGTTTCTAGAATCAATGCATCATCATCAGTATTTCTTGTAAAAATTATTTCAAATCTAGCATTGTAAATTTGTTTTATTTCTTTCATTGACCCTAAACCTAAGTGTGATAAAGGAATGATGAGCTCGACACTTCCTCCCCCTTCAGATGTAGATTGAAAACCTGAATTTTGTGTAGGACCATTTCCATCAACAGCATAACTCATATAACCTTTT	248	9	7	2	2
0006F	TAACATAGATATTCGGAAAGCCAGAAAAATTCTCTACCCGACGATATGTATTCCAAGAACCACCGGGCTTC	71	9	5	4	2
00070	TAAGGCATGACGAATCCCTTGAGCACTGACGCCAAAACGTTGAGCCCGTTCGTATTGGTAATCATCAGGATAAGTAGCGACATCTTGTGCCAGCGCTTCCATATCTATTTTGGTAGCCGGTTTATTGTGCGTGGTGCAAGGCGTTATGCGGCGATTCCAGCGCATAAGACTCGCCATCCCTACGCCAAAACGAGACGCTGTTTTCGCATACGTCAGTTTTTCTTT	225	9		9	1
00071	TAAGGAATGGTATCGAGCAACAGGTAGTGGTTGCGGTACACCCTCAAACATCTCTAAACCATCATGGCGGA	71	9	6	3	2
00072	TAAATTTATACATAGATTCGGTTGGAACGATCTATGCATACGAGAGACCGAAATACCAGGACAATTAGAGATTTCATTGATGATTTGATTGAAGACCATTCGGAAGACCGTATAATAACGTTTCTACGTAGAGCAGGCCATAGGATAGATGGATATATAACCCAGCAAATTGGTCCTTATCCAGGTAATTCACAATTTA	199	9	6	3	2
00073	TAATAAAAAAATAATTTAGAAAGTATAATGATTGTCGATAGCGCGATACGCGTCTCTGCTGTCAAGAATTCA	72	9	5	4	2
00074	TAATGTGAACTATAGTAGGTACAGTAGGTAAATAGACTACAACAGATTACTGAACGATAAAGACCATCAGAGTAATGTCAGCAACTACGCATATCTATGCCAGGTCAACGACATAGTCGGACGATAATACAAACGAATGCGGACAATA	148	9	8	1	2
00075	TAATATTATCGGCGCTTTACTGGAGGGAGCGCTGATAACCCTCTGTGCTTTCCAGTGTAATATCGATAGCGAATTTTTCATGCCTGGA	88	9		9	1
00076	TAATTGGTTAGATAAGAAAGCTTACGAAGAAGCAGCGAAACGTTTGAAAATAGAAAATGAACGTGAGAAAGAAATGGTCATTCCTCGACTGCGTATTGAGTCTCGTCGTAAATATCTCGAAAAAAGAAAAGATGACAAGGTTACGGAACTGGAAGCCGATATCATAGACGATGAATATTTATTTGATGCTGAAGAGTAAGTTTTTGCTATAA	212	9	4	5	2
00077	TAATAAGAAATCGGCGGAAAGATAAAGAATATGTTCGTCGTTCGACGGAAATATTATTTTCAACCCGTATAATAATATAAGGTACACTTACACTTACCTATAGTCTACACACGACACGCGTACGTCTATATATTATATAGGTACTTGGAATGGCGACGCAGCCACCGCTAATCACTAATTTGCGTTCTAATAATTTGTTACAAAATTGAAAATACCATATACAA	224	9	4	5	2
00078	TAAACGGCACGTCATGGCGGTCGGCAGACCCGTTATACGAACGCCGAGCGCCGC	54	9	8	1	2
00079	TAAACAAAAGGCTACGCTAATGCAACACGAGCGTATTCATACTGACTCAAGACCATTTGTGTGCAGTGATTGCGGTAAACGGTTTCGTCAACAGTCTCATCTTACGCAGCATGTGCGTATCCATGCTAATGAAAAACCATTTGTATGTGTTTACTGTGAGCGAACCTTCAGACAGCGAGCAATCCTCAACCAGCATCTACGGATTCATTCGGGTGAGAAACCGTACGGGTGTGG	234	9		9	1
0007A	TAACCGGAGGATGTTTACGTGAAGATTCTTTAGGAAAACCACATACAGCGTAAAGGAATGAAGGCTCACGTTTCTTATTTACGTGTTCAGAATTTGAAGGTGCCAAATTAGTGAAGCCATTCCATAGAGCACGGGAAATCAGTCTACCAGTAGTAACTATTTGCTGCATTATTTA	175	9	2	7	2
0007B	TAAGGCATGACGAATCCCTTGAGCACTGACGCCAAAACGTTGAGCCCGTTCGTATTGGTAATCATCAGGATAAGTAGCGACATCTTGTGCCAGCGCTTCCATATCTATTTTGGTAGCCGGTTTATTGTGCGTCGTGCAAGGCGTTATGCGGCGATTCCAGCGCATAAGACTCGCCATCCCTACGCCAAAACGAGACGCTGTTTTCGCATACGTCAGTTTTT	221	9	9		1
0007C	TAATCATGTGATGTGTATCGAACCTCCGCTACAATGTGTCTGTCGCTCAGAGTTCCGCTGGGAATGCCGCCGCTGAGCCTGTCTGCCCTCGGAGGAGCTTCCCACGTGCGCCGGTTCATCGGAGGAGCTGAAAATGCAAATGGAAAA	147	9	4	5	2
0007D	TAAATACAACAGAATAAAAACCAGTTTATCCAATGGGGTTGGTAAAAATCCTTTCTGGCCTGCCCCCATTTTCCGTTGATGTGCTCCACGGTTATTTTTACGATAA	106	9	1	8	2
0007E	TAATTCTGCACCTGCATCTTTAGCTATTGCAATATTATCACCTTGTGTAAATACAGCTACTCGAATAGAACGGCCGATACCATTTGGTAATACTGTTGAGCTTCGAATATTCTGATCGGATTTTTTAGAATTTATACCTAAA	142	9	6	3	2
0007F	TAATGTACACTTAGGCCCGTTTCACATGGACGCGTATCATACGCGACGTATCGTACGCGCGCGTTTTCATTTACTTTGGTCAAATTCATATGGGCCACTCCGACGATGGCGCGTTTCCCTCGCCGGTTTGGCGCGTATGAA	141	9	5	4	2
00080	TAAATAAATTTTCAATTTCGCCTATTGAATAAATACCTATAGATATTGTACCTAGTGGGATTTGACCATTTCGACCTAATCTAAATTCACATTCTTTTTCAATATTTATATAATATTCACCATCAATAGGATGATACATTTTTTTCTCACTTGTCATTGAAAAATCAAATTCACTGTTTTCGAAACCTAAATA	193	9	5	4	2
00081	TAATACAATGATCATCTTCCTTATACCTGCCCCATAACCATAATTTGTGGAAAGAAGGCTCTATACGTTGCTAAAACATCTGAATCATCCATATAAATACTAGCAACGTTTGGTGCGGTCTAACAATCTCTTTGAAGAGGACTCTACGCAGACATTTGTTGTCTCCGTCTCATAAGTATGTAACGTCGCAAATTTTACCCTCGGCAGATCACATTTAGCTCCGCTAATTT	230	9	5	4	2
00082	TAAACAACTGGTAAAATTTTCAAGTTTCTACGACTCATACTTTTTGAATAATAACAAATATCAAAAATCGTTTGAGGCTAAACCGTTA	88	9	3	6	2
00083	TAAGAGAATTGATATCTAATTCATCAGATGCAATAGATAAATTACGATTTGAATCTATATCCTCACCAGAATTATATGAAAATGATAGTGATGTAAAAATTCAAATATCTATAAATAAAGCACAAAGAACATTGATCATTAGTGATAATGGCATTGGAATGACAAAAGAAGACACCATTGAAAATCTTGGAACAATTGCTAAATCAGGAACAAAATCATTTCTCCAATCT	230	9	9		1
00084	TAAAGAACTTTCTGGAGATGCACCGAATAGTATGAAATCTTCATCTTGCATAAAAAACATATAGGGACTGGGATTGC	77	9	2	7	2
00085	TAACTTATAACTAAGATTTTCTGTCTAACTCGAGTCCGTACTCCGACTGCCGACACGTCCTCGTCCGTGGGAACCGTATGGGTCCTTGCACGGCGAATTCGCTGACCAACGCACTTCCCACAGTCACGTAGGCCATTGCGTTATCCAGCGAACGCACATATCGCATACAGGGTGTCTAGTATGTACAGGGTACAACAGTATCTACGGTCA	210	9	3	6	2
00086	TAATTTTCTAATGATATACATACTCCGTTCAGCGAGAGAACGCGCTGATTCTGCGCATCCCACCGCATCATCATGCTATCGAAACCGGTTCCCTAATGGCAGACAGGGTGTTGCGTGGGAGAACCAGTTTTTGTCGGTACACAGCGCGATATCTCGCTGAACAGAGTATAGGTAATAATGAATAGTCA	188	9	6	3	2
00087	TAAGTACCGGGCTGGGTGTTGTACTCGGCAGAGCAGTTACCACGCTGCGATCT	53	9	7	2	2
00088	TAAATAACGGTTTAGCCTCAAACGATTTTTGATATTTGTTATTATTCAAAAAGTATGAGTCGTAGAAACTTGAAAATTTTACCAGTT	87	9	6	3	2
00089	TAATACAAGGTTTCTTATAAGTTGTTCTCACAGTGATAAAAAAAATCCAAAATCGTTAGTCACAATTTTTTTTTATAAGTGC	82	9	6	3	2
0008A	TAATAGATATGAACTGTCAAATGACAAAATTCGATAACAGACGATAGCGCTCGGTGGTTTACGACGGTGTACGACCAGTCGACTTGGTGGGAGAAATTAGACCTCGATACCGCGGAGCGACTTCATTTGGATGCGCGGCCGACTTGCGCTCTCTCGGCGCACTCAGTATAGTATAATTGTGTGACAACTGCTTAGTT	197	9	6	3	2
0008B	TAAATACAATAAAAATAACAGGTGTGATCCCGCACACACACAGTACCACCGCTAACCTACTCACAGAAGTCACCTCTCACCATAGACAACACTGAGTCTGCTACCAGTACCGACTACCGGGAACGCTGAGCGTTGAGCCAACCATGACCGTGCAGCAGGGCAGGTAAACAGACGAACAGTCAAAGTATACCTCGTGTCATCCTAGACTAGGAAAGAATAATGATAATGTGACATTG	236	9		9	1
0008C	TAATGACGGAGGATGGCAACGGACAGAGCGAAATTGCAGCAATTGGCTTATTAGTGAACGAGGAAGAAGTTACCTTGCGCTGGTTTTTTGAAAC	94	9	5	4	2
0008D	TAAGATTGAACCGGTTTCGCGCACATAGACTGAGCCACCGAAAAGTGCTGTGATTGGCTGTCAGTCATTTTCGGTGCTGGCCGCCATGCATACGCTCCCACTGGTGTCCGGAATGCGCGAAAAAAACGTGTTTTGGTCGAGCGAGCGGTTCAAT	154	9	4	5	2
0008E	TAAAATAATTTGACTCTTTTTGAGCTGTTTACGGACATTGTAAGTTTTCAATTTTTTTAGTTTTTTTTTCTATAAATATCAATAAAGTTTTATCTGTTGGGCCAAAAAGTGTATAAA	117	9	5	4	2
0008F	TAATAAGCCTATTGCATTTTCGATCGTGTTATAGAAAATAATGAGAGTGTTAGGCTAAGAGAACCCAAAAAGCTCAATAAAGACCGTCT	89	9	1	8	2
00090	TAACCGTTTTCCATTTGCATTTTCAGCTCCTCCGATGAACCGGCGCACGTGGGAAGCTCCTCCGAGGGCAGACAGGCTCAGCGGCGGCATTCCCAGCGGAACTCTGAGCGACAGACACATTGTAGCGGAGGTTCGATACACATCACATGA	150	9	6	3	2
00091	TAAACGTCTCCTCCCCTTTATTTTTATGTAGGTTTTAGAGCGCGAGCTCTTCCGGATCATTTTCAAATATTTTTTCTAAAATATAAAATTACCGGTTCTGCCGTCGACCGTATACATGTCTAAGTGTAGGGTCGCGCAGTACTCACTTTCAAAATTCATATCTCGAAACTGGTCAAAGAGTTCCCTTAGATA	192	9	3	6	2
00092	TAACACGTACGAACGCAAGCGAGTGCTACCGAACGAATGCAAACGCATATTCGCTAAACATTCGGTCGCGTCCATTTACATTGTTCACTCGTTCGTGTTCGACTGTCTTCGCTTCCACAAAAATGAAATGACGGATACGCGATACGGGCCTAATGCCA	158	9	6	3	2
00093	TAAATCGGTAAAATCGACGTCCGATGATATTATCGTTCGACGTTCAGTACGAGTTTTGCCGTC	63	9	7	2	2
00094	TAAAAAACATCGTACAGTGATGCCATGCTAGCGGCACTCGTCGCTACGCTCCTCGGCGCCGTCGCTCCGCTCCGCAAATCGAAAATATCCCCCGACTTGCTGTGCAACACCACCTCAAGTTGGTCACAGGGTAACGTAAAGT	142	9	9		1
00095	TAAATTTGAATTCAATGATATAATATCACTGTATAGAAAAACGATTCTGA	50	9	4	5	2
00096	TAATAAATTAGTTTGTTATTTATTTATTATTTTATCTTATAACTACATTCGGGCGTTTGTCATCCCGCCTGCGGCGGAAAGACTGTGGGCAGCGGTGCATCTTTGTCGTTTCGCCTCGGGCGAAAAGACCGCATCGGCGATGCTGGGTTTTTTGATCCGGCCTGCGGCGGGAACGCGGTACCGTTGGGTATTGTGTTATGTCGTGTTGGCAGCACT	216	8	2	6	2
00097	TAACTGAAGGTGAAGATGAACAAGATCCAGTTTCACATCTTGCTCGTTCTGTATTAGATGGACATATTATGTTGTCGCGTTATTATGCTGATTTAGGCCATTATCCTGCTATTGATATTGAATCTTCTATTAGTCGTGTTATGCCTAACATTA	153	8	5	3	2
00098	TAAGCGGCGCTCGGCGTTCGTATAACGGGTCTGCCGACCGCCATGACGTGCC	52	8	3	5	2
00099	TAAACCAACGGAGTTACACGTGTTCTGCTGAGCGTAGAATTTGATATGTTACGCACTTGTAAGACGGAGACAACACATGCGGGTATAACGTCCTC	95	8	6	2	2
0009A	TAAAAGCATGTCTAGATGGACGCCTCGATCGAGAAGATGAACGATCACGTCGATCC	56	8	2	6	2
0009B	TAAATTTGAATCCAATGATATTATATCATTGTATACGAAAAACGATTCTGAACGGAGATGATTTGTCAGTCTAGGATATATTA	83	8	8		1
0009C	TAAAATCATGGCCTCCAAATCCTTTATTCGTCTGTTCATTTACTTCTGACTCATCGTTGGAGAAACAAAATTTTCTGAAAATGTCAAGTTGTAACAAATATATAAATACCAAATTTATGAATTATGTCAAATGATTTTACCTCTTAGATGCGATTTACTAGTCGTGCGCAGAGTAGTACCAATATTGCCGTGAATCACTAACATTTATTTTGCTTCTCTATCCCAGACAAGTGGTTTGGATTATGTTTTGAGACAG	256	8	8		1
0009D	TAAATTTGAATTCAATGATATAATATCACTGTATAAGAAAAACGATTCTGAGCGGAGACGGTATATCAGTCTATGTATTAGACATATATATACTTATCTATGGTA	105	8	3	5	2
0009E	TAAAGTGGAGAGATCGGTTGGGCGTGACCTCTCCGCCGCCGACGAAAACTGGTCGCCGCATGGGTCACTTCTAAACGTGAATAGACTATA	90	8	5	3	2
0009F	TAAACAACATGCAAAAAGTGGAGAAGATATATTTGGAGACGGTGTTTTAGAAATACTACAAGATGGATTTGGCTTTCTACGTTCTGCAGATAGCTCTTATTTAGCTGGTCCTGATGATATTTATGTTTCACCGAGTCAGATTCGTAGA	148	8	7	1	2
000A0	TAATATTATCGGCGCTTTACTGGAGGGAGCGCTGATAACCGTCTGTGCTTTCCAGTGTAATATCGATAGCGAATTTTTCATGCCTGGA	88	8		8	1
000A1	TAACTAGATCGGAAACATACCTAGATCCCGGCTCACAAATACGTGCAAGATCATTTCTTGCTAAGTCAACCAGCATCAAATGTTCAGCAAGTTCTTTATGATTAGTTCTCATTTCAAGTTCTATTCTGCTGTCTAAATCGAGATCTAAAGTTCCGTCTTTTTTTCTACCTCTGGGTCTGGTTCCAGCAATAGGATAGAGCTCAATTTGTCTATTTTTTTCATCATATTTT	230	8	3	5	2
000A2	TAATTACAGACAACACTACCGAAAATACCGCGAGAATTCCCGTAATGAACGACACAGCTCTCCATCATTTTCATAACTAAGACAAGGCATAAATAATTA	99	8	5	3	2
000A3	TAAAATATGGCTTTGTTTATGTTTAGAGACGAGCTCATATGTTTACTATGTGTTTTGAAAACTCATCTCGACTATGGTTTCCGTGTGTCGATAGTTATGCGGAACCATGTACATGGGATTTAGAATTTACAGTTGATGAAAATATGACGGCAGTATCTTGTGGAGA	166	8	5	3	2
000A4	TAAGCCCCACATGGCCACATTACAATTCAACTCAATTTATAATTATAATTATTATACAATAGTCTATTAGTACATATATATTTTATTGGACGCATGTAAAATCCCGGAAAATAATCGAACGGACCGTAAAAATCCGGTAATAAAAATGTACGGACCGTTATATCCAGGACCGTAAAAATCCGGAAAATAAAAATGCGCGGACCATATCCCGGACCGTAAAAATCCGGAAAA	231	8	1	7	2
000A5	TAACTGACTATCGAGTCCGACGACCTCTATCCAACGAGTGGTCCGGGGATCTCGAGATCCCCGGATCTCGACGGTAGGTTATCGACGGTAGGATCTGACGGTAGGCTAAGAGATCCACTATATACTTATGTGGGGCTTATACAA	144	8	6	2	2
000A6	TAATCAATTCTTGTTGTGGTTTGTATGAAGTAAAAATTACACCACCTTTCCTTGAATAATTTTCTCTTTTTCATACTTTCTATTTTTTCTAATGTATTTTTTGTGATTTTTCCTCTTGTTTTTGGGAACATCAACACTGTTTTCAAACTTCTTTTCAATAATTTCGGGTACGGTTTTA	178	8	2	6	2
000A7	TAATAATAGAAGTAGCTTCTTTGACTTTTTCAACTTGATACCCAAATCCAGAACAACCCGTTGAATAAGACAACATTGCAATACGTGGTTCTATTCCAAACATTTTTGCTGAATCTGCAGATTGAATGGCAATTACTGCTAATTCTTCTGCAGTAGGA	158	8	3	5	2
000A8	TAAAGTTCAAATTTATACGAAATATGTCAAAATTGCGAAAATTTGCAAG	49	8	7	1	2
000A9	TAAAGATCTACACCAATAAATTGAGTATTAGCCGAGTTATAAGCGTATAAACAGCGAGAGTCGTATTACTCCCGTAAAATCGTGTACACAGTAATCGGCGGCGGCGAAATTATTACGTCATGCGTATTTTTCAAATGCCCATAACTGGCTAAATATTGGACGCAAACAGTTTTTAGTGGTATCTCTGTTTTTATTTCACTTGATATTATA	210	8	5	3	2
000AA	TAAACCAATAATTGAACCATTGAGTACACATGCAAAACAAAATGAAATATGTAACACACAGTCAACTGTACTAGAAAATAAATCAGAAACCTCATGCACTAGTGAAGATGATGATGATAACGAA	124	8	3	5	2
000AB	TAAAGAAAAACTGACGTATGCGAAAACAGCGTCTCGTTTTGGCGTAGGGATGGCGAGTCTTATGCGCTGGAATCGCCGCATAACGCCTTGCACGACGCACACAATAAACCGGCTACCAAAATAGATATGGAAGCGCTGGCACAAGATGTCGCTACTTATCCTGATGATTACCAATACGAACGGGCTCAACGTTTTGGCGTCAGTGCTCAAGGGATTCGTCATGCCTT	227	8	1	7	2
000AC	TAATATCCAGATCATTCACTTTTTCAGCAAACTCCTCCAACAGGTCTTTGGCGGCTTTCACGGGCTTCAACCGAATCCACGCTAATTTTTCGTTTTCAACTATTTTCACAAAGGCGACTTGCCATTCAAATTCAACGCAAATTG	144	8	3	5	2
000AD	TAAATCCCAGCAACTATGGCCATTATCTGATTGTGGGGTTTTATGATTGTATGTAGTAGGTTTTGTAATGGTAGGGGGTTTTTACACGTGTGTAATGAGTTTGGCAGAATTTTTGATTGGGCACCCGTAGGTATCTGCTATGCCCGGGTGGAGGATGGCGGCACTTGTTCTTCGGACACCGTGACTTGTCCGAAGAAAAATGCCGCCCGTGGCAAAGGAATCGAACTCTGGTCGACTGCATCGCAGACGACGCCTTAGTCCG	262	8	4	4	2
000AE	TAAGATTGAACCGTGTGGCGCTTGCAGACTGAGCCGCCAAATAGTCTCTGAACCCCTATGCGATGGCTATGCGTTCTGTGATTGGCCGACAGTCATTGTCGATCGTCGGCGTCAGTGCAAGCCGCCATGCATACGCTCCCACCGGAATACACGAAAAAAACGTGTTTTGATTGAGCGAGCGGTTCAAA	188	8	6	2	2
000AF	TAATTTGGAATTTATTATAGGTACCTAATATAATATTATGTCTTATACCTAGACTAACATACCGTCTCCGCTCAGAATCGTTTTTCTTATACAATGATATTATATCATTGAATTCAAA	118	8	2	6	2
000B0	TAAGTTTGACTATAACATTATGTCATATCACTCTAACATATCAAGACTATAACGTTACAAAACTGGATCTACCGTGATCACATTTGCGTGTTGTTCGTTGTTCAAAGAGAGAAGACAAATGCCACACTGCCATA	134	8	3	5	2
000B1	TAAATTTTTATGGGCGTTTGAAATTCATATTTTTACAACATTTGATATTCACTCGATTTCTTACGTAACGATTTTCTTATTTTGTTGTAA	90	8	4	4	2
000B2	TAAGAAACAAACAACCGATACGTTCCGACCTCAGATCAGGCGGGACTACCCGCCGGA	57	8	6	2	2
000B3	TAATTTGATATCTATACCCTGGTCCACGAGAGAGTATTACCGTTTTGCGCATGCAGACTGACGGCGGAGACCGTTCCGAGGCCCCATTTCCCCCACTATTTCCACGACCGCTATACATCGTATAGCGTTGAGCGCAGCCGACTGTTACCGAACAGCTATCGGAAATGCCGAGTAGTGGGGAATGCGCGGAATTGGACGAGTTTTAGTCCGGCGACGGTAATACTCTCTCGTGGGCCGGAGTATAATAAGGTTATCTTT	258	8	3	5	2
000B4	TAATACGGCGTGTAACGCGACGAACCACGAGATCCCGAAACTCTGACGGAAAAAGAAAAACATAATCGGGGA	72	8	2	6	2
000B5	TAATTAACTACCGCTTTTAGTAGTTTTTATAGTTATGCGAACAAGAAAATATTTCATCGCGAAGTATTGACATGTGCGGGCGTGTGCGAGATTTACATTACAACAATTTTTGGAAACACGCACTAATGATCATTTACTACTCACACACATAGCCCAAATGTTCATGTCATGTGAATTGCCTAAATATCACTCCTTCAAACATAATACGCTGGAG	214	8	5	3	2
000B6	TAACACTCACTATACTCTGTTCAAAATGAGATCATTACTCCGCGGCGACCAGTTTTTGTTGGACGGCAGTCAGACGCCGTCCCCATTACGGCGACGCGTTGGGCACTGCCACGGAAAAAAGCCTCGCCCATGCGCACAACTAGGCCGCCGAGTAATGATCTCATTTTGAATAGAGTATAGA	181	8	3	5	2
000B7	TAACATAGGCAACTGCCTCGTCGAGTGTCGATGTCGAACCTCTAGCGGTGGCGTGCGCGCTGGTCGCAGGA	71	8	2	6	2
000B8	TAATAATATGGAGTCAGTCTAATTTGCTAATTTGTTCACAAATATAGATTTCCAAAAAATCAATGAAATAGAAGGGAATAACGGCTAAAAATGTTCGAATGAAATGATCGTCTCAATAATTTCTACCTGGCATAGAATCTGCGGTAGGTAATCATTTCACAATTAGTGATGGTAAACAATGCTCAGTAAATTAGTAAACACGGTCAGAGGCTGTCTCAAAACATAATCCAAACCACTTGTCTGGGATAGAGAAG	254	8	8		1
000B9	TAAAAAGACGTTGAACCCGCATATGTCGTCTCCATCTTACACATGTACGGCGTAACAAAAACGTTAGCGCGCAGGAAAGAACCGAGAAAACCAAAGCCATAGCTAAGAAACAAAATTTTCACCACATAAAAAGGAGAACTTTGGCCGTACAATATCTTATTTATTATTTTGATATCATTTATATGAAAAATGTA	194	8	4	4	2
000BA	TAATCGAATTTCTTATAATGTAGAAGCTGCTCGAGTAGAACAAAGAACAGATTTAGATAAATTAGTTATTGAGATGGAAACTAACGGAACTATTGATCCAGAAGAAGCTATTCGACGAGCAGCTACTATTTTAGCAGAACAACTAGAAGCATTTGTTGA	159	8	5	3	2
000BB	TAATAATACGTTCTATTAGATCTTCGATGCCTTCTCCAGTTTTAGCTGAACATCTAATTGCATCCAATGCAGGTATTCCTATAATATCTTCAATTTCTTTAGCTACTTTGTCTGCATTTGAATTAGGTAAATCTATTTTA	140	8	3	5	2
000BC	TAAAAAGAAAAATTTTTATGAATTTCTAACTCGAAATAATTTGCAAATTTTCGTGATTTTTCCATATTTTGTCATTTTTTGAAC	84	8	5	3	2
000BD	TAACTCGACCACGGGTACTAGGCAGCGATGATAGTGTGTGTGTCCGTCGACTATCATTTATGCATATCGGCGTTTTGTTTTGGGTGTGGGCAGAGATGCCCGCGGGACGGAGAGCGCTATCATATAATATTCAATATTATTGTAATCGTTCATTTCGACCGTTACACGTTCTCATCTCTTTTCTTTGGTTATACTTTATATTTATGTTTTAGGATAACAAGGCTTTGACATTTCTT	236	8	6	2	2
000BE	TAAAATAGATTCAGGATGAAATTGAAAGCCGCAAACACGATCACAATTGTTTCTTACAGACATAATCATTTTTTCAAAATAGGAA	85	8	3	5	2
000BF	TAAGCCGCGCCCACTACTCACAGTCGGCGGCTGGCCGACGATTTTGATCATTCGGGAGCGATGGTTATGATTTTGTCAACCTTCGTCTATGGCGGATCGCGTAAATATAAAATGCATACATGTGACACGTATATTATGCCGCATTGCCGCCGTAATA	157	8	6	2	2
000C0	TAATACATGGAGGCGGTCATGAAAGAGGGATGCGTTCAGGAACTTTACCGGTTCATCAAATTGTAGGCATGGGCGAATCATTTGTATTGGCTAAAAGAAAAATACATGACGATTTTATTCA	121	8	6	2	2
000C1	TAAAGTTACACCAAAAACCAAATTCAATTTTGTGAAAAATCGATTTTGCGTAAAAATTCCCGTTTTTCC	69	8	7	1	2
000C2	TAAGAGGATGCTACGCCCGCATGCGCTGTTTCCGTCTTACAAACGCTAATTGCACATTCTGAATAATCTATTTGACTCTGTTATTA	86	8	6	2	2
000C3	TAACTTATCCAACTAAGCCACGTATAGGACTAAAACCTCAGACGTGCCATCGATTTCAGTCCTGTGCTTATCGTAGCAATCAGTGGCGGTATCGAGGTCGTTGCGATAGCATTCAGTTTAGTGTTGATCGCCGTGTGTTCATAGTAGGTTTCGGCTTGTATGGTTCGTCAACTGGAGCTTCCGATTACACT	191	8	3	5	2
000C4	TAATGAATTTATTAGACACCCCTGGTCATCAAGATTTTTCGGAAGATACATATCGTATTCTTACTGCCGTAGATTGCTGTTTAGTCGTAATTGATGCTGCTAAAGGTATAGAAGAACGAACTAGAAAACTAATGGATGTTGCGCGTATTCACAACACTCCCATTATTACTTTTA	174	8	6	2	2
000C5	TAATTCCCGTCACGCCGTCATGAGGTGATAGAAATAATTTTTCAATACTAGCAACAGTTTCATCAAGAATTTGTTCAACATTTTTTGGTCCTGAGTCTTTTTTGAAACGTTTTTCTGCAA	120	8	6	2	2
000C6	TAACGTTGTATATGGTATTTTCAATTTTGTAACAAATTATTAGAACGCAAATTAGTGATTAGCGGTGGCTGCGTCGCCATTCCAAGTACCTATATAATATATAGACGTACGCGTGTCGTGTGTAGACTGTAGGTAAGTGTAAGTGTACCTTATATTATTATACGGGTTGAAAATAATATTTCCGTCGAACGACGAACATATTCTTTATCTTTCCGCCGATTTCTTA	226	8	4	4	2
000C7	TAAGTGTTCACCCGTAGGTATCTGCCACGGCGGTGGGGGATGGCTGCCTTTCTCTCCGGACACCATGACTGCCCGAAGAAAAATGCCACCTGTAGCCGGGATCGAACCAGCGTCGGTGCCCGTCAAAACCGACGCCTTAGTCCGCTCGGCCACTCCGTCCCCCGCAGTTTTA	172	8	5	3	2
000C8	TAATTACTGCACAGAGCAAAACCATCTAGTTACTAGATACCTATCTTGTTGTATGGCGTACGCACTATACGCGATGACGGCTGCCGATAATACGAACGGATCCGTAATTTCAACGACAAAGTGATCACATAGTTACATCACATAATTGCAAACAGTAAAGGTAATCTAGATAATATTTCATTA	183	8	7	1	2
000C9	TAATGCAACAGAATAATGTATAGGATTAGTGATAATTACATCAGCTTTAGGAGTATTGATAATCATTCTTCTGCGCATAACAGCTTTCATTGCTTGACGAATCCGCATTTTTATATTTGGATTTCCTTCTTTTT	134	8	7	1	2
000CA	TAATTACTTTGCAAAAAAACACTCACTATACTGCGGCCCACGAAAGAGTATCCTCGTTTAGCGCATGCAGACTGACGGCGGAGACCATTCCGAGGCCCCATTTCCCCCACTATTTCCACGACCGCTATACACCGTATAGCGTTGAGTGCAGCCGACCGTTGCCGAACAGCTATCGGCAATGCGCGGAATCGGACGAGTTTTCGTCGGCAACGGGATACTCTCTCGTGAGCCGCAGTATAGTGTAACTTT	249	8	3	5	2
000CB	TAAGGCGTCGGTTTGAATCCGGTCGCGGGCGGCATTTTTCTTCGGGCAAGTCACAGTGTCCGGAGCGTATCGCCATCTGCCGCCCGGGCATGGCAGATACCTACAAACACAAAACAGCTAATGGTCATAGTTGCCATACTTCATGATCAATAAAAAAATAAATAAAAAAAATGTAATTATTGTTGAGGATGCTTTTATAAAAAAA	205	8	2	6	2
000CC	TAACACGTTGAGTGCCTCGTAGTATTTGGCGCACATTGCCCGAGAATCCGCGTGAAATCGGTCTTGGGAAAAAATAACCATTACTTTGCTAAAAATAAACGAAAATAAAATCCGAATACACCGTTGAAAAGAAGACATTTCACTGAATAACCACTTATAAAAACGGGAGAATTGCTCCGATAACCGAGTAAATTATAAGGCCATAAAAATGCCTATACAAATTGTCGACCGCGGCCTCTGGGGCAACGCAACTGTTGTCGACTACCCGTCGACCGCGGCACTCAAGG	287	8	8		1
000CD	TAATGCGTTGTTGGAAAAAATGAAAAATTTTTCAAAAATGGTTATTCATGGAGAATGGAAAGGTTATACGGGAAAATCTATTTCTAATATTGTAAATATTGGAATTGGTGGATCTGATTTAGGACCATATATGGTTACTGAAGCATTACGTCCATATAAGAATCA	165	8	5	3	2
000CE	TAAAAACCAAGCGCGGGTATACTTTATGCGGAATGCGCTCATTGGTCACCTGGGTCTTTCGCGCGCTAAGTACGATTAC	79	8	6	2	2
000CF	TAAGTTCATACGCGCCAAACCGGCGAGGGAAACGCGCCATCGTCGGAGTGGCGCGTATGAATTTGACCAATGTAAA	76	8	6	2	2
000D0	TAAATTTTCACATATCCATAATTGTCTTGTCCCAATTGCCTACTTGAGGTGGCTTCGCGTAACAAGTCGGGGGATATTTTCGATTTGCGGAGCGGGCGCCGAGAAGCGTAGCAACGAGTGCCGATACACGCGTAGTCACTGCCAAGGGATATTGTGATATCAAGCTGTGATACCTACTGTGTATATTTT	189	8	4	4	2
000D1	TAAGTATTGGAGAAACGGGACGGATTTCCACCGCCACAGGTGCGCGCAATTAGGTAATTATTTATACGGGACGAGCTGTA	80	8	5	3	2
000D2	TAACTACGGAATTCGGAACGTGTCTAAACGGATAGCAATCAAAACGGCGACTAAACGAGTAAGAAACGTATGCTGTATACAGTACGGTCGTACAAGACACATTATCTGTTACAGATAAGA	120	8	7	1	2
000D3	TAATGCATGTGTTCCTTTATCTGAAATGTTTGGTTATGCTACTGATTTACGTTCTCAAACTCAAGGAAGAGCTTCTTATTCGATGGAA	88	8	5	3	2
000D4	TAACGCTATGTCCTAGCTGGTTTGCACGCATGCGGGGAAAAACAATATAGCTTGTATTTCGCCGCATGCGGGCAACGCATTGCGTGCAGAACAGCATGGACAGTATATAAAACGCACGCACTCGCCCGCACTAGCTAGGACATAGGGTAAGAGAAA	156	8	5	3	2
000D5	TAAAATCATGGCCTATCCAAATCCTTTATTCGTCTGTTCATTTACTTCTAACCCATCGTTGGAGAAAGAAAATGTTCTGAAAATGTCAAGTTGTAAAAAACATATATAAATACCGAGTTTATGAATTATGTTGAACGATTTTACCTCTTAGATGCGATTTACTAGTCGTGCGCAGAGTAGGTACTACACCAATGTTGCCGTAAA	204	8	5	3	2
000D6	TAAACTCTACTATACTCCGTTTATCGAGAGACTGCACTGAGCACCGACGAAAACTAGTTCCCTACAAACACATTGGGTTTCAATAGCATGGCGACACGGAGGGATGCGCAGAACCAGCGTGCTCTCTCGCTGAACAGAGTATAATATAGCCATCTATTTCCAAA	164	8	5	3	2
000D7	TAAATCTATTGGATATCCTAGATCGAGAAGTTTTTGCATTTCTTGGAAGATCAAGCGATGGGGTTTACTAAAAAAATCATCAGCAACTACATGTTCTGAAACGCTATCCCATTGTTCATTATCTAACATCAACCCACCCAATACCGATTGTTCTGCTTCTAAAGAATGTGGTGGGA	176	8	6	2	2
000D8	TAAACACGCTGATTCCTTCAGTGTAGCGCGCGTGCGGCCCAGAACATCTAAGGGCATCACAGACCTGTTATCGCTCAGTCTCGTGCGGCTATGTTCGTCCGCCGCCTGTCCCTCTAAGAAGA	122	8	6	2	2
000D9	TAAATAAATAGGTATACAATTTTATACAATATAGAAACGTAGAACACAACTGCAATTAGCGAAATTGTTCGATAGTTGATACCGACTCCGGCGACAACGATATTTTATATTTATTTTTGTCACAGGACAATATCGAAAAGGCACAGTAATCGAAATGACAAAATGTCTTGAATAAACCCATACATCCTGCCGTGGCGGGTGAAAACCGGCCGTTCACGCCGCCGTCGGGATATTTTGAACTA	242	8	5	3	2
000DA	TAAAATTGATATTTTGCTTGGACAGTGATTATGCGTGTATCGACACTCGTCGCTACGCTCCTCGGAACCATCGCTCCGCTCCGCAAATTGAAAATATCCCTCGAATTGTTATGCAAAACCAACTCATGTAGGTCATATTGGTCACTAATATATTTTTCTACATTTTCACCAAACAATTTTAGATGATATTATAACAAGAAAAATACCATAA	211	8	6	2	2
000DB	TAACTCATTTAGAGTCTTGTCGATATTACTACCTTGTGGGACGATATTCCTCCAGCGTATGTTGCGCAACAGACCGCCAATTTGATGGCTGTTAGCAATCATGCTGCGCAAATAGGCCACCTGTCGACGGCTGCTAGCCCACTTTTCCTCACGTTCCCTCAACTCCCGTTTCACACCCTTGATCTCA	187	8	6	2	2
000DC	TAATCGCTGTGTCTAGAGCGCCGGGCGCCCGGACATGTAATAGAGTACCGGGCGCCCGGTTACACTGTAGAGCGCCGGGCGCCCGGATATA	91	7	5	2	2
000DD	TAATATTTTAGGTATTATGATGATCGTTATCGAGAACGTGAACGTGATAGAGACAGAGAACGTGATCGGGAACGTGAACGTGAACGAGAGCCGACCTCTAGTAGGAGAGCAGTAGATGCAGACAGAGATATTGAACGTGACCGGGATCGTAGGGAAGACCGAGCTGAATCTTCGCATCGTAGTTCTAGACA	191	7	2	5	2
000DE	TAAATTCTTTTGCAACTCCGCCTGATTTTTGAATTTCCCCGCAAATAAGTTTACCAACTTCCTGTAAGTGAATATGTCCTGGAACAAATTGAGAAAACGAATTTACTACTGCAATAATTGGTTTTGTAAAATCTTTCTCAGTCATACCTGTAGCACGCCATAGTGATCTTGCTCCAGACATATTTCTACCCTGAGTGGTTGTGAAAGAACGATATTTAGGCATTTTAGAGAACTCCAAAAATAAAAATTTTACAAAAACTATTT	264	7	5	2	2
000DF	TAAAAAATTTTCATTGTGTATATTTGATTTTGTCATTCCAATTGCATGAGAATCATTGTTGTATGTTTTTGTTTTCAGGCACGTCTGGATGTTGAATTGTGTAATGCGATGACGCAGGAGGATTCAGTGTTATAAAAAGGGATATGGAA	149	7	3	4	2
000E0	TAATATTATCGGCGCTTTACTGGAGGGAGCGCTGATAACCGTCTGTGCTTTCCAGTGTAATATCGATAGCGATATTTTTCATGCCTGGA	89	7	3	4	2
000E1	TAAAATAAAGGTGCAGAAAACAAGGTATCGATATCACATTGGCGCTTTCTGCGAAGGGCTTTTGCTTGAGCCCATTTATGCTCAATGGGATTCATATCAGGAGAATAAGTAGGAAGATATTCCAGAATAAAGCCGGCTTTCTGTATAGCAGCCTGGGTGTCTTGACGTTTATGGAAGCTGACATTATCCATTACGATGACAGCCCCTTGGGGAGATTTTGGTAGTAAGTCTTGCATG	237	7		7	1
000E2	TAAGAGGATGTCGTACCCGCATGTGTTGTCTCCGTCTTACAAATGTACGACATAGCAAATTTTCGTTCGCTAATTTCAATAGGGTGCTGTCATTTTTGATTTTACGATGAATTGACCTATTATCAAACTTTTAGGTTACAACATTATCTGTGCCCTCTCGTTGGTTTTTTACGATA	176	7	2	5	2
000E3	TAAAAAGTAAGTCTAGCGAGGATCGAGCGCGCGGCGTAATGGTACGTGTATTAGAAATACACGGGTGACAATGTACGCAATGGTCAATGTCAATATTGTATGGACCTGCTCAACTAAACTGTTTGTGAAATAATAATGCCCCTCTCCTGCGAGTACGCCGCGTAGGTCTCGCCACGGAGGCAATGGGCATGGTTACATCCAGCCGCGACGGCGGCGATACGGCGCACAACGCAAACTCTGGAGTG	245	7	7		1
000E4	TAATAGGCTGAAGCGAGAGAAAGAGAAAGATTACGGGAAGAAAATAGAAGACAGCGGAAATTAGAAACAGCATTCCGTTCGTTGC	85	7	3	4	2
000E5	TAATCGCGGTGATTTTTTTGTAAATATTGATTCTATATTACAACCTTCCCAAGAAGCTATCATAGATATTGTTTGGATGACAGATAATATCTTATTAGCAGGGGAATCATATAATGTCAAGTTGTCTGGTAAGAAAATACGTGTTTACA	149	7	7		1
000E6	TAACTTCTCCAGGGGAAATAACGTCAAAAATCTAGCCGCCAGACCGGGAATCGAACTCGAGTCTCTCGCTTGCCGGACGATTGCTCTACCACTGAGCTACCCGTCCGCATAGACCCCATGACACTATCTCCCTCA	135	7	1	6	2
000E7	TAATCCTAAATTGTATATACTCTGTTCAGCGAGAGAGCACGCTAATTCTGCGCATCCCTCCGTGTCACCAGGCTATCAAAACCGGTTTCCCAATGGCAGGGTGTTGTGTGGGGAACCAGTTTTCGTTGGTGCGCAACGTGGTCTCTCGCTGAACAGAGTATAGTGTTGGTGCTAGGGACACAA	183	7	3	4	2
000E8	TAACATGGCACTTATCGGAAACCCACCGCCTAAAGATTTAGCAATA	46	7	6	1	2
000E9	TAATAAACCAATAACTTTCAGGTTGTAGTGATGAACCTATATCTAAAAAACGTGAACACCAACTGGAGGATGAACAGTCTACATCAGAAAACAAACGGCATTGCCCTGATGATGAAGAAATAAATGCGCAGGTGCAAAACGCCATAGACAGTATTTTGAATTTGCAACGCAGCGATCCGGCAACGGATGAAGCGGTGCGCAGCATTTTACCGTCCTAGCATACTGGTCATAGGAAATGTTTG	242	7	5	2	2
000EA	TAATTATATTATGTATAATTCAAGTGATAAACGGACGTTTCACCCCCGCCGTTTCGTCCTCGTCAAAAAAACCAGTCCACGGACGTTTTGTCCCCGGCAATTATTGAGATAGGACGTTTCGTCTCGGAGAGTTATTAGCAATAGGACGTTTGGTCCCCGGCATACTTTGATTATCCAAATGCA	183	7	4	3	2
000EB	TAACGGTAGACCGTCTACCGGGGACACGGTCGCGCGGTACTCACTTTCAAAATTCATATCTCGAAACTGGTCAAAATGTTCCCTTAGATATTTTCACAC	99	7	7		1
000EC	TAAACATTTATCTTTCAACACTCTTTCACCTTCGTCTAAGGCCGGTATAGATTCATTGAGCTGATCGATATTGGGCAAACCAGACGCAAACGGGCCGAACTTCTTTTTCACAGTGTCTTGTAAATCATTCAAATCCGTATCTCCTTCGATTCCACTAACGCCCCA	165	7	5	2	2
000ED	TAAAGTTCAAATTTTGACTAAATACGTAAAAATTACGGCAATGTTCAAATTATCTTAGACNGAAATTCNAAAAGTTTTC	79	7	5	2	2
000EE	TAAAAACACTGGCCACCGTCAACATGAGCCGCCACCAGCGTCGCTGTCGCTGCCCCCACTCACCTACGCCACTGCCGACCGGGAACTGAGTGGGGGTATTTACGGCGGCAACTAGGTGATAGAGTGGGAGAAACCGCGGAGCTCGGTCAGTTGGATGCGCGAAGGAGTAGCGCTCTTAGAGTGGCCGGAGTATAGTGACTGTGTATTACATACTCTGGTTTCAAAATGTGCATT	234	7	2	5	2
000EF	TAAAATAAAGGTGCAGAAAACAAGGTATCGATATCACATTGGCGCTTTCTGCGAAGGGCTTTTGCTTGAGCCCATTTATGCTCAATGGGGTTCATATCAGGAGAATAAGTAGGAAGATATTCCAGAATAAAGCCGGCTTTCTGTATAGCAGCCTGGGTGTCTTGACGTTTATGGAAGCTGACATTATCCATTACGATGACAGCCCCTTGGGGAGATTTTGGTAGTAAGTCTTGCATGACCCAGG	244	7	1	6	2
000F0	TAAAACAAGTCGTGGATATTATAAGATTGTAACATAAAACTATTTATTTATGTATTTATTTTGACCAAACGGGCTGAGCCCTTTCGATAGACAAACATAATATGTCCACGCACACAATTAGATATAATACCATGTGCCCGTGAACAGGTGGGTTTGATAGTTGGTAGCACGGTAAAATAG	180	7	5	2	2
000F1	TAAGTTTGAACCGCTCGCTCAATCAAAACACGTTTTTTTCGTGTATTCCGGTGGGAGCGTATGCATGGCGGCTTGCACTGACGCCGACGATCGACAATGACTGTCGGCCAATCACAGAACGCATAGCCATCGCATAGGGGTTCAGAGACTATTTGGCGGCTCAGTCTGCAAGCGCCACACGGTTCAAT	188	7	2	5	2
000F2	TAATTTTTGTAATTTTTTTATTGTAGATGAATATTGAAAATCACTTATATTGGAAGTCAATTGAACTGGTACAGTTGTCTTATTTTTAGGAATGGATGTCAATTTTTCTTCCAGTTTCTTTTCTATTTCTTCTGTT	136	7	4	3	2
000F3	TAAACGGCACGTCATAGCGGTTGGCGAACCAGTTGTTCGAACGCCGCGCGACGCTCGCTATGACGTACC	69	7	4	3	2
000F4	TAAAAGAAGACTATAGTCCGGCCCACGAGAGAGTATTACCGTTTTGCGCATGCATACTGACAGCAGAGACCGTTTCGAGGCCCTATTTCCCCCACTATTTCCACGACCGCTATACACTTTATAGCGTTGAGCGTAGCCAACCGTTACCGAACAGCTATCGGCAATGCCGAGTAGTGGGGAATGCGTGGAATCGGACAAGTTTTCGTCGGGCGACGGTAATACTCTCTCGTGGGCTGGAGTATAATACAACATTATTATTATTTTG	265	7	7		1
000F5	TAACACGTTCAATGCCATTGTCAACGGGTATTCGACATTGGTAACGTAGCTCAGGTCACCTTTGTCGACCGTACGTAATTTTGGCGCGGCGACGCGGGCTCTGCACCGAAAACACTAGCGGACCTCAACGTGTAAACCATTTCTTCCAAACAAAAAGTATAATAACTACCTATT	174	7	5	2	2
000F6	TAAATATTGATAATGATAAATAGCTATAGGTACGTATCAAAAAAAGTTGAAAAGCAGTAGAACTGCGATTTATAATTATTAA	82	7		7	1
000F7	TAAAAATTATAAATCGTATATTACCTACACAAAATGAAATAAATAATAATCCTAGAGCTCGCAGCTCCGTACTTCGTATCGCAGAAATACAAGAATAAATATGAAAATTCAACGTTATGATTTACCTAAAATCATCAAAAATGATTTTCTTTTATATGGGAAAATTCA	168	7	6	1	2
000F8	TAAGTGGTAGAGTATTTCCTGTTTTTATAGGTGCACGCAAACCAGAAATTATAGTATCACCTATCTTTATACCTTTTGGAGCTAAAATATACTTTCTTTCACCATCTTTATATAATA	117	7	5	2	2
000F9	TAAATCAGGACTTCGTTCAATAGAATCAAAATGTAAATTAGAACAACCTCCTGGACAACATGGTATTCGAAAACCTAGATTATCTGATTATGCTATTCAATTACGCGAAAAACAAAAAGTGCGTCGTTTATACGGTGTCTTAGAACGTCAA	151	7	7		1
000FA	TAACAATGATTTTTGAATAAACAAATTATGCTCTTTGAAGTATCCTATTCCTAAAATGTTTACTCTAGTCGGAATGAGATCCGTAACCCAGCGGCACCCAGTTTTCGTAGGGCGGCGGTCAGACATATGGTCAGACGCCGTCCCCATTACGGCGACACGTTGGGCGCTGCCACGGAATAAAGCCACACCCATGAGCACAACTTGGCTGCCGGGGTACGATCTCATTACGAATAGAGTATAGAGAAATGTCAT	252	7		7	1
000FB	TAACGTATTATGGTTTCGACGTGTGACACTCGACTGACGTCGCATTGTTAGACATAATTTCGCGACGGCGGTCGACAGGTGCTACGTAAGCTAAAACTACTACCTAAAGACAGGGGTTCATAACACTTGCGTT	133	7	2	5	2
000FC	TAAGAAGTAGTGTAGTAAATGATTTTACTATAAATTATTCTTGGATATATGATAATCTAGAATATCTTTATTTTCCTACCTCTGGCAAACAAGCATATCTCACTGGAAAAACTACTCTTCCGGGTTCTGATGATAATTTTTATAAAATAACATTAGATAGCAGTCAATATATCCCA	176	7	6	1	2
000FD	TAATATGTTGAATGCGGTTGAATGGGAATACATTTTTCTTGAAAAAACTCCTATACCTTTTATTCAGTACCTAGGTAGATATAATATTTTTTATTTTTGTACCAATAATATAAAATTTTACCTATCTACTATATTCCGGCCCACGAGAGAGTATTACCGTCGCCCGACGAAAACTTGTCCGATTCCGCGCATTCCCCACTACTCGGCATTGCCGATAGCTGTTCGGCAACGGTCGGCTACGCTCAATGCTATAAAGTGTATAGCGGTTGTGGAAA	275	7		7	1
000FE	TAATAAAACCGTACCCGAAATTATTGAAAAGAAGTTTGAAAACAGTGTTGATGTTCCCAAAAACAAGAGGAAAAATCACAAAAAATACATTAGAAAAAATAGAAAGTATGAAAAAGAGAAAATTATTCAAGGAAAGGTGGTGTAATTTTTACTTCATACAAACCACAACAAGAATTGA	178	7	2	5	2
000FF	TAAATTATACTCTGTTCAGCGAGAGAACGCGCCGATTTTGCGCATCTATCCGCGTCACCATGTTATTGAAACCGATTCCCCAATAGCAGGGTATTGCGTGGGGGAACCAGTTTTTGTCAGTACACAACGCGGTCTCTCGCTAAACAGAGTATAGAAATGAACATAATTTAGTA	173	7	6	1	2
00100	TAATCGGACATGTTTGTTGATTTCGTATAATATAAAAATGAATCGCAGAATGTGTTGCTAAGGGCAATAATTCTACTGTACGTGTGTTGTGACTAAACTCTTCCTAAATGGTTAGACCGATTTGAATGAATTTTTTGTATGCGTTTGCGTTTATTCATCTGATTTTAGTACGGTTAGGTTAGGTTAGGATTTTGTA	196	7	6	1	2
00101	TAAGTTATTTATTCGGTTCATACAGACATTATAAATGCAATAGAATTTGTAAACAAAATTTTATTATTTATGAATAACATGCTAAATTCAAAATAATAATCAACATACATATTAGCAATAGTTGCATAGGGGGACGGAGTAACTGAGCGGACTAAGGTGTCGGTTGTGATGTGCACCGACACCAGTTCAAAACCTCAGCTGTGGACGTCATCTTTATTTGGGCAAGTATGGTGTCCGTAGAAAATTTCCGCCATCCCGG	259	7	5	2	2
00102	TAAATAATATTCAGTATTCACGTATGAACAAGTATGGTCGTTGGCATAAACGTGATGGGTTTATTATTATCATATTGTACATATAAATAAATTACGTTATAATAACATAATACGCCAAAAGCGCAATATTTTTGTAGAACATTTTGCCAAACAATTTTGGGTTGCTATATAA	172	7	4	3	2
00103	TAATAAATATATATTTTATACGAGCAGCGGCCCACCGGGAAATTTCCCGGTATCCAGGTCGTCCAGTCCGCCACTGGGCCACTGAAAATAATGTAATGACGAGGTGCCACTATGTGTATAATACTATAATGTTTATGCCTAAAATATTATAGTATATGTAATATGAAAAGCAGAAAGA	178	7	5	2	2
00104	TAAGGTAATCTCGTAAAACTGGAAAGTACCATTTTGGTAGTCTTAGATAAAAGGATTGTGATGTTTCACAAAATATGCGCTGTAGTCTCGATAACGGAGGTAGTCTTGGGTGATAGTCGCGATAACAGCCGTAGCCTCGTATAACAGGAAAATACCCAAAAA	162	7	2	5	2
00105	TAATAAGACATTCTCTGATATCGAATAAGCTTGACGTATTTCTTTTTCATTTTGACCAATATAAATATTTTTCTGATCATCATACCATACTGGAATACGGTGACCCCACCATAACTGTCGAGAAATACACCAATCTTCAATATTATTCATCCAAGATGAATACATACTTTCATATTGTTGTGGTATAAA	189	7	6	1	2
00106	TAATTTCTAGCAACTATACTGCGGGCCACGAGAGAACGCACAGAGCTGCTGACTAAAACTCGTCTATGCTTGCGCATCCCCACCATATGACCAGCAGCAGCATTACCCGTCGGTGCTGTATGGTGGGGAAAATGACGGCAGAGTGCAGTCATTCGGATGCGCAAGCCGTATACGTTTGCTTGTGGTCCGCAGTATAATTGTACATATATTATATACTTGTATTTA	225	7	7		1
00107	TAACACGATGAGTGCCGCGGTCGACGGGTAGTCGACAATTTGTATAGGCATCTTTATGGCCTTATAATTTACTCGGTTATCAGAGCAATTCTTCCGTTTTTATACGTGGTTATTCAGTGAAATGTCTTCTTTTCAACGGTGTATTCGGATTTTATTTTCAGCAAAGTAATGGTTATTTTTTCCCGGGACCGATTTCGCGCGGATTCTAGGGCAATGCGCGCCAAATACTATGAGGCACTCAACGTGTT	248	7	7		1
00108	TAATACTGTATACTCTATTCAGAATAAGAATTCCCACTTTCGCGCACGCAACTGAACCGCTGGCAGCTGTCAGACCCCCCTGGCGAGTGTCGGCTACGCTGTGATTGATCGCCGGTTGTCGACGGCTGCCGTCACCAGTCGCTATCATATACGTATACACCTGCAAAAATCAGCGCCAACTGGTGGCAACTAACATGCACGAACAAAACGAGTTTTAGTCAAGCGAGTGGGAATTCTTA	239	7	7		1
00109	TAATGGACAGCTGGTTTTCTGCCAAAGAGAATTTCGACTTTATTGTGCAAAAAAAGAAGCATTTTATCGCCGCTCTGAAAGAAAATCGTCTGGTCGCGTTGAGTGAAGAAGAGAGGAAACAAGGGCGTTTCGTCCGTATGAGTTCACTGGAATTATCAGATCAACAAGGGGTGCGAGGCTGG	182	7	2	5	2
0010A	TAATTCCAAGTATTGTTCAGACAAATGTGGTATGAGTTTAGCTAATGCTAGAATTTTTCATGTAAGTCTAGTACCTATACTAAGGCCCACGAGAGTCCATACGTGCTAACGCGTCCGTCCCTGCGCATCGGTTCCCCTTCCATATGCCGAATCATACCGATCGGAAGCTGGTCGGCAATGATCGCCTACAGCCATCGTTGACATTCATGTTTATGTAATGACAGTAGTAAACACGTTTACGAAATTTG	248	7	7		1
0010B	TAAATTTGAATTCAATGATATAATATCATTGTATAGAAAAACGATTCTGA	50	7	4	3	2
0010C	TAATGTTCTCGTCATACCGGAACGAAATCCTGCTAAGTGTGTTCCGCCATCTTTTTGTGGTATATTGTTAGTAAAACATAATATATTCTCTTGATGAGAATTATTCCACTGCATAGCAATTTCTAGTTCTATTTGATCTTTTGTAGATCGAAAATAAAATATATGTGTATGAATAGGTGTCTTTTTTGCA	190	7	6	1	2
0010D	TAAGTACGCTGAAAACGATGGTGAAAACCGAATTTGGGGCACGAACTTAGTTTTGAAGTTATGGCCTAATGAAGTTCACTATTTCGCGATTTTTACGCATTCGCGCATCACACTAGTTTACTACGACTATTTCGAAAACACCACTATATACCAATTATTTTTAT	164	7	3	4	2
0010E	TAATGGGGGACGGAGTGGCCGAGCAGACCAAGGCGTCTGTTGCGACGGTGCGCGTTGTAACTGACCCC	68	7	4	3	2
0010F	TAACCGTGTATTTGGATCTATATTTTACTATATCACTATCTAAAAATACTAGACTACTTTTGTCCAAAAATAATAACAGCCCAAATTTTACGCGGCCCACCGAGATTTTCTCGGTAGCTCGCCGGTTCAATCCGGGCCTGTGTATCAGTATTCAGTAAAAAAAATGTTCTGTATTATGCAAAGCTTATTGTCAGACAGTTTTTTATCTTTGTTATTGATACCTTTATAGGTCTATTTATAAA	242	7	1	6	2
00110	TAAAAAGAACCGGTCTACCCATAAAGGGACCGAAAAACATGTCTGCTGCTTCATATCTTCCCTATATGATGAGAGATAAAAAAGTAATTTCGGGAGAAATGAGATTAGTTTTACCACTTTCTATTGGAAAAGCAGAAATTTATAGCAATATAGATAAAAATATTA	165	7	4	3	2
00111	TAAAAATTATCGAGTGATTCACTCGATAGTTTTCTTTCGGTAGTTGCATACGTCTTACACCGACTAGTTTTGACTATCGATAGTTTTCATTCGGTAGTAAATAGTAATACACGTCTAGTACCAACTAGTTTTGAATATCGA	141	7	3	4	2
00112	TAATACTGTCCATTATACAGTGACCCACTTCTAACCTACTGTACAGCAGAGCGACATCCACTTACCCACC	70	7	4	3	2
00113	TAATAGAAATTCGAGAATCTCGTCCGATTTCTAAAACAAAATCTTGGGTCCTAGTTCGTATTATTGAAAAAACAGTA	77	7	7		1
00114	TAATATTCCAAAATCAGTTAGATAATACAAGTAAATACAATCTTCTTTCAGAGAGATAACAAACAATATATTATATTTATAATTCATTTTTGCAGCATGACAACCTTCTATATTATAGATAATCTGTATTGGATTCTGAGGTATACCAAATTTA	154	7	5	2	2
00115	TAAACGAGGACAGCTACAAGGACTCAACGCTCATCATGCAATTGTTACGTGACAACTTGACTTTATGGACGTCTGATACGCAAGACAACGATGAGCCCCAGGAAGCCACTGGAGACAACTAACTCTTTTACTAAAATA	138	7	2	5	2
00116	TAAAGCTCTGAACTGAAGCCCCGGTAAACGGCGGCCGTAACTATAACGGTCCTAAGGTAGCGAAATTCCTTGTCGGGTAAGTTCCGACCTGCACGAATGGCGTAATGATGGCCAGGCTGTCTCCACCTGGGACTCAGTGAAATTGAATTTGCTGTGAAGATGCAGTATATCCGCGGCAAGACGGAAAGACCCCGTGAACCTTTACTATAGCTTGACACTGAATTCTGAA	229	7	4	3	2
00117	TAATGAGAGTCCCTTCTTTATCCGAAAACCGTACTCTTGAAATTGCAGAAATATCTAGAACATTGAAAGCATTGGCAAAAGAACTACAGGTTCCAGTAATAGCATTATCACAAC	114	7	6	1	2
00118	TAAGAGGATCCCATTGTAAAATGTGCTTTTTTTATAGCATTTATTACAGCTTGCGCCTTGTTTACACTCTCTTTCACTTCGTCTTCAGGTATTGAA	96	7	3	4	2
00119	TAAATCAAGGTATGTACATTGTAATGACTTGTGCGTTTCACAACAAATGTCCCTCGATACTCACACGCCAGGTGGCGTTTTTTCGTTAGGGTTTCCACAAACTAGCATCTAACTACGGCGATAAA	125	7	1	6	2
0011A	TAATATGTGTGTAGCATTTGAACAGCGAACCTCGACCCGAAAGTAGTAAACGAAAACATCGAACACCATACGATGAACTGTCTGACATATTCCAACAAATAGGTCAACATGAAAACACCGACGAGGTTAGTTGTTGAAATAATTTATTATGCCATGTAATATGTGAAAAATAAAATA	177	7	6	1	2
0011B	TAACGGTTATAAATATTTAGGTCGTAAGCACCACTAAATTGATGTAAGCGACATTCGAAAAAATGTGAAATTGCTTATGCGACATTATTGTTGCTTACGACGTTTTACATGTTTTCCCGCGCATTTATCTGATAACGTTATTGGTGATTACGACTAAAAGTCTAAAACGGAGTTTTGATTT	181	7		7	1
0011C	TAAAACAAATATAAATAAAATACTTAGCACATTCAGATTGCCTGGTCCGTACTATGATCGACGTTTCACACGCTCGATCGTCGTACCTACGTTTTCGCCAAAACGCTCAGCGACAACGGGACTGCCCGTGCCTAAGCGTACGGCGGTGTTATAAAAGAGAATTTTATTGCTGCCTCAGCGGCTATAGTCAATTTACACAAAAA	203	7	5	2	2
0011D	TAATATACATGAATTTTATTATAGACGTTCACGCGAACGCAAGAGACGTCGTAGCAGAGACCGTGGTGCTAGGGATGTAGAGTATGATGAAGTTGAAGAGGTTCCCGTTACCAAGTCTAGAGATAAAGATCATGAGCGTGAAAGAAAAAGAAAGCGCAGTCGTTCTAGGGACCGTGAACGTAAGAAGGATCGTAAAGAAAGAGATCATCATCGCCGAGACAAGTAAAGTGTCATAATAACATTGTGG	247	7	2	5	2
0011E	TAACGAATATGGGTGGAGGCAAAATTGTTTTCGGTGTGTTGTTAGTGGTATTTGGTCGCTCCTCGTTTTGATTATCTGATGTGATGTTAGTGTTCTCGACGGAAGGCTCGTCTACATGGAGAAAGCTGTATCTGTTTTGCGTGACAAACGTTTTTGATTTCTTGGTACTCGCTGTATACGACGGTGATAGCGGTGGTGAGGACAATGCAGATAAGTTACGTTTATTTTTATATTCATTATTTTTGCTGACTATTTGGTTA	260	7	7		1
0011F	TAAAACAACCTCATTTATTACGAAAAGTTCGACGAAACATTGCACAAGTAAAGACTTTGCTAGATTCAAAGGAAGAGATAAAATAATGGAAAAAATTCGAACCTTACAAGGTCGTGTGATAAGTAATAAGATGCAAAAATCTGCTGTTGTAGCAATTGAACGTTTTGTAAAACATATTATTTATGGAAAATTTA	194	7	7		1
00120	TAAAAGTTCGTAACCTAGATACAAATGTAGAGAATTCTGGATGGGCTGGCGTTGAATTGAATCGTATTTGGTCGACCAATGACTGGATATCGTTTGAACATCTTTGGAAATTCA	114	7	1	6	2
00121	TAAGATTGAACTGCTCTCGCACATGCAGTCTACAGTCATTGCCGGCCGTCTGGCGCTTGCGCTAACGCTCTCACTGATGTTCAAATTGTGGCGAGGATACGGGGAAAAATATGTTTTGCTCGGCTGAGT	129	7	3	4	2
00122	TAAAAATATAAATGTCGTTCACGTTCTGTTTTGATAAAACGAGTGACGTTCACGTATCTTTCACTAAAAATGAACGTGAACGCGTGAATGTGCGTTCATGAACGACGTTCTTTCCAAACAC	121	7	1	6	2
00123	TAAAATGAGATCGTACCCCAGTGGCCAAGATGTACGCCGCTTTCTTCTGTGGCAGCGGCCCCCACCCCGTCACCATAGTGAGGACGGTGCCTGACCGTCGCCCTACAAAAACTGGTCGCTGCCGAGGTACGATCTCATTTTGAATAGAGTATAGTAGGTACAACATTTACATAGTA	176	7	2	5	2
00124	TAATAGCCGGTCCAAAAGTATATATATGTGACGAATGTATAAGGTTATGTAATGATATTATCACCGAAGAAACTATCAAACAAAATAATATAACTGATACTGAAAATAAAATAAATTACTTACCTAAACCACATGAAATAAAAAAACATCTTGATAATTATGTTATAGGACAAAATTATACAAAAAAAGTCCTCTCTGTTGCAGTTTATAATCATTACAAACGTCTTTATAA	232	7	3	4	2
00125	TAATACCTGCAGATTCCAAATATGTGAGCAGATAGCGTCGACTCCTCCCGGAAAATTGTCAGGAGCTCGCGGCACGACGGCGGCCCGCGCGTGCAACGCGAGGCACCCGTGACCACGGCCGGCCGGACTTAGGAA	135	7	3	4	2
00126	TAAAGCTGGAGCGGGATGTGTCGCAGCCAGTGGCCATTGCCGTTGAACAGAAAAAAGTGATAGTTAGACAACGGCATGAACGTGGCACTGGTCGTGGTCGTCCCGGGCCAATCAAAAAAATCAGACGTTCTACAACTCATCATGAGGACATGAAAAAATTCTTTTCCTCCTCGTCCGAAGACGAGAACGCTGCTCAACGACACGTCAATAGCAGCGATCAGTGGCCTGAGTTGGAGGAAAGTAACAAA	248	7	7		1
00127	TAATCTTTTTCTTTGATCCAAATTTTTCTTCTTTCCACGCGTTGTCATAAAAAGCAGAATATAGAACATCAAAAAAGGGAGCGTATATTACACCGAGTATAGGGACACCGTATTCGA	117	7	5	2	2
00128	TAAGGGCTTTGAAAAAGAAGTCCTTCTGGTTCGCCGCGTCTTTACAAACAAAGACGGCAGCACGAGCTTATTGAATCTGGTGTGCAGTGACTTGACGGTGAACTTTGAGCAAGTGGCCACACTCTACAACAAACGGTGGAAAGTGGAAGAGTTTCATAAATCGCTGAAATCCAATGCGTCGTTGGCGAAGTCACCGACTCGTCGGGTCATGACACAGAACAATCATGTCTTCATGTCAATTT	242	7		7	1
00129	TAAGGATGTCATACTCACATGTCTTACAAACATAGAACATTCTATAATTAGAATTAGGCTTCTTCAACGATATATTTTTGAATATCGATATCGTTTTGAATTGTGCGATATCGAAAAAAAAATGTAGGTACAGTAATCCCTCGTTATCCGCGAAGGTTACGTTCCAGCAAACCTGCGCGGATAACGAAAACCGTGGATAACAAGACCAGTAGTTATCATAGACCCATAAGTACATATATGTATGTATAATGTA	253	7		7	1
0012A	TAAGCTGTGCACCAATGACATTAGTACGTGCTTTGGCATGCCAATCGTGTTGGCCGTAACAGCGCTTCCCTTTCACTGAATAACCATAAAGACGCGGCATATCATGAGCAAAACCGCTTTCATCCACGTAAATTATTGGGGTATCACAGGCTTCATAGCCCTGGAGCTTAGTCTGAAAATCTTTTCGAGCTTGGACGTCGGCTTTGGGGTGATAAAATGTTTTTTTTATAGCTAAAACCTGCCCGCTTT	249	7	3	4	2
0012B	TAAGTGAATGTGGCAAACGGGGCAAAAAACAAAACAGCTTGATTTTTGTCACTTTTGGAACAGCATGGTCAGAATACAATTCGCCCGCACTCTCCACGTTCGCTGCGATCACGTAGGACATAGCATCAGAGGACGCTACTTACGCATTTGTAGTCCATGTCTTACAAGTGCGTAGCATAACAAATTTACATTCATTTCA	199	7	4	3	2
0012C	TAAGTTCGGTACACACGAGCGTTATTTCCAACGTACATTATTTTATCTTATGTATATTTTATATCTAAGTATATTTATATATAGATATAAAATACACTTGCGATAAAATAAAGTACGTTGGAAATAACGCTCGTGTGTACCGACCCTTAGTCACGGACTAAGATA	165	7	3	4	2
0012D	TAACTTATCTATCATTACGCCATGTCCTACGTAAATCCGACGATTTCTATTCTGATCATACTGTTCCGTCGCAATACGATGCGACGAAATACAAACTGTTTTGTTTTTTGTCGCATTTGTCGGATTCATGTAGGAATACACAGTGTTATACTGTCCATATACTAATTTGTTCAATAAGAT	180	7	6	1	2
0012E	TAATGCGTCCGTCGCTGCGCATCGGTTCCCCTTCCATACGCCAAATCATACCAATCGGAAGCCAGCCGGCGATGATCGCAGCTGTCGTTGACATTCGTGTATACGTAGCGACAGTAGTAAACACGTTTACGTTATAAGTTTATAACGTATTTTTTTACGAGTTTTTTTGCGA	172	7	5	2	2
0012F	TAAAAACTTAGTTATAAAAGAAAAATTTTTACGATTTTTCAACCACTAAATTACTTGCAAATTTTCGCAATTTTGACATATTTCGTATAAATTTGAAC	98	7	7		1
00130	TAACCACCGTTTCCACCTTCGACTGCCATATCAACAGCGATATTTTTCATGCCTGGGTCATGCAAGACTTACTACCAAAATCTCCCCAAGGGGCTGTCATCGTAATGGATAATGTCAGCTTCCATAAACGTCAAGACACCCAGGCTGCTATACAGAAAGCCGGCTTTATTCTGGAATATCTTCCTACTTATTCTCCTGATATGAATCCCATTGAGCATAAATGGGCTCAAGCAAAAG	237	7		7	1
00131	TAAGCCAGCCTCGCACCCCTTGTTGATCTGATAATTCCAGTGAACTCATACGGACGAAACGCCCTTGTTTCCTCTCTTCTTCACTCAACGCGACCAGACGATTTTCTTTCAGAGCGGCGATAAAATGCTTCTTTTTTTGCACAATAAAGTCGAAATTCTCTTTGGCAGAAAACCAGCTGTCCA	183	7	2	5	2
00132	TAATTTTATCCACAACAACTGTAACTCATCATATTATATTATACCATTATAAAATCTTTTATACTCCAGCCCACGAGAGAGCATTACCGTTTTGCGCATGCAGACTGACAGCGGAGACCGTTCCGAGGCCCTATTTCCAGGACCACTATACATCGTATAGCGTTGAGCGCAATCGACCGTTGTCGAACAGCTATTGACAATGCCAAGTAGTGGGGAATGCGCGGAATCGGACGAGTTTTCGTCGGG	246	7		7	1
00133	TAAAGCACTCATACGATCATTAGATGAATCTATTCGTAACGTTTCTGATATATATGGACCATGATCTAAATCATTAGTAAACAATGTTTCAATAGAGTAGAAACCTGA	108	7	6	1	2
00134	TAAAACATCTTATTGAACAAATTAGTATATGGACAGTATAACACTGTGTATTCCTACATGAATCCGACAAATGCGACAAAAAACAAAACAGTTTGTATTTCGTCGCATCGTATTGCGACGGAACAGTATGATCAGAATAGAAATCGTCGGATTTACGTAGGACATGGCGTAATGATAGATAA	182	7	3	4	2
00135	TAATCGATGGAGACTTAGCGCTAAATAATGGAGGATGGCAATGGTCAGCGTCAGTGGGATGTGATTCTGTACCTTATATAAGAA	84	7	5	2	2
00136	TAACCAGACAGATCGCTCCACCAACTAAGAACGGCCATGCACCACCACCCACCGAATCAAGAAAGAGCTCTCAATCTGTCAATCTTTCCGGTGTCCGGGCCTGGTGAGGTTTCCCGTGTTGAGTCAAA	128	7	5	2	2
00137	TAACAAATTTGATTCTAAAATAGCATCTTTTACAGTAGATCCTAATGCAATATCAACCTGACAAATATATTGAATTTTTGGTAAAGCATAGACAACGGTTACTTTTATGATCTTCATATTTTTATAAATTTTTTTA	136	7	6	1	2
00138	TAACGACGTCGCACGTTCGTCGTTGTCTTGAGTCGTGGATGAGAAAGATAGGTGATAATTATAAACACTTTTAGAC	76	7	1	6	2
00139	TAATCCGCCATGATGGTTTAGAGATGTTTGAGGGTGTACCGCAACCACTACCTGTTGCTCGATACCATTCC	71	7	2	5	2
0013A	TAACGAACCTTTGTCGTTGAGTGGAGGATGTGCGAGATTGGAAGAATTTTGTTCGGGACACAGTAGTGTTCTCTCGTGGGCTGGAGTATAATGTAATAACTTGATAATAA	110	7	1	6	2
0013B	TAAACGGCAGCCTAGTTGTGCGCATGGGCGTGGCTTTGTTCCGTGGCAGCGTCTGACAAGTCGCCGTAGTGGAGACGGCGTCTGACCATATGTCCGACTGCCGCCCAACGAAAACTGGTCGCCGCCGAGTAATGATCTCATTGAGAATAGACTATAGTCAATTATTATCAAGCCAG	176	7	2	5	2
0013C	TAATTCTAGTTATACTCAAAAGATAATATATGAATATTCTTGTTCTAACACTATAAAAATAATAGGTACAAATAAATTGGCTGTAATAGCTGAAAAAAAAATTCGAGGAGTAGCAGTTTCGCAAAAAAAA	130	7	5	2	2
0013D	TAACATAGATATTCGGAAAGCCAGGAAAATTCTCTACCCGACGATATGTATTCCAAGAACCACCGGGCTTC	71	7	2	5	2
0013E	TAAAAATATTTTTGATACAATAATGATATCGTTATGACTTACGATTGCTTACGATATCGCGATTCAATATCTGAAAAATCGGAACATTATCGATACTCACAATTATAATATCGTTGCCCATCACTAATATTTACTCAAATAAA	143	7	5	2	2
0013F	TAATATCGATTTACAAGTATTGTAAAAAATCTTATTTATATTGTTATTTGATACTATACTCTATTCGGAATGAGATCGTACCTCGGCGTCCAACTTCTGCTCATGGCGTGGCTTCGTTCCGTAGCGCTAGCCCCATGAG	139	7	5	2	2
00140	TAACAGATCGCAGCGTGGTAACTGCTCTGCCGAGTACAACACCCAGCCCGGTAC	54	7	3	4	2
00141	TAAAATGGGCGGGTGATGTCATTGAGCCAGACTAAATATAATTGCTTATCATATACGCAGGGGCGGATTGGCCTATCGGGAAATCGTGAAACTTCCCGATGGGCCGGTTCTTGTGAGGGCCGGCAGGGCCGGTATAATTATTATAATATATTTACAAAAACAAATTATATTTTTATAA	178	7	2	5	2
00142	TAACTGATGTAAAGATTCGCTATTTGTTACTACTAAAGTATCTATTTTATATGAACGCCATTTTTTTACCTCCATATTAGTATCTAAAATTTTGAAGACTCTTTTATAACATTCAATTAGACAAA	125	7	7		1
00143	TAAACTAACATTATTACATATACTCTATTCAAAATAATACCGTGACTAAGCGCGACCAGTTTTCGTCGGGCGGCGGTCAGACATATGGCCAGATGCCGTCCCCACTACGGCAACGCACCAGGCGCTGCCACGGAACCAATCCATGCCCATGCGCACAACTCGGCCGCCTGGTCACGGTCTTATTTTGAATAGTGTATAGTTGTTTTCAAAAATCTAAAATAA	222	7	4	3	2
00144	TAAGGTAGCCACACACGGTCCGGTCAGCCTGTCAGTTATGCCTGCACAGGCTGCCGGAGACCGGTCGGCCGTTGCGTTTGTGGGTTCTGGTCGCCTGAACAGTTATATCTGTACAGGCCGCCGGAGAAAATATGAAAACTCGTTCGTCCATCCGGCCGACTGCGGGACTGCGCAGGCGTATCGAAACGTGTATGGGTTCCGGCCGTCCGGCTAAA	215	7	4	3	2
00145	TAAAAGAAGAATTTATAGAAAATTATGTCTATCCTGTACTAAAAACTGGAGCTTTATATGAAGGCAGTTATTTGTTAGGAACAGCAATGGCCAGACCTATTATTGCAAAGAAACAAGTAGAACTCGCATTGAATATTGGAGCAAATTCACTATGTCATGGTGCTACTGGGAAAGGAAATGACCAAGTACGTTTTGAAATGGCTTATGCCGCTTTAGCTCCGAA	223	7	7		1
00146	TAAGGTGGTGTTGCACAGCAAGTCGGGGGATATTTTCGATTTGCGGAGCGGAGCGACGGCGCCGAGGAGCGTAGCGACGAGTGCCGCTAGCACGGCATCACTGTACGATGTCTTTCATCGTATGATAACTATCAATTAGTTTAGA	145	7	6	1	2
00147	TAAAGTATCAAACGCTACTCGATTCGATACAAGGAAGAAGCCCGAATATAGCCTTTTTACCAATCATCTCTATTCCTGAATTAGAAACATGGATTGAAACATGGTCTTTTTCAGAAACGATCCATTCACGTTCTTATACTCATATCATTAGAAACATT	158	7	5	2	2
00148	TAAGTTATAGACAATATTGTGTGTACTTATTGAAATGCAGGGGCGAAGATATTCCTTCGAGTTATCGAAAATTTGACTTATATACGTTCGAGTTATCGAGGTTTCACTGTA	111	7	1	6	2
00149	TAAACTCTTCTTAGAGGGACAGGCGGCGGACGAACATAGCCGCACGAGACTGAGCGATAACAGGTCTGTGATGCCCTTAGATGTTCTGGGCCGCACGCGCGCTACACTGAAGGAATCAGCGT	122	7	7		1
0014A	TAAATTTGAATTCAATGATATAATATCACTGTATAAGAAAAACGATTCTGAGCGGAGACGGTTTGTCAGTCTAGGTATTAGACATACCTATTATAGGTATACTTATCTATAGTA	114	7	3	4	2
0014B	TAAATTAGACAATCTTTATATCATACCATCCAATTAGCCGATTTTATTGCATACAACTAAACTTTTATCGGAATATTTTCTTATCGAGCGATAATATTATATTATCGGTGGTGCGCGTGGCAGATTGTCGGACACTTTTAGTTGTGTTGCGTATTACGTCGAAGGTACCTACTGAAGGTGTATTTCACATGTTACGTCTCGTGTTACGTATATTA	215	7	4	3	2
0014C	TAACAGACGGTCTTTATTGAGCATTTTGGGTTCTCTTAGCCTAACACTCTCATATTTTCTATAACACGATCGAAAATGCAATAGGCTA	88	7	4	3	2
0014D	TAATTGAAAACTGTCTATACTCTTCCACGAGAGAGTGCGACCTCTACACGCATCGAAATGAATTAGCTTCAACGTCGCGAGGCCAAATTTCCTCCACCATGTGGCGTCCGCTCTCTGTATACAGCAGCTCTAGTAACGCACCACAAATA	149	7	5	2	2
0014E	TAAGTATTGGAGAAACGGGACGGAATTCCACCGCCACAGGTGTGCGTAATTA	52	7	5	2	2
0014F	TAATAAAATTTATTATCATCATACAGGTTACGTAGGTGGTATAAAACAATCTAGATTTGAAGAAATGATTTCTAGTCATCCAGAAAGAGTTATTGAAATTGCTGTAAAAGGTATGCTTCCAAAAGGTGCTCTAGGACGTTCTAT	144	7	6	1	2
00150	TAATTTTTAGGGTTCCGTACGGTAAAATGGGACCCTATTACTAAGGCTCCGCTGTCTGTTCGTCCGTCCGTACGTCCTGCTGCCATCAAGCTGTATCTCATGAAACATGAAAGTTAGAAAGTTGAAATTTTCACAGATTATTTATTTCTGTTGCCGCTATAACAAGAAATACTATAAATTCTAGAATATATTATATAAGCAGTTTTGCCAATATGTTTATAGCTGATGATGGTACGGAACCCTTCGTGCACGAGTCCG	258	7	3	4	2
00151	TAAACGAGATCTGCTGAGCGTAAAATTTTGATATGTCGTAAGACGAATACAACATATGCGGGTGCGACATCTTC	74	7	6	1	2
00152	TAACGACCCGGCGGGCAGCTTCCGGGAAACCGAAGCTTTTCGGTTCCGGGGGAAGTATGATTGCAAAGTTGAAAC	75	7	6	1	2
00153	TAAAATATGATGAAAAAAATAGACAAATTGAGCTCTATCCTATTGCTGGAACCAGACCCAGAGGTAGAAAAAAAGACGGAACTTTAGATCTCGATTTAGACAGCAGAATAGAACTTGAAATGAGAACTAATCATAAAGAACTTGCTGAACATTTGATGCTGGTTGACTTAGCAAGAAATGATCTTGCACGTATTTGTGAGCCGGGATCTAGGTATGTTTCCGATCTAGTT	230	7	1	6	2
00154	TAACATTTACTTATATACTGTGGCCCACGAGAGAGTATCCTCGTTTTGCGCATGCAGACTGACGGCGGAGACCGTGCCGAGGCCCCGTTTCCCCCAATATTTCCACGTCCGCTATACACCGTATACCGTTACCGAACAGCTATCGGGAATGCGCGGAATCGGACGAGTTTTCGTCGGGCGACGGGATACTCTCTCGTGGGCCGCAGTATAGCAATAAACACATTGAATTTATTCTGACTACAACTTATTTTACATAATATG	261	7	7		1
00155	TAAGAAAAATAGTTTTTATACTCTGTTCCACTAGTGAACATGTCGTCCAATAATGAGAATAGGTTAGCTCTGCGCATCCCTCGCCCAATTCTCGATAGGCGGCGTTTGATTATATTATGACCGCTCAGCGTTGATAGCAACCGATTACAATTGTATTGTGCACTGCGATCTGCGATCACCAGGGACATTTGGCCGCATGGAGGGTGGGTAAGACGGCGTAGTCGGTC	227	7	4	3	2
00156	TAATACGGGCATAACATTATAGATAAAATAAAGTTTTTGTGTAGAACGTAAATATACGTCCATACTCCCTGAGGCGCGTTTCAACAAAACGTATATATACGTCCATACTCGTCAAA	116	7	5	2	2
00157	TAACGCGTCCTCCGGGCGCGGTTTTTTTTCAACTCCGCATCGCCGTGCCACTACGCACGGTGATGGTCA	69	7	5	2	2
00158	TAAAAATGTTATACTCTATTCACCGAGTTGACCCACTTGTGTGCATGCATACTGAGCCGCCGGAACATTCAGACCCCCTGAGTAGGCGACCAGCGGTCTGAGATTGGTCGGATGTGTTTGTCGCAGTAGGCAGCTGCTACTGGCGACGATCACCACTAGCGTTCCAAAGACGGGCCCAACCTGCGCGGCTGCGACCAGTTTTCGTTGAGCAAGTGGGTCAACTCTCGATG	230	7	7		1
00159	TAATATTATAAAGTATATTCTATACTGCCGCCACCGAGAGAGCGCTACTCGTTAGCGCATCCAAATGACCGAGCTCCGCATTCTCGTACCCAAAGTTCTCCCACTCTACTATATAGTTATAGCAACAACGGTGGCGGCTGCAGTGACGGTAGCAGCGACCAGCGTATGGGCAGATTTAGTGGAAATGCGCGAGATCGGCCGAGTTTTGGTCGCCACCCAGTAGCGGTCTCTTGGTGGC	238	7	7		1
0015A	TAAATAAGTATTACAGTGCTGTGTGGGTAGAAAAGCACGGAGTAAACGAGCGGACTAAAGCGTCGGTTGCAACGCGCACCGCTGCTGGTTTGAATCTCGGTCACGGGCGGCACTTTCCTTTGCGCAGTCATAAAATTTTCAAGTGGGCACATACCTACGGGCGCATAAGTCTACACATGGATACTCA	187	7	4	3	2
0015B	TAATTGATCGAGGTAGACTAATAACTTCGGTTACTAATTCGACTAACCGTTTGTCTTCAACTCTTGTGCACATAACTTTATACAGTGGCGAGCTATGTATATAAGCACACAGTTTCTTGTAGCATTGTATTATTGCGCTAGACGGGTTTTCGGTTATCTGGTGATTCACACACACTGTACATGCGTATCCGTCTAAATAGGGA	203	7	5	2	2
0015C	TAAAAAATAAATTTCCAGAAATTTCTGGTCCCAATAAAGAAGATATATGTTATGCCACAACTAATCGTCAAATAGCGGTTCGTCAATTATCTAAAATTGCTGATATAATATTTGTAATAGGATCAAATAATTCTTCTAATTCTAATCGTCTTGCAGAATTAGGAAAAGAAACTGGAACATTTACTAAACTTATTAGTTCTTTTCTTGATA	210	7	6	1	2
0015D	TAACCCAATTACGCACACGTGTGGCGGTGGAATCCCGTCCCGTTTCTCTAAGAC	54	7	4	3	2
0015E	TAAATAGTCATTAGTCAAATTGAGCTATAGGTAGTCTAAGTACTAACCGATGTCCCTGACATGGAGCCTGTGTTTATCGACCGGCGTCTTGCTCCTGCTGCGACTGCGGCTGCGACTTGATCCCGAACGGCTTCTAGAATAGCTGCGTGATGTCCTACGGCTGCGCGAACGGCTGCGACTTCTGCTCTTAGAGCGACTATGGCTCTTGCTTCTCGACATGGTG	223	7	6	1	2
0015F	TAATTACAACAAAATAAGAAAATCGTTACGTAAGAAATCGAGTGAATATCAAATGTTGTAAAAATATGAATTTCAAACGCCCATAAAAA	89	7	5	2	2
00160	TAAAACACTGGCCGCCGTCAATGCAATCCGCCGACACCGTCGCTGCTTCCACTCACCTACGCCACAGCCGACCGGGAACTGAGTGAGGGTATTTACGGCGGCAACTAAGTGATAGAGTGGGAGAAATTTGGGTGCGGAACCGCGGAGCTTTGGTCAGTTGGATGCGCGAAGGAGTAGCGCTCTTACAGTGGCCGGAGTATAGAAATTGTA	210	7	1	6	2
00161	TAACAACACAAAAAGAACAAGTAAAGCAATGTTTTTTGGCGGATTGTTTTCTTATGATCTTATTTCTAATTTTGAATCGTTGCCGAATGTAAAGAAAAAACAAAAATGCCCGGATTTTTGTTTTTATTTAGCAGAAACATTACTTGTTGTAGATCATCAAAAAAAAACATGTTTGATTCAAAGCAGTTTATTTGGCAAAAATGTAGATGAAAAAAATAGAA	221	7	2	5	2
00162	TAATTGATTGATAATTATTAGATACTAGTGAATCTAAGGCATTTCCTCTTTTGCATATACTAACTAAACATAATTCTTTTGTAATTTTTACCGGAAGATCTTTCATTGAATGAATAGCAATATCTGCTTTATTTTCAAGTAAAGCAAGTTCTAGTT	156	6	4	2	2
00163	TAACCATGACATTTGCGTTCACTTTGTAGGTGGTGCGTTCGTGAGCGTCCAGGACACAGCAAGCCCATTCGGATACAAGAGGGGAGAAGGTATTGATGCTGGCAAGGGCGAAACTGGTTGGGTGGTGGCCAAGGAACGGCAGAAGTATGACGCAATATTCAACACGCTGGAGAAGTCTGACGGAAAACTTTCGGGAGCCGGTATGAAATTATGTATCGTATATTATATAGCTAGGGCTGTGAATTT	246	6	4	2	2
00164	TAAGTGGCCCATACACGGAACGATCTGTTGTCAAACTCGTCGTCATACCAATCGTGTAGTTCCGTTTGTCAGACAGTCCCACACACGCATGAATCGCTCAGATAGTTGTCAAGTTGGTTTGACAATACGTTCGACCAACGATTTGACGGCAAACTGACAAATACAGCCATACACATGACGATTTGGTTTGTCAAACGCTGTTTGACGGCAGATGGTTTCGTGTATGAGACATTGGGACACTT	242	6	6		1
00165	TAACAATACAATACAATTGTGGCTTGGTGTGGCGCAGTGCGTGCACTCAACTGCAGAAACACACTGAGTGTACGTAAAGGCCGGCGTTGCTAGTACCCGGATGGGTGATCACCCGGGATTTTTAGCGACAAATCTTTGACACATGTACAAAACGT	155	6	3	3	2
00166	TAACAAAAATATGGAAATATATAAATTTTGAGCTAGAAAAAATTCATACAATAATCACTGAATTTGTGAACCATAAAAATTTATATTTACCTAGATCTTGAAGGAGATCTGCTGCCAGATTTGGAGTGCGAATTAGATGCAGATCTACTTCCTGAACGAGCTGGTGAATTAGAAGCAGAACGACTACCAGATTTTGATCGAGCTGGTGATCTCGATACTGACTTAGA	227	6	6		1
00167	TAACGACGTCGCACGTTCGTCGTTGTCTTGAGTCGTTGATGAGAAAGATAGGTGATAATTATAAACACTTTTTAGAC	77	6	5	1	2
00168	TAAAAGTTTGAAAATTGGTAAATTCTCTCAAATATCAAAACTGAAAGCACTCTGTCAAAACTAGCAAACGGAAATTTGGTATGTCGTCCGTGTATAAGACGGAGACAACATAAGCGGATGCGACGAGGTCTT	132	6	4	2	2
00169	TAAGCTTTCGACGTCGATGACGCCTACGTCGGTCATCATTGCTATCACCACCGCGTTCAAGGTGGCGTAACCGACGACGCACTCGGTTCCATCGGAATGACATCCAGGATGCTGGATGAGAAGGCCAGCCTTTGAGTTTAGGCGCTGAAAAAGTAATGACAAACATAA	168	6	2	4	2
0016A	TAACAGTTGGGGAAGGAGTGGCCGAGTAGACTACGACGTCGGTTCAAATCCCGTACACAGGCGGCATCACTCTGGGCAGGCCACTGTTTAGATGGCGAGACCACCATCCCCCAACCTGACATGGTAGAAACCTATGGGTGCCCAAATAGAAATTCTGCCAAATAGGCGTCCGAACTTAGGCCTTTGGGCGTACTACCGGAGACATAGCGCCATACGAAAAAAATAAAAAAAAACA	235	6	3	3	2
0016B	TAAATGAAGTTTATTTAGGACAAGATGGTGATGAACAAATTAGAGGTTTTCCTCTTGCTAGTATTTATTATTTTGGTAGACCAATAAATGAATTGAATTTAGAACAATATGCTTTATTAGTTGGTATGGTCAAAGGTGCCTCTTTATATAGTCCTTGGACTAATCCTAATCTTGCA	176	6	6		1
0016C	TAAATCATAAACTTACGTACAAACAGCACGGGGTCCGCAATCTACCGCAGGTAGATTGCCTACCTGATAATATACTGCTTTGAATCAGAATTTTTACTCCGGGCAACGAAAAA	113	6	2	4	2
0016D	TAAATCTATATTAGACGCCATTTGGCGTCAAACGCGTTGCTGAATGATACTTATGACGCCAATTGGCGTCAGTACGCAGTCAACG	85	6		6	1
0016E	TAAAACAACATCCTATAAGAAATAGCAGAGTACAAGGATTTATAGTAGAAATTCTTGGTAAAGAAATGGGTACTAATTTAGCTATAGAGATAGCACTGCGTACACAC	107	6	3	3	2
0016F	TAACCACCGTTTCCACCTTCGACTGCCATATCAACAGCGATATTTTTCATGCCTGGGTCATGCAAGACTTACTACCAAAATCTCCCCAAGGGGCTGTCATCGTAATGGATAATGTCAGCTTCCATAAACGTCAAGACACCCAGGCTGCTATACAGAAAGCCGGCTTTATTCTGGAATATCTTCCTACTTATTCTCCTGATATGAACCCCATTGAGCATAAATGGGCTCAAGCAAAAGCCCTTCG	244	6	3	3	2
00170	TAAATCAGAAAAGTAGTTAGACAGTAGATCAATGAAATTTTTATTACTTTGATCAAGTAGTTTGTTATTACTGCTAATTGTAGGAATTTGAATTAGTGACTTATAAACTTCAATAAAAGAAGGTATTTTTCTTATCATACTAGAA	145	6	6		1
00171	TAAATAGTGAAAGACTATCAGCTCCAACAATAAATTTTTCATTTGCAGAGTAGACATGCAGTATTAGAAGAACATCTACTTGAGATAAAGTTTGAACAAAGTCATGATATAAGTTATATGTCCTAGTGTATCGGTGAGGTTGAAATATCATTA	153	6	2	4	2
00172	TAATAAAATTTGGTTTACCCATAATGACCAAGATCAGTAAGATTTTACTCTTAGTGGTTAGAGTAGGATGTATACTATGTGGATAACTAAAACGAACATCTATACGGCCGCGACCGAGATACTGCTACTGGGCGGCGACCAAAACTCGTCCGATCTTGCACATTCCCTCTACTAAATCTTCCCGTATGCTGGCCGTTGCTACAACTATATGGTAGAGCGGGAGGAATTTGGGTATTAGAACGCGGAGCTCGGTCATTTGA	260	6		6	1
00173	TAATATGCGACCTTGGTCGTTTTGGGTATTCACATACCAATTTGAATACACGTCCTAAAAAACCTACATAT	71	6	5	1	2
00174	TAACTTCCAGTTCATTCATACCTAAATTTATCCAACATTTGTATAAGTGCAAGCCGCTATCAAATATTGGCGCCGAACAATTGTTGTTGGATACACATTCACTCAAAACAATTTTATTAGACTTGCCATCGATGAACCTTGATGATAATCGTAAAGCTCCGGCTAGGTAACATAAATCACAAAATAATGTTTGTGTCAACATTTGTAAAATTATTTTTGTGT	222	6	3	3	2
00175	TAAATCCATTATCGCCTTGCATGGCTGATGGAAAGTGCACAAAACGATATCCGCGACCGTTAGTTGCTGAAACAGTCACAGGGAACGATGGATATCCAGTTTATCGTCGGCGTTCAAAAGAAGATAACGGTCGAACTATCAGA	143	6	6		1
00176	TAAATAGCTCGTAGAAGTATCTACTTAGAAACGCAGCATCCTGATGGTTTAGAAAAGATTCGTGAACTTGAAGCGCAAGGACGCCCAGCAAAACTTGAAATCAACGAGCCTCCGCCAACAGTACCAACA	129	6	1	5	2
00177	TAATGAAAATTGCCCAAGTTAGGGCTAATTATTATTGTGAATTTCTAAGAATAATAGTTATGTTACCTATGCATACGGCATTAGCAAAATACGGTTCGCATGTTCATTATTACAATCACACTGATTTTTCAGCTAAAA	138	6		6	1
00178	TAATTAACCCGCAGAAACTTAGGCCATTGGGTGGTGTTTACTGTGGGGGAGAGTACTGTAAGTTTTCAAATACGTGTGTTTAGGTTTGGCATATTTTTTTAGTGGGCACCCGTAGGTATCTGCCATGCCCGGGTGGGGGATGGTGGCACTTCTCTCTGGACACCGTGACTTGTCCGAAGAAAAATGCCACCCGCGGCCGGCATTGAATCGGCACCGGTGTGCGTCACAACCGACG	235	6	1	5	2
00179	TAAAAGCATTTATATATGCCGTACGAAATCACTACTGGTATCAAATGTATATTGACGATCTTCCGATTTGGGGTAAATTATATTTATATACTCCGTTCTACGAGAGAAAGAACTCGTTTTGCAATGTAACTGACGGCATTTTACGACCTGGAGCACTATTTCTTTCGCCTAAACATTCCGGTCGGCAGTGTTGTATAGGACTACAATTACAACCTATGTTTGA	223	6	4	2	2
0017A	TAAAAAGAAAAATTTTTATGAATTTATAACTCGAAATAATTTGCAAATTTTCGTGATTTTTCCATATTTTGTCATTTTTTGAAC	84	6	4	2	2
0017B	TAATGTCGGGGCCAAACGAATGTGCGGTTGGTGGCTCCGTCTACTTTTGCCGGCGGCTAATGAGAATGTATAATTTTAGGTAACGTTCACACATGAACAGCACACAATTTTCAAATTCGTTTCGAATAAGACAATTTTTTTCTAGCATATTACTACGTGACCGCAGGCTTCCTTTGTGCTATAGGTTCCATTGTATTTGATCTTTATTCAACT	213	6	2	4	2
0017C	TAAAATTTATGCACCAGCTTCTATTGGTAACGTTGGAGTAGGATTTGATATTTTAGGTGCAGCAATTATACCTATCAATGGTTCTTTATTAGGCGATTTTGTAACAGTAAAATTATCAAACAAA	124	6	6		1
0017D	TAAAGGAATTGACGGAAGGGCACCACCAGGAGTGGAGCCTGCGGC	45	6	3	3	2
0017E	TAAAATGATCAGTTTGTCCTTTTATAATTGTTCCTATAGCGATGATCGCATCATATTTTCCAGATTTTGCGATATAACTTGCAATAGTTGGTATTTCATATGTTCCAGGAACATATA	117	6	4	2	2
0017F	TAAACATAACTTTGTGGCACGGTCCGTACACTCAACTGCGGAAACGCTCCGAGTGTACGTATCGGCTGATGTTGATAGCTCCCGGATGGACAACCACCAGGAATTTTTAGCAATAAATCCTTGCCACACACACAAAACGTGTTCCGACCACAGTTGTTCCCCCTACCCCATCCCTACAAACAAAAAAGCTATTGGTCAGTTGCTGGG	207	6	3	3	2
00180	TAAGGAGAATCATTTAGGCAATTTCCAACCTCGTTGTCGCCACTCGACGTCTATGTGTTTGTCGTAAATGATTATTAGTGTGTGTGGCGTCCATGTGCGTCAATTGTTGCGGTACGGAGGGCTCTTGCACGCACTCGCACGCACATGTCAGTATGTAGTATTGTGATCATGAAAAAATGTTTATTTTTCACTCAAACATACGATTCTAATTTCAACAATACGTCGCAACGATT	233	6	2	4	2
00181	TAAATTTGTTATGTTACGTACTTGTAAGACGGAGACAATAAATGCGACTGTCATGTCCTCAGCATCGACTATGAATACGGCACATTATCTCATTATTCCGTAATGGA	107	6	1	5	2
00182	TAAATTTGAATTCAATGATTTGTTATCATTGTATAAGAAATACGATTCTGAGGGAAGACGGTCAACCTATGATATTACTAAGTATATTTGATGATATTATTGTGAATAAAGTGACTTATACTCTGTTCTTCGAGAGAAAAAGCTGCGGCCCGACGAAAATCGGTTTGTTCTGCGCATCTACTCGCATCACCCACCCATAACTGCCGACAGGAGTCGCTAGCATCGGCGTCGGTCGCCACGAAT	243	6	6		1
00183	TAATTTGCATGTAATAGTTGCAATTATACCTCGAGAAAAAGGGCCTAAATGTGGGATAAAAATTACTGGAACACCTAATTTTTCTATAATTTCAGGCGTATGACGATGAGTGAAAATATTATATGGTTGTAAACTTACTTCGCAAAAACTATTA	154	6	4	2	2
00184	TAACAAACAAGAACCATTACAGCAAATTTGGCTAGCAACAATGCAAAATGGGTATCATTTTGATTATAAAAATAATCAATGGATTTGTAATCGTAGTAATAAAAATTTTTGGGAGATATTTGAAAACGCATGTTCTATTCAATCAAATAAAGA	153	6	4	2	2
00185	TAAGTTTACAACAATATTATCTATACACTTACTGCTTTTCCAAATCATCGACCATATTGTCAATTCCTTCTTTAGAATCTTTGACTTTATCGTGCAAATAAGTGTTGGCCTCCGCATAGAATGCGTTGCCCAGTCTATCTTTTTGTCTTTGATATGCGCCCATGTCTACTTTCATGTTGGATATCATTCTGTTGTATTGGCGAGCGGTAGCTTCTTCGTAATCCGAGAACCCGGGATCAGGATTTTG	247	6	6		1
00186	TAATAAAGCAATACGTTTGTATATTGCTTACTTGTATATTTTTGAAAGGTTTGATGCAAATTGTGGTATGTCGGAATCGGATAATATTTGTATTATTTGCTAAGTAAAAAAATACAGATGTACTTCACACGCATGAATTATGACACTTTATATACATATGGTAACTTTTAGTTGA	175	6	6		1
00187	TAACCCTTCAATCTGATGAAACATAGGTGTATGTGTAATATCGTAATCATTACGATATACTTTTCCGGGGAAAATAAATCTAATTGGAGGTTTTTCTTGTTTCATAATGCGAATTTGCATACTAGAAGTTTGCGTT	136	6	6		1
00188	TAAAACAGGCGTGCCCTGCGCTTCAATTCGTTGCGGCGCCATTTGGGCAGCTGATAGAACTCAGCTGGTGACATTTGGAAAACTGCTTCAAATTCTGTGGGCGATAAGTGACGCTGTAAACAAATACAATTTAGTAA	137	6	2	4	2
00189	TAAAAAAAAATCCCGATTCCCGTAGAATGTTAGTTTCTAGTTGGAATGTTGGAGATATAGATAAAATGAGATTACCTCCTTGCCATGTTCTATTTCAATTTTATGTA	107	6	5	1	2
0018A	TAAGGAGGTCCCATTGCCCGTGGGATCAGGCGACGTGCAGCAACGCTGCGTTGAACGGGCACTTGGACTGCCTGGTCTATGCGCGGAGACACCGTTGCCGCTGGAACCAGGCGACGTGTAGCAACGCTGCGTTGAATGGTCATCTCGATTGCCTGGCGTACGCACGGGAGCAAGGTTGCCCGTGGAACGTGGACACGTGGAGCAGTGCCGCATCCAACGGTCACCAGGCCTG	232	6	2	4	2
0018B	TAAAAAATGACATTTTATAGTTGCTGACGAAGCGTTACAGCAGCGCTGAATTATCGAAGGCACGGTAATACATCTGTAAGTCATAACAGTGATCTACTCAATGATAAGGTACACTCAAAAACTAATAAGCAACAAAGGAA	140	6	2	4	2
0018C	TAAATTTTCAACAAAAGAAGCGGCAACAACCGCTATTGAAGCGGTACACAATACAGAAATAAACGGACACCCC	73	6	3	3	2
0018D	TAAAAGAACTGGGTGTTCGCGGATTACTTCGTCTAAAATATCCCACACTATTGCTTCTTCTCTTTCCACCATTTTTTTTGCTGC	84	6	5	1	2
0018E	TAATATTTGTCGACGGGTAGTCGACACCGGCGACCCGCGAAATGTTACCGATGTCGACTACCCGTCGACCGCGGCATTGAACGT	84	6	4	2	2
0018F	TAATAATTCACGTTACACTAAGTAATTCACCCTCTTTATTTGAGGAAATCATTGTGATAAATAAATCCATTGTTGTTGATATAATGTTATGGGCAACCGAACTTTATCTAATTCTTGATAGCGTTGATTATCCACAAAAGTCGTTCCTAAAAAATGAAAACGGATAATAACGTACAATATACGGCGGATGAGATATCAAAACAGCTGATATTGCTGTGCGAAAGTAGCACGGACCCCTGGGGCATT	246	6		6	1
00190	TAATAACCATCAAATGCCGCCGTCGAACGAACGGGAATGACCTAAAATATATATAAATGCGCGGCAGTACCTAGACCGCATATGGCGTGTAGAAACATACCTGGTAGACGACAAGTGTGCGGTAGACCGCATACGACATGAATACTAATATTTGTTTGCCA	161	6	2	4	2
00191	TAAGTTATCTAGTTGATAAATTTGGCACTGTTATGGTTAGTGAACTAGGAACCATGTGTTTGTTTCGTTATGGTGACTCCGCAACAGAAAGCGTTTTGCGTCCTACGTTTCAATAAATGCGAGTCGGTAATAAACGTTCAACGTGATTTTTGAAGAACTTATGGAACTGAACCTCCAACTGCTCAAAGCATTTGATGTTGGCACCAAACGTTCCAAGAAAGTGGTTGTCTGTGTGCACAGAAACACTCAGTTCAACCTCGTAACT	265	6	6		1
00192	TAAGTCTCGCCGTTTACGTGCAGGTAAAGGAAAAATGCGTAATCGTCGTCATGTTCAGCGTAGAGGTCCATTGATTGTTTACAGTAAAGATCAAGTAAGTTATCAAATTCTA	112	6	4	2	2
00193	TAAAACAAATGTCTGCGGTGTCAGAAGGTAAATAGTAAAGTGTACTGTATTGTGTATACCAGTGGTCAGGAGCAGCGCGCTAATTGCAGCGACGCTACTTTATTTATAGCGATTGACGTAGCGTCGCTACATTACGCCTTAGATATCAAAATTCTAGCGAAAATTATCATTATTTTGTCGCTACCTACAATCTAATTGGTGATTA	205	6	1	5	2
00194	TAAACGCGTGTCAGACGCAAACTAAACATCGGATCTAGTTGAGCCGCCTCTCGTTGGAAAGGGTACGACCAAAACTATACAACACTGTTACCAAATTTTGAAAAATGTATTTATTTATGGCTCTAGAAGCATGGAGACCTTACTTTTGGGACACGCCTTGTATGAACCAGTGTAATATTTCCTTCTGCCTATACATATGTTGTTACCATGTATATAAGTACATGAATTATGAAATAATTTTGTTTTCATAGTTTCATGGGTACA	264	6	6		1
00195	TAACGATTATACAGTGCTGTTGCAAATAACAACTGCATTGTTTTATAAACACGTACACGTCTGTGGTTGTGTGAGCTGCTTGTATGCAAAACTGGGAGTGGTCGCAAGGACAAGCGGTGTGGTGGAGGAAGTTGTTTTGACTGCGCGACCAGTCATGATCTTACTCCGCAGCGGGTA	177	6	2	4	2
00196	TAACACGTTCACTGCCGCTGCCGATCACGGGTCGGCGTTGGTGTCGGGGCCCGTCAGGCCGCCGCCGACCCGTGATCGTCACTAGTGCATA	91	6	4	2	2
00197	TAAAAATATGTCAGGGTACCATATTTTGTCTTCTGTCTCTGAACAACGAGCAACACGCAGACGTGCGTACAGTAGATCCAGTTTTGTAACGTTAGTC	97	6	4	2	2
00198	TAAACCAACGGAGCTACACGTGTTTTGCCGAGTGTATAATTTGCTATATTATGCACTTGTAAGACGGAGACAACACATGCGGGTATAACGTCCGC	95	6	2	4	2
00199	TAATAATCATCAAATGCCGCCGTCGGATCAACGGGAATGACCTAAAATATATATAAATGCGCGGTAGTACCTAGAACGCATATGACGTGTAGAAACATACGTGGTAGACGACAAGTGTGCGGTAGACCGCATACGACATCAATACCCATCTTTCTACAGGGTTAGGCTTTTATTATTA	178	6	2	4	2
0019A	TAACATCGAGGAGAATCAGTAATGGGTCAGAAAGTACATCCTAATGGTATGCGATTGGGTATAATAAAAAAATGGAATTCTGTCTGGTTTGCTAACACTAAAGACTTTGCGGATCATTTAGATAGTGACTATAAAGTTCGTCA	143	6	5	1	2
0019B	TAAATCGTGTTTTTGATCCATTGGGATTTCTGGCACCAGTTTTGATTAGTGGAAAAATATTTATTCAGCAATTATGGCAACTGCAGCTTGATTGGGACACTGTTCTTCCAGCTGACATGTCTCAACGCTGGCAAAATTACACTAATGAACTTTGTCAGATTGATCAGCTCAAGGTAGTGCGCAAGGTGAAAGATCATCCGTGCAACAGTTTCGAATTACATGGGTTTTGTGACG	234	6	3	3	2
0019C	TAAATTTTGCCCCTTAGAATCTAAATAACTCAAGGAAGGATGAAATCCAGAATGAAAATTATATTCTGCAATCGCTTCAATATTTTGAGTTTTATTGATATATGGTTGATCCTTAGAAGCATTATTATCGCTAAGAATA	139	6	4	2	2
0019D	TAAAAATTATCGAATAATTCACTCGATAGTTTTCTTTCGGTAGTTGCATACGTCTTACACCGACTAGTTTTGACTATCGATAGTTTTCATTCGGTAGTAAATAGTAATACACGTCTAGTACCAACTAGTTTTGACTATCGA	141	6	5	1	2
0019E	TAAGAGTACACCAGTTTGCGCATGTGCTACTGACTGCCGTATGTTGCCGTAACCCCATGATTGATCATTCTGAAACAATTTTACGCCAACGTGTACTGTGTTATTATTACCGCCATCGCTGTGTATCAGTGGTGGGGAACCATGTGTGAACATGACGTGTTTTCGTCGACCGCCCGGTGTACT	183	6	4	2	2
0019F	TAAACATTGCTAAAAGTGTATTATCAGTTTATCAATCTTTTTATTGGGAGACGGAGTGGTCGAGCGGACTAAGGCGTCGGTTGTGATGCACACTGACGCCAGTTCGATATCTCGGCCATGGGCAGCATTTTTCTTCGAGAAAGTCACGGTGTCCGGCGAACAAGTTCCGCTATCCCCTACCCGAGCGTGGCAGATACCTACGGGTACCCCAATCAAAAATTCTGCCAAAACAAACACACACGTGTTCCTCCCCCTACCAACAAAAAACCT	270	6		6	1
001A0	TAAGATGTAATCAAAAGTTTATGTTTTGCAAGGACCATGGTAGGTATACATTTTAGTTTCTGGTTGTGCAGGGGATACGCGCCCGGCGGCTGGCACTTTTGGGGATTTCTTCTTTTCCGCCCGGCACTTGGGAATTTCCTCTTTTCCGCCTGGCACTTTTGGGGATTTCCTCTTTTCCGCCCACTGGACGGAAAAAGGTTGCTTTCGAACGCTTCAACCGTGGTCGAAAACCAAACTTTCGGTGCAGGCGTGACAAAAATATTTTATTATACTATGATTT	280	6	2	4	2
001A1	TAAATGGCATTAGGCCCGTATCGCGTATCCGTCATTTCATTTTTGTGGAAGCGAAGACAGTCGAACACGAACGAGTGAACAATGTAAATGGACGCGACCGAATGTTTAGCGAATATGCGTTTGCATTCGTTCGGTAGCACTCGCTTGCGTTCGTACGT	158	6	1	5	2
001A2	TAAGGGGATCACATTACACGTATTTATTTCGTACGTTTTAGACCAATAAGCGGTGGTAAATTACACATACTTCCGAATGTCCGA	84	6	4	2	2
001A3	TAATAATTATCGACAGGAATTAGTTTCGTTCAATCGTGCCGATTCGTATTGAAATTTGAGTCCTATACGGGTCAATACGTATCACTTGTATATCGTACGTGTAACTTCGTAAACACTCAAAATTGACTCGATATGTATCGATACACTCCAATATTTTTT	159	6		6	1
001A4	TAAATACCAGTTGTACACCACTCAGAGTGATGTGTGGTCGTTTGGTGTGCTTCTCTGGGAAATCATGATGTTGGGAGGGTCTCCATACCCGACGATAAGTTCGTCCATGATATACGAAGAATTGCGCAGAGGTTACCGTATGCCTAGGCCCACTTTGTGCTGTTACAGTTTGTATGAAGTCATGCTTTCGTGCTGGCATGCGAACCCAGCCAACCGGCCGAAGTTTGGTACGATAAAAGATACGA	245	6	6		1
001A5	TAACGATGAAGATAAAATATTACGAGGGTTAGCGATCGAAGGGTAAGGTGTACCCGTATAGATAGAGTATTTTTGCCGTTTACGTAGGTGAAGTTA	96	6	5	1	2
001A6	TAAGTAGAATTTACTAGTGATGGGCAACGATATCGATAATTCGATACAATATCGATATCGTGATAAATTATCGACATCGATATTGTTTTGTATTGTATGATATATCGTGATATTGAAAATAATATTTTTCAAGAAAATTACATGGTATTTACTATTTAGTATTTAGTATTTACTATTTGTA	181	6	4	2	2
001A7	TAATATGTAACACGATTGTCAATGCCTCACCAAAATTATCAATCGGATTATGATCTTGATCAACTAATTGAACGGTTATCGAATCAATATTTGTTTTATTCAATTTGTAATATA	114	6	3	3	2
001A8	TAACGGGCTCATAAAGTCCGGTGCAATGAAAATTGATGATCGACCCATTTGGTACGATGTGTACCGGGCGTTTCCACCTGAATCGGAGCCGCATTATGCAAAGCCGTCTCAATCGA	116	6	3	3	2
001A9	TAACGAATTGTATCGAGATGCAATGTCTACAGCAGCGTTCTTCCACGAACCCATTTGAAGAGCTAAGTGTGCCAACGCAACGCACAACTAAAACACAAACATGATTCAATTGAGTACACGAACAATGTTTATAAACAAATGATAATACATTATTATATA	159	6	2	4	2
001AA	TAAAAATAATATATCCTAGACTGACAAATCATCTCCGTTCAGAACGTTTTTCGTATACAATGATATAATATCATTGGATTCAAA	84	6	2	4	2
001AB	TAAGAGAAATAATATTATTTTTTTTATTTGATTTTATAATTTTGAATAAGAGGGGGAATATAAGAAATGGACATATCCCATGGTTGTTCGATCCATACGTTTTGAGGAATATCTATAATATAATTATCTACTAATGAACGACCCATTGGTTTTGCAAAAATAGTTACAAAGCATGCTTTTGGATATAATTTTCTAATAATTTTTGCAGTGCCACCAGTATCTACTAGATCGTCTATTACAATAATTTTTTCTCCATTACCTTCTGCTTTTTT	272	6	4	2	2
001AC	TAACATTCATTCATCACAATCGAATAATACGGACGCGCACAAAAGGCTGCACGTTAGCCTCTCGACGGACTCGACAACTGACAACGACCGCCGCTCGGCCGTACTCTCTCTACGATAGCATGAGGGGGAGGGTCCCGCGCCAACAAGACCGACCCGCCATCTAGAGGAGTTTACATTATGTA	182	6	3	3	2
001AD	TAATACAGTCGAAAATAAAGGAGCTGTTCCGCCAGGAATATAAATTCCTATAGAATTTAGAGGTAAATAGATTTGCTCACAACGGACTCCAACTTCTGTTTCAACATCTATTTTAGATGGAATTTGAGCTTTATGAAAACATGTAATATTTTTTTGCGCGACAGAAATGGAATCTTTTAGAACCTTA	187	6	2	4	2
001AE	TAACGCGTTTTGTCTATGTTGCGCGTGGGCCAGAGAGAGAAAACGAATAGTGCGCTGATATCCTC	65	6	4	2	2
001AF	TAATGTTATAAAAAAAATATTTATGTATCATTGAAATGAAATAATATCATTTATTATTAGTGGCGACGTCTATCTCTATCTCTTCTGTCATGTTTGTGGGTTCGGCTGCGACTACGACTACGTGAACGATGTCTACTGTGGCGGCTACGTGACCTGTTGATGCGTAAACACAAAACATATA	181	6	6		1
001B0	TAAAATCATGGCCTCCAAATCCTTTATTCGTCTGTTCATTTACTTCTGACTCATCGTTGGAGAAACAAAATTTTCTGAAAATGTCAAGTTGTAACAAATATATAAATACCAAATTTATGAATTATGTCAAATGATTTTACCTCTTAGATGCGATTTACTAGTCGTGCGCAGAGTAGTACCAATATTGCCGTGAATCACTAACATTTATTTTGCTTCTCTATCCCAGACAAGTGGTTTGGATTATGTTTTGAG	252	6		6	1
001B1	TAACCCGACGGCGACGACGTCTTCGCTTACCAGACGGATTAGCGTTGACGCCATCGCCACT	61	6	3	3	2
001B2	TAAAATTCAACTGCATCTAATCCTCATTTTATTATTTGGGAAAAAATTATTTTGACGTGACAACGTCTTATAATTC	76	6	5	1	2
001B3	TAAAGAAAAATTTGAATCAGTAGCACTAAATCATTTTGGATCAGGCTGGGTCTGGTTAGTAAATCAAAATGGTGTATTATCTATAGTTTCTACTGTCAATCAAGATAGTCCGTTGATGGGAAAATTGATATCTAATACTTATGGATATCCAATTATTGGGTTAGATATTTGGGAACATGCTTATTA	186	6	4	2	2
001B4	TAATACAGTGAGTAAAGCGTTGATTACACTGAGCGAATTTACTCGCTAGTCGTCGGCGAACAAAATTGCACGTGTGTCAGCGTGTCGCGACCAGTCTAATTACATTGAGTAA	112	6	2	4	2
001B5	TAATGAGTGCATTACAGCATGGAGGGGTTTTACCAAAATGATTACATGGTTCTAATGTTACATAAGCTGTTCCTCCTTGTGCTTTTTCTCCAGCCATAA	99	6	1	5	2
001B6	TAAATACGGACGATTTGATATATCCATGATACAATTAGATCTACTTTCATCCATTGGCAAGTAGAAACCAAATCTAGATAGACCATTTTTTTTTCCTAAAGCTTGCAATAAAGCCTCTCCTAAAACAATGCCTGTGTCTTCTATTGTATGATGATCGTCAATATCAAGATCTCCCTGTACAGAAATATTCATGCAAATACCACTATGTACTGATAACTGTTCTAACAT	228	6	5	1	2
001B7	TAAATATATGAATGTCGTTTACGTTCACGTTCTATATAAAAAAACAAGCGACGTTCACGTATTGTACACTAATTATAAACGTGAACGAGTGAACGGACGTTCATGAACGACGTTCTTTCCAAACACTGAAAAAAACATACAGTAAATTA	149	6	1	5	2
001B8	TAATAAGAAATCGGCGGAAAGATAAAGAATATGTTCGTCGTTCGACGGAAATATTATTTTCAACCCGTATAATAATATAAGGTACACTTACACTTACCTACAGTCTACACACGACACGCGTACGTCTATATATTATATAGGTACTTGGAATGGCGACGCAGCCACCGCTAATCACTAATTTGCGTTCTAATAATTTGTTACAAAATTGAAAATACCATATACAA	224	6	4	2	2
001B9	TAATTCCAATTTCTAAACGTGAATTCTACTCTTTGAGCGATTGTGTGCAGACAGTTCCTGTTGTAGTCGGGTTCAGTACCAGTGCTTGTGACGATAACCGCCTCCACTGCCACTCGTATCTGGCACCGTCGTTGCATCGACTGCAGCTGTCGACTCATCGGACATGTTTACAATTTTGCCGACGAACGAA	190	6	5	1	2
001BA	TAAGTTCTACAAAAAAATTTCTAAATTGTATCATGTTTACCGTCTATCCAGCGAGAGAACGCGCCACACACCGACCAGAACTGGTTCCCCACACAACACTCTGCCATAAGGGAACCGGTTTCGATAGGAAAGAGACACGGGGGAATGCACAGAATCGGCGCGTTCTCTCGCTGTACAGAGTATAGAAAAT	190	6	5	1	2
001BB	TAATTTATCTGGTGTGTTTCTTTTATTTTTAGTCGTGGTGTAATAGTGTCCAGTTCCTGCAGAAGATATCATTTTTATTTTTTCACGAGCTTTTTTAGCCATTGATTCACCTTTATTTTTTCATATTTATTTTTCTTATTACTGTTTCAATTCCTTTTTTATCAATATAACGCATACCATTGGTCGAAACACGTAA	196	6	4	2	2
001BC	TAAATATTATAAATATCGGGAAAAAATTCAACTAAAGAGAGAGCTCTATGAATTCTGAGCGTTCTGAACGCATTACAATTCCTGTTTTACCATTGAGAGATGTAGTTATATATCCTCATATGGTAATTCCATTATTTGTAGGTCGTCAAAAATCAA	156	6	6		1
001BD	TAATATAAAAATGCCAAAAGTAAAATGTTCGACAGCGAGTCGACTGCGTGCGTTTGTACAAGAATTTGGACATAATATTTTTTCTACCGACGGAACGGTGTTATTCTGTAAAATATGCAACGTGAAAGTTACTGCTGAAAAACGATTTTCCGTACAACAACATTTGTCAAGAGATAAACATATCAATGGATAAAACTATGTATTTACAGTTTACACTTGTAATAGATTTTCATAATGTA	239	6	2	4	2
001BE	TAAAACAAAAATAATAATTTACAACAAACCAGAAGGGGAAATATGTACCAGAAATGATTATAAAAAACGACCTATTGTATTTGATAAATTACCATTGTTGAATATTCATAGATGGATAAGTATTGGAAGATTAGACATCAATACGAGAGGATTGTTGTTATTTACAAATAATGGAAATCTAGCTAACGAACTTATGCATCCAAGCAATAAAATAGAAAGAGAATACTATATTAGGGTTTTTGGAAAAA	248	6	6		1
001BF	TAATAGGTCCCACTGGAAGTGGAAAAACATTATTAGCACAAACTCTAGCAAAATTATTAGATGTACCATTTACTATTACAGATGCAACAACC	92	6	5	1	2
001C0	TAAAGTGGGTCATACACGAAACGATCCGTCGTCGATACGTTTGTTGCACCTCTCGACGCAAAAACTATCAGAGATCA	77	6	1	5	2
001C1	TAATGGCTCAAAGCGCAGTAGAAAAGCGCAAACCTGATGAAATCGATTGGTTACGTACGGTTCGCTATGCATCTATTGGGTGTGCGGTTGGACCTACACTAACTATGTGGTACAAAACGTTGGACAGATTAGGAACTAAAAACACAATACCAATAGTAGCGAAAAAAATATTAGTCGACCAAATGATTGCATCGCCAATTA	201	6	2	4	2
001C2	TAATTCTTGAACGAACGGTTTCGATCGCCTTTTTCGTTCGAACAGAACGAGAGCGACCACTTCTAACCCGATCAACAAAATCACCAGTATTACGATAACGTCCTGTGGTACGATAAACAAAACGTTCACTCATTTCAAGCGGTCGCAAGAGACTGAAAATTTGTGGCGTCGATTTACCTGA	181	6	3	3	2
001C3	TAAGATTGAACCGGCTTCGCGCATGCAGACTGAGCCGCCAAACAGTGCCTGACCCCCTATGCAATGGCTATGCGTTCTGTGATTGGCCGACAGTCATCGCCCGCTGTCGTCGATCGTCGGCGCCGGTGTTGGCCGCCGTGCATACGCTCCCACCAACGTCCGAAATGCGCGAAAAAAACGTGTTTTGGTCGAGCCGCCGGTTCAAT	206	6	2	4	2
001C4	TAAAATTCACATGCCATACCACTACGTACGGTGAAAATCATTTTTTTCAACTCCTCATGCCGTACCGCTACGCACGGTGGTGGAAATA	88	6	1	5	2
001C5	TAACATCCAATCCCCGTCCAAGGAAATGGAATCTACCGAAGGAAACGTCCAATCCACCGTTATCAGAACTGAGCCAACGAAGGATCCATCCGGGTCGGAACTGAGCAATAGGGTGAAGAAGAGACAGCATTATAGAGATCTACGGCAGATAATAAGAGCGCAAAGAAGAACTCAGAAAAAAACCCAGGCAGACATACCTTCAA	203	6	2	4	2
001C6	TAAAACTACGATTGTAGTCCTTCTATACTCTGTACAGCGAGAGAGCATGCCGATTCTGTGCATCCCTCCGCGTCACCATGCTATTGAAACCGGTTCTTCAATGGCTGGGTGTTGCGTGGGGAACCAGTTTTTATCGGTGCGCGGCGCGGTCTCTCGCTGAATAGAGTATAGGCATGAAAAGTGTTCAAACAAATTTTTTATAAAAACATTTGTAAATATTTA	222	6	3	3	2
001C7	TAACACTTCTAATGCTCTATAAGTAATATCTGATAGATTACCGATGGGAGTAGGTACAATATAAAGAATACCAATATAAAATTCATTCATTTTTTTTCCATAAAATATTATTATATATGTGATAATA	127	6	3	3	2
001C8	TAAATCAAAATACTATCGAAGATATAATTTTAGCATCAGATGCAATTATGATAGCTAGAGGCGATTTAGGTGTGGAAATTGGAGATTCTGAATTAGCAGGTATTCAAAAAAAA	113	6	5	1	2
001C9	TAACGGCCTATTGGAATATCTGTTGACGCGTATTAGCGTCAGCGGCGTTGAAAGT	55	6		6	1
001CA	TAATAGTCTTGTACGTTTTTATTATCCGTCGCAGGCGAAATTCCAAACGGCTTCCTCGGACA	62	6	4	2	2
001CB	TAATCATATAATTAGAATAACAAATAATACAAAAAAGGGAGTGTTGCGAGTACGTACGGATAAAGTGAAATTTTTTTACAGAGGATACGAAAAAAAACCGTCACGATACACGTTTCTCTGTATAAAAAAGAATAAATGTATCAAAACAAATTTATCAAATTTAGTGTCCCTGATTGGAATCGAACCTGTCATCGGAGCGTAACTGCCACGTTATTTTTTATATATACAGAGGGTATAGAA	240	6	5	1	2
001CC	TAACGGAGCTACACGTGTTCTGCTGAGCGTAAAATTTGCTAAGTTACGTCCTTGTAAGACGGAGACAACATATGCGGGTATCACGTCCTC	90	6	3	3	2
001CD	TAAAGCAATATTAGAAGAACGATTAGGATCATATTCAAATCTTTCTACGGTAGCTCCTATATCATCTTTATTTCTTTTGAAATCTACAATACGATATGCTCTTTTATGTCCACCACCAATATGACGAGTTGTAATTCTACCATTATTATTACGTCCTCCGCTTTTACTCTTTTTT	175	6	4	2	2
001CE	TAAATTATAGCAAAAACTTACTCTTCAGCATCAAATAAATATTCATCGTCTATGATATCGGCTTCCAGTTCCGTAACCTTGTCATCTTTTCTTTTTTCGAGATATTTACGACGAGACTCAATACGCAGTCGAGGAATGACCATTTCTTTCTCACGTTCATTTTCTATTTTCAAACGTTTCGCTGCTTCTTCGTAAGCTTTCTTATCTAACCAA	213	6	4	2	2
001CF	TAATCTATACTCTATTCAAAATGAGATCATTACTCGGCGGCCTAGTTGTGCGCATGGGCGAGGCTTTTTTCCGTGGCAGTGCCCAACGCGTCGCCGTAATGGGGACGGCGTCTGACTGCCGTCCAACAAAAACTGGTCGCCGCGGAGTAATGATCTCATTTTGAACAGAGTATAGTGAGT	180	6	3	3	2
001D0	TAATTTTACGTTACAAATCGTCAGTCAGTAATGTTTGTTACGTGGTGAAAATACACCCGAAAATATACTCGTAGAAAATTATTGTCGATTAGACGTACTTCAATATTTTCATATTATTTCTTTTATTATAAATTCATATTTTTATCATTGACCGATCGTTCACAAGGTTCTTACGTTTATGATAAGAAAATCATGGAGAGGTAATTA	207	6	1	5	2
001D1	TAAAATCTCTAGAGATTCTCTAGACAATACAGCCGTGCAATGTTGACTACTGAGCCCGGAAGCTGAAGATTGGATTGAACGCTTGTATTTATTGCAGTAGTGATTATCCGCCAAACGTTTGAGGGACTCGTATTTTTTTATGCACTTAGTGGTATCCCCACGGAAGGAATCACCAGAACTGAAAGCCGCTCCCACTTCTTTTCGGATATGTTCACCTAGATCTCTAAGCAATACACGAAACAGTT	245	6	4	2	2
001D2	TAATAACCAATAAAGTTGACAATTCAGAGCGTTAGCAAGCTCAGGAAGATAGCGTGGTCTTTTTGTTTTACCATTTTCCAATTGTTCAATAGCTTGTTGAGAAGTATCGACTCGTTTGGCTAAATCTTTTTGAGTAAGGCCCAATTCTGTTCGTCTGCTTCGAACTCTATCCGCAATACTCATGAAGTCATCCCTAAAAAGTAACTCT	208	6	1	5	2
001D3	TAAGATTGTGAACCGACGGCTCGACCCAAGCACGTTTTTTTCGCGCATTTCGGACATTGGTAGGAGCGTAGCGCCGATGATCGACGACGGCCAATCACAGAACGCATAGCCATCGCATAGGGGGTCAGGCACTGTTCGGCGGCTCAGTCTGCATGCGTGAAG	162	6	1	5	2
001D4	TAAATCAGGAGAGGTTCTAGCTATGGCAAATAGTCCTTCATATAATCCTAATAATACACGACATATCATACAAAAAAATGTTCGTAATAAAGCAATTACAGATCTTTTTGAACCTGGCTCAACAGTAAAACCAATAGTCATTATAGAAG	149	6	3	3	2
001D5	TAACGAGAAGGCCGTCTTATCGGAAGATCTTGAATGATATCGCAGGTTGTTTGATCTATCCGCGTGTTGTATGTTTCCAAGCA	83	6	2	4	2
001D6	TAAACCAATAGCTGCAGCTATATCTCCTGCATATACTTCTTTTATTTCTTCCCTTTTATTGGCATGCATTTGAACAATTCTACCAAATCTTTCTCTCTGAGACTTTGCAGAA	112	6	6		1
001D7	TAATTCATTATCTATACTCCGGCCTATGAGAGTCCATATGTCAGAACGCGTCCGTCACCGCGCATCGGCACGTTACCGAATAGTGGGAAAGGCATCATGTTGGGAGAAAACAGACGTTACGTATTACTATATGAATGCGCGGTTTACGTATGGACTCTCGTGGGCCATAGTATACATAATTTTATTTACCCCTATAAAATTGTTATACCCAGGACCAGCTCAAGAAAAAATAGTACATTAGGCAAACTCAAATTTTTCCG	260	6	4	2	2
001D8	TAAAGGAGATTTTTTGAGGGACACAAAGCTTACGCCACAGAGGCCAACAGTGTTATGAAACACAGGAGAAACATAATACATTACAAAACGACTACAGATGTCTTGAGACGGTGACTGATCAGGTGAGTATAGACTTCGCTCGTCCCTCCACCCATTATGGCGAAAGTATACACGGTTGTGGAATAAAGATGTCGGAAATGTATGTTGTGA	210	6	2	4	2
001D9	TAATACTTTATTCAAATCAAATACATACTGGAACCCCTTGATTTAGAAGTCTTTCCACCCTAGTAGACGGACTAAGTTCTGGATGCCAATGAGTGTTTCCTCGGAGATGACACCCTGAAGCACGACCACTATCTAAACTTGCCGTTGAGTGACGAGATCCTGAACCAGAACCAGATGAACCAGGACTATCACGACCAGGACTTTGGGTCATATCAATTCCTTGATCTTCCTGAAGTGACAATTGATGG	248	6		6	1
001DA	TAATATGAGTAAATAAACTAGATTCAAATATTTTGAATTCTTCAGTAAGATCTTGTTTGATTTTCTTCAGTTGCATGTCTTCAATTTCTAAAGCTCTTTTATCTTTTTTTACACCATCTCTTGTAAATATTTGTACATCTATCACAGTACCTGATACTCCATTCGGTACTCGTAATGAAGAATCTTTTACATCTGATGCTTTTTCACCAAAAATAGCACGTAATAATTTTTCTTCTGGAGTT	242	6	5	1	2
001DB	TAACTATCGAGAGCGAAGATCGGGCGGGCAATAAGAGTTCTGATCTCAATACAGAGGCACCCTCGTCACTAAAC	74	6	1	5	2
001DC	TAAAGCGCCTTCGGGTGAGTCGAAAAAAAACACTTCAGCATCCCAAAGCTAACGCCAAGGAGCGAGAAAATTTTCAAGCCACTATCCAAGCCTATCAAGCAGCGGATAGACCCATTATTTATATTGACGAAAGTGGCTTCGTGCAGGATAGGCCAAGGCTCTACGGCTATTCACCTAAGGGAAAAAGATGTTATGGCAAAAATGATTGGCTGGCGAAAGGCAGA	224	6	2	4	2
001DD	TAATGCTGTTTTCTGGATATTGAGAACCGGCGCTCCCTGGCGAGATTTACCGCCTGATTATGGTGGTTGGAAAAATACTCATCGCCGATTTTGCCGCTGGCGTGACAAGGGGCTATGGGAGTCTCTGCTCGAAGCGCTGATTGTGGAGCCAGATTTTGAATGGCTGATGATTGATGCCACTCATAGCAAAGTTCACCCTCATGCAGCAGGCGCAAAAGGCGGTAA	225	6		6	1
001DE	TAAAAAGATTATAATATTTATACTCTATTCAGAATGAGATCGTACTTCGGCGGCGACCAGTTTTCGTCGGGCGGTGGTCAGACATATGGTGAGACGCTTCCCCCACCTAGAAAGCTCGTGGGGCTAGCGCTGCGGAACGAAGCCACGCCCATGTTCAGAAGTTGACCGCCAAGGTACGATCTCGTTCCGAATAGAGTAATATTGCA	206	6	3	3	2
001DF	TAACAGTGTTGCAAAATATAATCTATACTCCAGCCCACGAGATTCCGAACCGCACATCAATACTGATGCTTGTGAGGTTTGCTAGCCAAATTTTCTCCCCCCATGGTACCATTCCCACTACTCTGCTAGGTTAGGTTGAGTTAGCAAGGCGGGACTGATGCGCAGCGACGAACGTGTTTTCCCGGTCGGTTTACGGTTGGACTCTCGAAGGCCGGAGTATAGTA	224	6	5	1	2
001E0	TAAATATCAAATGTCTGGAGATAAAGAGGACTCGGTTCAGAGAGCCAAGCTGGCCGAGCAGGCGGAACGGTACGACGACATGGCTAGCTCAATGAAATCTGTTACCGAAACTGGCGTGGAACTATCTAATGAAGAGCGCAATCTGCTTTCGGTAGCCTACAAAAATGTTGTAGGAGCTCGGCGGTCATCGTGGCGAGTAATCTCTTCAATCGAGCAAAAAACAGAAGGTTCTGAGAAGAAAC	242	6	6		1
001E1	TAACAAAAATAAAAACCAATTATATTGTTAGCTTCTTGAAACAGTACCTGATCGCCTACAATATATTTCAAACGTTATCTCATCGCCATCAAAATTATGATTCATGAAAGCGAATTTATATTTGTCGACGGGTAGTCAACACTGGCGACCCGCGAAATATTACTGATGTCGACTACCCGTCGACCGTGGCATTGAACGTGTTGAAATGGAAATGTACTTATATTACAAAGTATAAACTCGTTCCGTTTGGGTATTTTAGTCTC	263	6	3	3	2
001E2	TAAAAGACGACCTTTTTTTTCGTCCGTTTGATTGGCGTTCGGATAATCGGAGTTCTACTGTAGTAAACTAATAACCATACTTC	83	6	3	3	2
001E3	TAAGAGGACGCTACACCCGCATTTGTTGTCTCCGTCTTACAAACGCGTAACATAGCAAATTTACGCTCAGCAGTTCACGTTTTATGCCGTTAGC	94	6	4	2	2
001E4	TAATGCATAGTACCTACTAAATAATTTGTTTTTGTTTTTATGAATATAACTGAGTAGTTGTGTTTACGTGTTTTATTTTATTTTGAGAAAACCATTTGTTTTATGATAAGACCAAGACATAGGTACAGAATTGAAGATTAGCAATAGAAAATGACTGTATTTTA	164	6	2	4	2
001E5	TAACAATGCGGACGGCCATCAGTTTCTTTCCGTTATTACGTCCGTGCATCATCAAAGAGTTGGTCAAACGTTCAACGATAGGGCATTGAGCCTTACGGAAACGTTTAGCAGCATAACGACCAGCAGAGTGAGGAACATATTTGGCGTACTTCTCTTTGACAGCAATGTAATCCTATAAAATTCAAATGTTCCAATTACTGTACTGTCTAGT	211	6	5	1	2
001E6	TAAATCCGACGTCTACCAACGATCACACGGTCAACAAAGTGGCTGTGTGTTCAGCGATTTTTGCTGGTTTCGCTTACGTCGGATACTCGGTTGCAAAGAACGCGTTCGGGCGACGTCTGGGCCGGAAGAACGACGACGGTAAGTTGATGCCCGATTATGTTAGCCTAGA	169	6	5	1	2
001E7	TAAAGATAAAGATTGGGTAGTAGTTGGTGGTACAGAAAAAATACTGCTAGAAAGAAATTTTCAGCAAGTCGGAAAAGATTTTCCAGTTTTCTTACATCCAGAAACACATGAAGAGTACGCTTTGGCAAGGAAAGAAAGAAAATCTGGAAAAGGATATACTGGATTTGATACTGATTGTAATTCAGATGTTACTTTAGAAGAAGA	204	6	4	2	2
001E8	TAAGTCCTAAAATTTGCTAAAAAAATACAAACAATTACAAATAAAACTTATATATTTTGAATTGTTGTACAATGACACTAATAATTTGTAGCTTGATTAGCATTATATACTATACTCTATTCAAAATGAGATCATTACTCGGCGGCCTAGTTGTGCGCATGGGCGTGGCCTTGTTCCATGGCAGCGCCCAACGCATCGCTGTAGTGGGGACAGCGTTTGACCATATGTTTGACCGCCGCCCGACG	245	6	1	5	2
001E9	TAAATAATGTAATATCACATGAGCGGATAGTTATGAAATATATAGTACTTGAAAAACTGACAAAAAATGGATCCTATATAACAGGGATGGCGAACCTATGTCACGCGTGTCACGGAGTGGCCACGCGTGCATTATTTCAGTGACACGTCAA	151	6	2	4	2
001EA	TAATCCACTTGGACATGAGTATTTAGTAGAAGAGGATGTATATTTAGCATCATAATCATAAAAATTATTCTTGGTTGTAATATGAATAGCAGGTAGTGCTTTTTGACCTAAAATCGATACTGTGTATTCTTTTCCTACTATAAACTTTTCAATAAGAATATGATTGTCATAA	172	6	6		1
001EB	TAAGCCGCAGGCTCCACTCCTGGTGGTGCCCTTCCGTCAATTCC	44	6	4	2	2
001EC	TAACGGCGCATCGATCAGTCGGAACAATTCACTGCCATAATCGCGCCGCATAACCCGTGCGCCGATCGGCGTCGTCAGGATATCCTTTACCGATTGGCGTAGGTGATCTAAGCCACTAAGCGGCTTA	127	6		6	1
001ED	TAAAATATGATAAATCACATTCCTGTTGTCACCATTGACGGCCCTAGTGGTGTTGGCAAAAGCTCTCTTTCTAAAATAATAGCAAATAAATTGAATTGGTCGTTGTTAGAGTCAGGCCAATTTTATAGATTACTAGCATTTTTGGTA	147	6	5	1	2
001EE	TAAAAAAATCAGAGAAAATAGCAGTGACTGCTACCATAACTGCTACTTTTTATTTTTCACGAACCTATGAGCTATTCATATTCACACATCACTCTAACGGAATAATAGTATAATCCAGAAATCTATGCATGAATATACGTGATACTATATA	151	6	5	1	2
001EF	TAAAGTACATAATGTAAACTCCTCTAGATGGCGGGTCGGTCTTGTTGGCGCGGGACCCTCCCCCTCATGCTATCGTAGAGAGAGTACGGCCGAGCGGCGGTCGTTGTCAGTTGTCGAGTCCGTCGAGAGGCTAACGTGCAGCCTTTTGTGCGCGTCCGTATTATTCGATTGTGATGAATGAAT	183	6	1	5	2
001F0	TAAAATAAAATTTTCGGCGTAAAAAATAAAAAATATGACTTTCACATTACAAAAAAGAGATCAATATATATGTTTACTAAAGGTGGTTTAGGTAATTTGATGAAACAAGCACAACAAATGCAAGAAAAAATGGCAAAAATACAAGAGGAAATAGCTCAAATGGAAGTGACAGGAGAAGCTGGCGCTGGATTA	192	6	6		1
001F1	TAAAAATAACATAAATATTTGTACATAACAACATTATTATAGTTCTAATATTCCATCCTGGTCCAATTCCGATAGATTGTCGGCGGACAACGACACATGAATAGAATCTCCGAGCAAATCAGTTATGTCGTCGTACCTAAACAAA	145	6	5	1	2
001F2	TAAGATACAGTCATCCCTCGTTATCCGCGGTTTTTATCCGCTGTTTCGATTATCCGCGGTCGGGTCCACGATAACAAATTA	81	6	5	1	2
001F3	TAAGCAACATATCGTACAGAGACTCGGGTGGCTCAACAGAATTGCGAAGCAGCGGCATAACATAGCAGCGTTGACTCTCAAAGTCAACGATACCGGTAATGTTGACGCTAAAGTCATGCAAGAAGCGGGCCGATTTGTTTATGGTGATCTGTGGCG	156	6	5	1	2
001F4	TAAAAACCTCGTCCGAGCGTCGGCCGTCGGTCAGAAAATTCTTCTCGAGGCACACCAATGTCAACGCGTAGTGGCACGGTAGCCGAA	87	6	4	2	2
001F5	TAAAACTGAGGATATAGGTATAGTCCGGCCCACGAGAGTCCATACGTAAACCGCGCATTGATACTGACGGTCGCGACAGCTGCCGGCCAAATTTTCTCCCACCATAGTGCTGTTCCCACCACTCGGCAACGTGAATACAGCGGGTTATAAAAACACGACTAACGACGGCTGTCGGCGATCGTTGCCGGCCGGTTTCCGATCGGTAGATTCAGCGTATGGAAGGGGAACCGATGCGCAGCGACGGACGCGTTCTGACATA	259	6	6		1
001F6	TAATATATTATAGTAATTGGTAGTATTATTGAATAATGTATGAGATGTGAGGAAAGTATGTGATTACCTATAGTCCGCGCAACGAAAACTGGCCAGTGACCCCCGTGACCCACCCATAACCGTCCGCCCGCCCGGAAATGGCCACTAGAGTCGCGCTGGTCACTGGCCAGTTTTTGTTGCGCAGGCTATAACATTGTTTGTTGATA	206	6		6	1
001F7	TAATATTTACTAAGTATAATCAGTTTTCTTGTTCATACGAAATATAGTCTCGGCAGTCTTATATTTACTGCCACCAAGTGCAGTTGATCGATCGTACTCAATTATGGTTTTATATTACATTTTTATAAAAATCAATTGTAACGCCACTGTTTCCTAAGTAAATCCGGCGAGTCCGACGATTTCTATTCTGATCATGATGTTCCGTCGCAATACGATGCGACCGATGCGACGAAATACAAACTGTTTTGTTTTTTGTTG	258	6	1	5	2
001F8	TAAGCAACATAGGGGCTCTAAAACGGCCTCTAAGCGACTTTCTCACACTAGGTAATACAAAAACGACCTCCAAAAATGCCCCAAAAACGGTCTGTTTTTA	100	6	3	3	2
001F9	TAATTTTACGTAACAAGTCGCCAGTCGGTATTGTTTATTACGTGGTGAAAATACACCCGAAAATATACCGTAGAAAATTATTGTCGATTATACGTAC	97	6	3	3	2
001FA	TAATAGAATTATGTCCTACTGGAGTATTTACTGATAAAACTCATTCTAAAAAATATAATCGTAAATGGGATATGCAATACGCTCCAGGAATATGCCATAATTGCAGTGTCGGCTGTAATATTAGTATTGGAGAACGTTATGGTGAAATACGTCGAATAGAAAATAGATATCATGAAAATATAAATCATTA	190	6	4	2	2
001FB	TAAATTTATAAATAGACCTATAAAGGTATCAATAACAAAGATAAAAAACTGTCTGACAATAAGCTTTGCATAATACAGAACATTTTTTTTACTGAATACTGATACACAGGCCCGGATTGAACCGGCGAGCTACCGAGAAAATCTCGGTGGGCCGCGTAAAATTTGGGCTGTTATTATTTTTGGACAAAAGTAGTCTAGTATTTTTAGATAGTGATATAGTAAAATATAGATCCAAATACA	240	6	3	3	2
001FC	TAAAACACGTTTTGTACATGTGTCAAAGATTTGTCGCTAAAAATCCCGGGTGATCACCCATCCGGGTACTAGCAACGCCGGCCTTTACGTACACTCAGTGTGTTTCTGCAGTTGAGTGCACGCACTGCGCCACACCAAGCCACAATTGTATTGTATT	157	6	3	3	2
001FD	TAATATTATATTGTATTAGGTGTTTGAGCATTGTGCAACGTTTTTGTCAGATCGACGGTTGTAGAACGTTATTCGCCGTCATAATCTACCACACATCGTATGTCTTGTGTATGCTGTATGTATGAACTCTCCTCTTATACAATGCAAT	148	6	4	2	2
001FE	TAAAGCGTTTTTTATATTAGCTGATAAAGCAAAAAAGTGCTTATCTAAAGCACTTTGATCTTGTGAATAATGTAAAAACCATTTTTTAGCACTGTGCGCATTAGTTATAGTCTCGTCCGTTGTAAATGTTTTAGAAGCGA	140	6	3	3	2
001FF	TAAGAAGACGCTACGCATGCGTTTGTTGTCTCCGTCTTACAAGCGTACGACATACTAACTTCACTCACTAGTTTCAATAGTGTGGTGTTTTGATATTATGCGGGATTGTGACGGGGGTAAATCGGGGTGTGCCACGCTACCTTCGTTTGTATATCAAGACAGAAAATCAAACATATTTGATTCCATCACGCTTGCTTGGATCATGTGGCCAAAGTGTGGTTCACTCTTGTAATTCATGCCCCACA	245	6	6		1
00200	TAAGTTGACCCACTTGTCAGACGAATAATGGTCGCGGTCGCGCAGGCTGGCTCGTCTTTGGAGTGCTAGTGGTGATCGTCGCCAATCACAGACCGCTGGCGCCTACTTGGGGGGTCTAAATGTTCCGGCGGCTCAGTATGCATGCGCGAAAGTGGGTCAA	160	6	4	2	2
00201	TAAGAGCGCAATAGGCGGGATATCGCCTATAACGCTATCCCGCATATTGCGCGGTTTTACGATTTCCCCTTCGAGAGCGTC	81	6	6		1
00202	TAAAAAATAATAAACATTAGCATCTTCTATATTCATCCAAAACTGATAAAATTTATAAGGACTAGTTTTATTTGAATCTAACCATACAGTTCCTGATTCTGTTTTACCGAATTTGATTCCATTAGACTGAATTAGAAGAGGTACA	145	6	6		1
00203	TAAATAATGAAATATTATCTAGATTACCTTTACTGTTTGCAATTATGTGATGTAACTATGTGATCACTTTGTCGTTGAAATTACGGATCCGTTCGTATTATCGGCAGCCGTCATCGCGTATAGTGCGTACGCCATACAACAAGATAGGTATCTAGTAACTAGATGGTTTTGCTCTGTGCAGTAA	184	6	3	3	2
00204	TAAAAAAAAATTACCACCACCGTGCGTAGTGGTACGGCATGAGGAGTTGAAAAAAA	56	6	5	1	2
00205	TAAAAAGTTGAAATTTTCACAGATTATGTATTTATGTTGCCGCTATAACAAAATATACTAAAAATCCTAGAATATACAATATAAGCAGTGTTGCCGACATATTTATAGTTGATTATGGTACGGAACCCTTCGGGCGCGAGTCCGACTCGCACTTGGCCGGTTTTATTTAGATGAATATCATAAGCCCAGCACTAATTCTCAATTTCATAAGAAATAATTGAATGAACTAGTGAGATATACATTATTCTT	249	6	2	4	2
00206	TAATGCGGGCATTGGCCGCCAGGAGCACTAAGAAGGCCGATAAATAATTCTGTGTAGCGGTATACGCA	68	6	4	2	2
00207	TAAATCAGTTCTCGGGGCACCCGTTTTCTCGAGCGTAACTTAGGCAGTTCAAATGACCGTTCACAGCGGCATTCCTTCGCGTGTCCTTGTCCCAGGGGCAGCCGTTTTCCCGTGCATACACAAGGCAGTCGATATGA	137	6	4	2	2
00208	TAAACCGGGGCCTCGTCCGCAATTGCGGACTAGCGGTCCGGGCCAGTCCGACTCTGACAAATACCCTCTTTATACATAAATGTATACTTACTAGTTAGTATCAAA	105	6	6		1
00209	TAAATAGCGAAATGAACGTCTTCCAGCGAAAATTTGTCAGTGAAGTACGACGCTGTGATGAACTAGAACGTAAATTGCGCTATATTCAAGCTGAAGTGCACAAAGACCACGTGCATGTTCCTGTACCCGAAAGCAGCGTTTTCCCATTCGCTCCTAATCCGAGGGAAATTA	171	6	6		1
0020A	TAAATCTAAAAATAAATATTACATTCAAAATATTTTCAGGCAGCGCGCTACACTGTCGGCACGCCGTTATAGCGTTATTGTCCGATCGTCGTTATCGAAATATAATATTGAACTAGCCATCATTTTTCAATAA	133	6	2	4	2
0020B	TAATTCTATAAAAGTAATGTGTAATATAGCACATGGGTCATTCAACAACCAACTTCAAAGCCATTCGATATATGAGTTTTTCCCGAGTGGGAGAACAGGAACAAAGGTTGTTCAATCTCCGGTAAACCTTATATATTACAGA	142	6	3	3	2
0020C	TAATTTTTATACAATATTACATAATATATTGAAAAATATAAAAAAATATAATATATATAAATTATATTTTTACGAAAATTTATCAGAAAAGGTGATAAAAAATGACAAACATCAATCGAATAGGACTTACATGGATTAGTTTTTTGTCATATGCATTTACCGGTGCATTAGTTGTTGTCACAGGGATGATAATGGGGAATATTTCTAATTATTTTCATTTATCTATTTCTCAGATGAGTAACATATTTACTTTTTT	256	6	5	1	2
0020D	TAAGTATCACCGAAGACGTCTGTGTGTAGGCGATCGTACGCCTGCTACCGTAATAACTCGTACTTTACCCGTCTCATCTGATGTTGAATCTGATAGTTCTGATGACTCTGAACCTGTTTACAAAAATTATGGGTCACGAGTACAGGGTCCATGGAAAAAAGTT	163	6	3	3	2
0020E	TAAAAACCCATAATGGAAAAGGAAAGAATACTGCCGTATTTTGAACATAAAATACAGGGAATATATCTTTATACTTGGTCCCAGAAGAGATCATTCCGCGGCACAACTAAAATCGGGTTTTCTGTGCGTCCCCCTGCAATAGGGGAACCGGTTGCGATAGCTGGGTGACGTGGGGTGATTCACAGAACCGGCATGTTCTCTCGTGGGACAGGGTATAGTCTATA	224	6	2	4	2
0020F	TAAAATGATTGTTGAAACAACTTTAGTCTGTCCAGCGAGAGAATGCGCCGCTTCTGTGCATGTAGACTGACGACTTAGCGAGCGCCATGGCACTGTTTCCCCCTCTCACGGCCTGCGGAAGACGGCCACGTACAGTCGGTCGCCGAAACGTGCCGCCAGTCGGCGGGCCATCCTGGTGGGGGCACACCGGGCTGGGTATGCGCCAAAACAGACCAATTTAGGTTGGCGCACGGCGCGTTCTCTC	244	6	4	2	2
00210	TAAGCACTTATAAAAAAAATTGTGACTAACGATTTTGGATTTTTTTTATCACTGTGAGAACAACTTATAAGAAACCTTGTA	81	6	4	2	2
00211	TAAAAACGGATAAACAATGAAATTTATTGATCAAGCTATAATACATGTAATTGCTGGTAATGGTGGAAATGGTTGCGTTAGTTTTAGAAGAGAAAAATACATTCCTAAAGGAGGTCCAGATGGTGGAAATGGTGGAGATGGTGGAAATATTTGGTTAGAAGCTAATAATAA	171	6	3	3	2
00212	TAATGCCATGGGAAAAACTACCGACAAATTACGAAAAACCGCTAAAAATGGGATTTCTAACGCTTTGTTTATCATCATAGCAACAAATAAAAATTATAATACAGTGTACTCTCGGTAACTCAAACCTTGATAACTCGAAATTCTCGACATCTCGAACAAATAAAATTCCCCTTCAAATAACAATAATACATTGATAACTTGAAATTTTTAGTAAGTCAAATTTTTATTTTTCCTCTTGAACTTCGAGTTACCGAGAGTCGACTAAATTATAATATT	276	6	2	4	2
00213	TAAGATTGAACTGGCGGCTCGACCAAAACACGGTTTTTTCATGCATTTTGGACATTGGTGGGAACGTATGCACGGCGGCCATCACCGGTACCGACAATTGACGACGGCCGGCGATGACTGTTGGTCAATCATAGAATGCATAGCCATCGCATAGGGGGTCAGGCACTGTTCGGCAGCTCAGTCTGCATGCGCGAAGCCGGTTCAAT	206	6	4	2	2
00214	TAAGATAAAAATAGTTGGTATATAGTGGTGTTTTCGAAATAGTCGTAGTAAACTAGTGTGATGCGCGAATGCGTAAAAATCGCGAAATAGTGAACTTCATTAGGCCATAACTTCAAAACTAAGTTCGTGCCCCAAATTCGGTTTTCACCATCGTTTTTAGCGTA	164	6	6		1
00215	TAACTTATTTTCTGAGATACGTTCCAGTATTGACAGTCACAGATTTCGACCAATTCTTTC	60	6	2	4	2
00216	TAATAATAACATAACTTGAATGTATCCACAATTTATATAGCTACTCACTTGTCGTTGAAACCGCAAACCTCTTCTATAAGCATAGATCGTTCACTACGTGTAGCGTGCGTTACACATTTCTCCACAACGTTTGATGCAAACTTATGCTGGGACAGTGTCAACACCTTTCCGCGGACAGAGCATA	184	6	3	3	2
00217	TAAAAACCTAGGATAACTATTTTAGTTATTTTGTTGTGATTGTATAATATTATTCGTGGGTACTTGAAACTTCTAAAGTATACTATTATATATCTATGATAGTACCACGGTTTTTTGTTGATGTATAACGCGTTATAAGTACCTAATAGATATTATGATATGA	163	6	4	2	2
00218	TAAATTGTGCTCTGTGCTCCTGGTTCCTTTATATAAGCCTATAACATCTCTACCGTTCATCTTAGAAATGTTTTGAAAATGTATCTTAGAAATTCAGTATTTGTAAGTACATAATTTTTGCTTGGTCTTAGACGCCATTCGACGGTCTGAGTGTCGCGTCGACAACAACTGCAAGGCATGGCCAAAGACGTCATGCGGCAAGGATCCGGTAGACGGTCAACGTCGGTGTCTGTGTGCAGATCAAACG	247	6	6		1
00219	TAATAAATTACGTGAAGTAAGAAAAATTATTGATGCTAATTTTTCTGATATTCTTTTAGAAGTAGATGGTGGTGTAAAATTAGACAATATTGCAGATATTGCGTGTGCTGGAGCTAATGTTTTTGTTATGGGGTCTGGATT	141	6	3	3	2
0021A	TAACAATAATAATCATAAGTATCATATTACGATCGGTGGGGATTGTCCATCGGTCATTAGCAAGTAGACAATTTTATATGTACGTCAGTTCGATTTATACTTTTCATAATAAAAGACTATAATATACGTTTATGTTATTATTCATA	146	6	4	2	2
0021B	TAATACTTGATATTATGTAGTATATACTTGTTGTTCTAATAAACTTACATTATGTTTATGTAACTTAGAAAGAGAACGAGACAGGGGAGAAAGAGGAGAACGTGATAAAGAACGTGATAAAGAACGCGGTGAAAGACGGCGGCGTTCAAGATCTAGAGACCGTGAACGACATCGCAGACATCGATCAAGGAGTCGCGAAGGACGTAAACGTAGTAGATCTAAGTCGCCTAAAAATAAGTCTAGACGTAGAAAGCCATCTCT	261	6	6		1
0021C	TAAGAGGACGTCGCACCCACATGTGTTCTCTCCGTCTTACAAATGTAGAACATAGCAAAAACTGTTTTGCACGGGAAAGAACCGAGAAAGCTACGGTGATAACTAAGAAATAACATTTTCACCTCATAAAAAAGGAGAGCATAGCCAAAGCAATATAGTATCGAAATCGGAACTTCAAAAAAAGTTA	187	6	2	4	2
0021D	TAACTAGAAGATCAAGGAAAGAAGGGATCGCTTCACCGAGCGATGCTGAAACAACGTCAAAAGCTAAAAGGTCAGCAACACCATCAAAAAGATCAGCAACACCATCTAAATCTAAAAAACCGGTCACTCGTCGTAGTAAAAGTAAATCCGTAGAGAGAAGAATAAGAACTCGATCTAGATCAGCTAATAAGACTGCAGGTACTGAT	206	6	1	5	2
0021E	TAAAAGCTTAGTTATAAAAGAAAAAAATTTTACGATTTTTCAACCACAAAATTACTTGCAAATTTTCGCAATTTTGACATATTTCGTATAAA	92	6	4	2	2
0021F	TAATTTCTGTTATCAAAATGTATTTCTGTCATACTTTAGAGAAAGACCAACCAACGCAGTTGTTGTATGGAACAATAAGCCTTTAGTGGAATTAGTCCGTTCATTCTCTCAGTACCAGGAACCCAAATCGACTGTCGTGATAACCGAGATCACTGATGAAGAAGAAAACGAAA	173	6	6		1
00220	TAAACGCAGCACTTTGCCTAAAGAATTTTGCTTTCTCCTTGGAGATAGCAGTGTCCCGCCGCACACTGCCACTAATCGGAACGGGAGAGGGGGGAGCCGAGGAGTCAGGAGAGGAGACATTACCGTCTTCCGTGACATCACGTTGATTCATTGAACTTGAAGTGGATGGTGTTCCGAGCTTGAGATCTTGCAT	193	6	5	1	2
00221	TAACACGTTCACCGCCGCTGCCGATCACAGGTCGGCGTTGGTATTGGGGCCCGTCAGGCCGCCGCCGACCCGTGATCGTCACTAGTGCATA	91	6	3	3	2
00222	TAAAATCTTATAACGTAAATGACACAACAGACCAATTATAAAAATTTGTTGCTACGTATACACAAATGTCGACGACGCCTATAGGCGATTGTGGCCTGTTGGCTTCTGATCAGTATGATTCGGCATATGGAAGGGAAATCGATGCGAAGCGACAGACGCGTTTTTACGTATGACTCCCATGGGTAGTAAATGCATGAACACCGAAGGCAACTGATAATTTTTTATGATATAATATATCCTTCCGTT	246	6	4	2	2
00223	TAAACAACCTAAAATCATGGCGCTAAGGTGTGTCGTTTCTTTTTTCCTGAGTAAAACTGCGTTTGCTTTTTTGGGGACGTTCAATCGGCGTTTCTGTGGCATCAATAAGAACCAGCCCATACTTCATATCA	131	6		6	1
00224	TAAACGATTATGTTACGACAACAAAATTATACTAGCACCCATGGTCAGGATAAACACGCTACCAATGCGTTTATTGGCGTTGGATTATGGAGCAGATATCGTGTACACAGAAGAATTGATCGATCATAGGCTGATTAGATGTTATCGAAAAGTAAATGGTAA	162	6	4	2	2
00225	TAACAACAGGCGCAACAGTGGCTACCGCGGCAGCAAGCAAATGTTTACACCACAACACCAACAACTGTCGCCTAATCGGGCGTCAATCAACATGCAGTCGCCACAAGCCAGTAACTTATCGAGAGGTATATTTCAGAGAGGCGGGTTTGCGACCAACCCCGGAGCAGACAGGCGAAATCATATGCCGGGTATCGCATCACTCATGCAAGAATGGTTTGTCACAAATCCTAG	231	6		6	1
00226	TAATCTATAAAACTAACCAGTCATTTGTTTTTCTCTAATTTCTGCTAACGTTTTACAATCAATACATAGATCGGCAGTAGGTCTAGCTTCTAAACGACGAATTCCAATTTCAACACCACAGGAGTTACAGTAGCCAAAATCTTTTTCTTTGA	152	6	5	1	2
00227	TAAATAATAATATAACTGTAGTCTGTCTCACAAAAGACAGGTACCACATCTCGCTGAAATCTGGTCATTCTTGTGAATCCCCACACCGCACCAAAACTAGTACCACCATAATAATCGGGGCAGCTACAACGACGACGACCGCAGTGATAACAAGTAAACACGAGCGGTGTATATACGATGTAAACGAGAACCAATTGTTCTCAGTCGTGATACATCTAACGTACCGATAGAGCGTGCTTGACGGCCCAGG	250	6	6		1
00228	TAAAATCAGGCCATAAAACATCAGTAAAATATAGTTCAGAATAAGCTATTTGCCATAATAAAAAATTACTGATTCTTTTTTCTCCTCCTGTTCTAATAACTAAATCTACTGGAAGAAGTTCACTAGTAGATAAATATTGAGAAATAGTATTTTCCTGAATTTTATTTACATCTAAGATTCCTCTCTGCACTCTA	194	6	6		1
00229	TAATAAATAGTTTCTAAAAATATATTTAGTTCTTGGTACCTATACTCTGTTCAGCGAGAGAGCACGCTAATTCTGCGCACCCCTCCGCGTCACCAGGCTATCAAAACTGGTTCTCCAAAGGCAGGGTGTTGCGTGGGGGAAACCAGTTTTCGGCTGTGCGCGGCGTGGTCTCTCGCTGAACTGAGTATATAAA	193	6	5	1	2
0022A	TAATTATAGCGTATATAAACGTATACGTTTTTGATACGCTAACACATCACCGGCCTGTTGGAATAAACCCTATTGACACGTATACGCGTCAGCGGCGTTGAAAGT	105	6	1	5	2
0022B	TAAGTACTGGAGGTACAACTTCAAATACTTGTGATACTAATTTGAACAATGGATCATTAGGTAAATGTTTCAAAGCAAACTCGCGTTGGCAAGTGTAACGTGGGTCGGTTTTACGTAGCACAGCGTGTCCATATCCTGGTACAACTTGTCCACTTTTCAAT	161	6	5	1	2
0022C	TAATGTAATACAGTTATGTATACTCCTTTTCAAAAGAGAACATACCAGTCGGCGACCAATTTATGTCCGTCTGCGCGCATCCCTCGACAATTTCCCATTGTTAGCGTAATCACACGGTTCTCAACACACCAATCAAATCATTTGACATGCGCAAAAGCGGTATATTCTCTTTTGAAAAGGAGTATAGTTTATA	193	6	2	4	2
0022D	TAAATGTATATAAATAACGTTTTTACGTCCAATATCAACTGCCATTTGACGAATTGCCTCTAAAAATGGAAGTGATTCAATATCACCAACAGTTCCGCCTATTTCTACAAGGATGATATTACTATTTTCGGAGCATAGAATGATTCTTT	149	6	4	2	2
0022E	TAAATGACTATTCATTATTACCTATACTCTGTTCAGCGAGATATCGCGCTGTGTACCGACAAAAACTGGTTCTCCCACGCAACACCCTGTCTGCCATTAGGGAACCGGTTTCGATAGCATGATGATGCGGTGGGATGCGCAGAATCAGCGCGTTCTCTCGCTGAACGGAGTATGTATATCATTAGAAAA	189	6	2	4	2
0022F	TAATAACGAATGTACGGATCTTCAGGCCATTACGTCCCTGGCAGCGACATCCTCAGAAAGTGGATCGCTGAAAAGAAAACTGGAACGCACATCAACAGCAACGACAAAAAAGCAGAAAACAATGAAGAAAGCAGTGTCACCTTCACAGGTGTCAAACAAAGAGTTGACCACAGTCCACAACGAAATGAACACAGTCAAA	199	6	2	4	2
00230	TAATGAATGTAGATTTTGCTGATGTGCGTACTGTAATGTTAGAGATGGGATATGCGATGATGGGAACAGGGATATCTTCTGGAGAAAATCGTGCAGAAGAAGCTTCAGAAATAGCTATATCTAGTCCTTTACTAGAAGATATAGATTTATCTGGCGCACGTGGTGTTTT	169	6	5	1	2
00231	TAATATTCGTACCTAATAGGTGCAGTGAACTAGTGACGCGCGAACGTGCAAAAATCGTAAAATAGCGAACTTCA	74	6		6	1
00232	TAATGGTTAGTGTTGGCTTATTGAAATCAAGTGATTATTCAATAGAAGAATGTACTGTCATGAAACATAAAGTTGATTCACTACTAGATACTATAAGAGGGAAAAAAAGGAA	112	6		6	1
00233	TAATCTAAAATATATTTTAGGATTTATTACTGATTTAGGAAGTAGGACATCACATACATCTATTATGGCAAGATCATTAGAAATTCCTGCAATAGTAGGAACCGGGAACATTACAAAGATAGTAAAAAATAATGATTTTATCATTTTAGATTCTATAAATAATCAAATTCTCATAAATCCATCTCATAAA	190	6	5	1	2
00234	TAAGTTTGACTATAACATTATGTCATATCACTCTAACATATCAAGACTATAACGTTACAAAACTGCATCTACCGCGATCACATTTGCGTGTTGTTCGTTGTTCAAAGAGAGAAGACAAATGCCACACTGCCATA	134	6	3	3	2
00235	TAAGTGCTGAGTCTAATCATAATATCATCATGCCAGGATATACTCATCTACAACGAGCTCAACCGATTACTTTCTCCTATTGGTGTTTAGCTTATGTTGAAATGTTCAGACGAGATTTCAGT	122	6	6		1
00236	TAAAACTGTACGTAGTGCAACCGGTCTAGGACTAAAAGAAGCCAAAGATTTAGTAGAATCTGCCCCAACA	70	6	5	1	2
00237	TAATACGGACATAATATTATAGATAAAATAAGGTTTTTATGTAAAACGTAAATATACGTCCATACTCCCTGAGGCGCGTTTCAACAAAACGTATATATACGTCCATACTCGTCAAA	116	6	3	3	2
00238	TAATTTACATTGGTCAAATTCATACGTGCCACTCCGACGATGGCGCGTTTCCCTCGCCGGTTTGGCGCGTATGAA	75	6	4	2	2
00239	TAAATTTGATAATAGGTCAATTCACTCTAATATAAAAACTAACAGCACACAATTGAATCTTCTGAACGAACATTTGCTATAACGTACGTGTGTAAGACGGAGACAACACATGCGGGTGCGACGTCCT	127	6	5	1	2
0023A	TAAGGAGACACACGTTTACATATATACGATATATATAGAGAGAGAGCAATTTTGGGACGCTGACGTGCGATTTGGAGCTACATGGTCGGGGTACGTAAGGTGAAACTGGTCGTAACTATGTAGTTGTCATCTCAGAGAATAAAATATGAAATAAAAATAAATTTACATTGTATAGTATAACTACGGCTTAGTGAAGGGACGCGCTGTGGCAGTGTGGAACGAAATGTACGGTTTACGATGGGGAAAAGCAAACTT	255	6	6		1
0023B	TAATTCGTTATCATCATCATCTTCACTAGTGCATGAGGTTTCTGATTTATTTTCTAGTACAGTTGACTGTGTGTTACATATTTCATTTTGTTTTGCATGTGTACTCAATGGTTCAATTATT	121	6	6		1
0023C	TAAGTAATAAATAAAAACTTACAAACAGTTATAAGACCCAAAAGCCGACGATGTGTTTGAAAATCACCCCAATCATTATTACCAACTGGATACTCTTTGATATATCTTGCTTGAACACATCGTTCTGTACCGGTACCATCTACTACACGTAATTGATTTATCCGACATATACGTTCAAAAAGA	183	6	6		1
0023D	TAACCTGTTAGATGATTATGTTCGTGAGGCGGGTGAAAATCCCTCGATTGGCATTATCTTGTGCAAGGAGCGGGATCATTTCGAAGTGGAATACGCTTTACGAGGTATCGAAAAACCGGTTGGGATCTCCGGATATT	137	6		6	1
0023E	TAAGACGCTCTCGAAGGGGAAATCGTAAAACCGCGCAATATGCGGGATAGCGTTATAGGCGATATCCCGCCTATTGCGCTC	81	6	2	4	2
0023F	TAATAATGTTAGGCATAACACGACTAATAGAAGATTCAATATCAATAGCAGGATAATGGCCTAAATCAGCATAATAACGCGACAACATAATATGTCCATCTAATACAGAACGAGCAAGATGTGAAACTGGATCTTGTTCATCTTCACCTTCA	152	6	4	2	2
00240	TAATGATTGGTCCTACAGGAGTAGGTAAAACAGAAATAGCAAGACGTTTAGCTAAACTAGCAGATTCTCCATTTA	75	6	4	2	2
00241	TAAATGGATCGGTAGAAGTTGCACCTAGAGCTGGTTTAGCAGATGCTATTTGTGATTTAGTGTCTACAGGAGCAACATTAGAAGCTAATGGTTTACGTGAAGTGCAAGTAGTTTATCATTCTCATGCCTGTCTTATTTGTAAGACTGGAAATA	153	6	4	2	2
00242	TAATATCTGTTCCGCTATCTCCATATTTTGTAAAAAATCCAGTAATATTTTCTGCTGCATGTCCTGTGCCAACTACAAGACCTTGTTTCATCGCTGCAATACTATATTGTACTTTCATTCTTTCTCTAGCCTTTTCATTTCCTCTTACATAATCTGAAATAATGACACCTGA	172	6	4	2	2
00243	TAAATTATTATTGTCTTCTTATTGCACAACATGCCTACTAAAAGCTTATTTTTCTATTTTGACTGAAGTATACACTATATACTCCGTTCCACGAAAGAGTGCGACCGCCACGCGCATCAAAATGAATTAGAGCTGACGTCACGAGACCAAATTTCCCCCACCATGGGGCGTCCACTATCTGTTTACAGTGGCTCAAGTAACGCACCACAAATA	213	6	6		1
00244	TAATGTGTACCAAACATATTTTTGTGTATACTCACGATTCTATTGGACTGGGTGAAGATGGTCCTACACATCAACCAGTAGAACAATTATCTAGTTTGAGAATAACTCCTAATATAGATGTATGGAGACCTAGTGACCAAGTAGAAACAGCTGTTGCTTGGAAAAAAGCTATTGAAAAAACATCAGGACCTACAGCA	197	6	6		1
00245	TAAGGCTAAGATCCAAGACAAGGAAGGTATCCCACCAGACCAGCAACGTTTGATCTTTGCCGGAAAGCAACTTGAAGACGGACGTACCCTTTCCGACTACAACATTCAAAAAGAATCTACACTTCACTTGGTGTTGCGACTCCGAGGTGGTATGCAAATCTT	162	6	2	4	2
00246	TAAATCAGGAAGAGTTCTACTATGGACTGTCCAGCGAGAGAACGCACCGCGCATCGACCAAAACTGGTTCCCCTGCCCAACATCCTGCCAAAGGGAAACCAGTTTTGATAGCAAGATGACGCGAGGGATGCGCAGAATCGGCGCATTTTCTCGCTGGACAGAGTATAGA	169	6	3	3	2
00247	TAAAGTTTATATACTCAGTTCAGCGAGAGACCACGCCGCGCACAGCCGAAAACTGGTTTCCCCCACGCAACACCCTGCCTTTGGAGAACCAGTTTTGATAGCCTGGTGACGCGGAGGGGTGCGCAGAATTAGCGTGCTCTCTCGCTGAACAGAGTATAGGTACCAAGAACTAAATATATTTTTAGAAACTATTTA	195	6	3	3	2
00248	TAATAGCCCTATCCTAGGTTGGAAACTTCAAAACACTAATAAATTGGCCAAGGTTATGGTATTTTGGGTAATTACCACGATTATAAAGAACAGGTTAGACGTCGGTAATATGATTTGTACACGACTGCCCGGTCACAACTCGTTACAGTTTATGTAGTTGTAATAATATCCGCTAGGTTGGCGCTGCTAGGTAAACGGGCTATATGATAATGTTCTTTATAAACATGTAATATCAAATCTATGAGTTACTTGCATT	256	6	5	1	2
00249	TAAAATTGTATAAGCCCCACATAAGTATATAGTGGATCTCTTAGCCTACCGTCAGATCCTACCGTCGATAACCTACCGTCGAGATCCGGGGATCTCGAGATCCCCGGACCACTCGTTGGATAGAGGTCGTCGGACTCGATAGTCA	145	6	3	3	2
0024A	TAAGGAACACAAACCCTCCGTTCATAGCGTCAGGATTAGCTGCTGCGGCAGCCGCTGCAGCTACAGCAACTGCTGATGCGACACTTGCAACTCCTGCTTGATGTGGATAGGTAGTCGGAGCAGGAAAATACTCTTTGTTGACGCAATTACGAAGACACTCGGGTATTCGACCTACAATTGCTCTACGGATTTCACTAGCAGCCATTTCTCTT	212	6	1	5	2
0024B	TAACTAATCATCCCCATGATTGTCCAGTATGTGAAGAAGGTGGTCATTGTCATTTGCAAGATATGACCGTTATGGTCAAACATAGTATGCGGAATTATAGA	101	6	3	3	2
0024C	TAAAAAGCCCGGTGGTTCTTGGAATTTATATTATCGGGTAGACAATTTTCCTGGCTTTCCGAATATATAT	70	6	3	3	2
0024D	TAAACTATTTGATAACATTTGAATAACTACTCCTTGAAGAGCCCTTTCGTTATGACTATAAATCCCTA	68	6	6		1
0024E	TAAACGTCTATAGGTTCACAATGCACATGAATTTTACCTAGTTCAGGCTGTCCTATGTAACGAAGCTGGTACGGCATGTCTAAATAGTCTATCGCTCTCCTGACTCTCAGCGTGAGCGGTTGCGGAGTTACACT	134	6	1	5	2
0024F	TAATGAAGGAGGTGGATTAGGGGGTACAAGACGAGGTGGACCAGAAGTCAACTTGAAACATTCAGGTAGGGAAGATAACGAACGGGAAAGAGAAAGGTATGCTCGTGAAATGGCTGGTAGTCGTTCCGGACGTAGTGTTACTACAGAAAGAGATCGAGAACGTGATTATCGTGACCGAGATAGAGATCGTGAACGTGAACCAAGACGTCCTCGTAGTAGAGATCGTGAAAGAAAACGTCATCGTTCTAAGTCGTATGTATT	261	6	5	1	2
00250	TAAATCATACACTAACGTACATACAGCACGGGGTCCGCGATGTACCGCAGGTAGATTGCCTACTTGATAATGTACTGCTGCAAATCAGAATTTTTATTCCGGGCAACGGAAAATA	115	6	4	2	2
00251	TAATAAAAAAAGTCAAGGGGGACATTCCTATAGTAGGAATTTGTTTAGGTCATCAAGCAATAGTAGAAGCGTATGGCGGCATTATCGGATATGCAGGTGAAATATTCCATGGCAAAGCATCA	122	6	2	4	2
00252	TAACACGTTGAATGCCTGTGTCAACCCGTAGTTGACGCGAGTGAACGGGCCACGTGGCACACATATTTGAAATTTCTATCGGACATTCATAACCGTATTGACAACTCCGTAATATCAACTAATTTTACAATTGGCGACAGTCGATCGCA	149	6	5	1	2
00253	TAAAAATTATTGGTAAATGCTATCCAAATAATAAAAACGCTACGACGCAGATCGTTGACAAAGTTGTTCCCTGTGCGTTATGGAATTTTGGTAATTCTACTATAAATACCGAGGAAGTGGTTTTATCCCGCCCAAAATAGCTTTTTGGTATGTTGTACATTTGTAAGACGGGGATAATGCATGCGGGTATAGTGTCCT	198	6	6		1
00254	TAATTTGTGTCAAATGTAAACTTTATAAAAAGGTAGAAGCAAGAATGAAGAACACTGTAAGCCGTGGAAATTCGGTAAGTAATGAAGTTATTTCAATGACAGTCCGTGGTCCTGGTCTTCAACGAATGGTGCTTGTCGATCTACCAGGCATCATTAGCGTAA	162	6	2	4	2
00255	TAACTAATCATAGTTTGCCTGAAATAGGAGAAGCTTTTAGTGGCAGAGATCATACAACAGTACTGCATGCATGTTGTAAAATCGAACAATTGCGAAAAGAAAATCACGATA	111	6	4	2	2
00256	TAACTCGATAGTCAAAACTAGTTGGTACTAGACGTGTATTACTATTTACTACCGAATGAAAACTATCGATAGTCAAAACTAGTCGGTGTAAGACGTATGCAACTACCGAAAGAAAACTCTCGAGTGAATTACTCGATAA	139	6	5	1	2
00257	TAAAGTATATTTATAAAGGAGGGGATCCCACGACTCATGTATTTGACAAATATTTGGTATTCGCGGATACTCGCCGAGTAATGGGAATGGAGTACTTTGTACAAATATTCGTTATTCGCCACCTTCCCGTCGATTGTCGGTAAATTGCAGATTATTCGTGTATTCGCGGATATTCGTCAAATATTTGAGTCGTGGGATCCCG	202	6	3	3	2
00258	TAAATCTAAGTCACCTATGTCAGATTATTGACCCAAGTGTTGATCCAAATACACTACATAGTTGTGTACTTGTGTACAGTGGCGAGCTGAAGCGCTCAATTTTGACGCAATTGCGTAAACTTTTCGAAGGGGTTGGTGACACCCCTTGACTGTGGTGCAGAATTACAT	168	6	1	5	2
00259	TAAAGCTATTTTACCGTGCTACCAACTATCAAACCCACCTGTTCACGGGCACATGGTATTATATCTAATTGTGTGCGTGGACATATTATGTTTGTCTATCGAAAGGGCTCAGCCCGTTTGGTCAAAATAAATACATAAATAAATAGTTTTATGTTACAATCTTATAATATCTACGACTT	179	6	3	3	2
0025A	TAATAGTTTATAAATAAACAATAATAAGTAATAACATTACTTTTATGGCACGTTGTCACTCGACAACCCTCGTCGTTTTCGAGTATCAGTCAGTTGTTCTCCTGACAATTCGACAAACAACAACCCATAGACGCGATAAAAATAGATCTTATGGAAAAA	159	6	2	4	2
0025B	TAATGCTTACATAGATCAAACAGATATAGTTTTTTATAAAAATTTTGACATCAGTATTGCTATTTCGACGCCAAGAGGGTTGATTACTCCGGTAATAAGAAATGCTGATACAATGACAATGGCAGAAATTGAAAAAAAAATAAAGGATTTTTCTATGAAAGGATTGCAAAATAAAATCAATATAAAAGAA	190	6	5	1	2
0025C	TAAAGATCAATACAAAAATGAACATGCTGTTATTAGAGTCGGGATAAAGCTGTCAAAGAAATGGCGTCCAATTGTTTTTTCTTCATTAGAAAATTATATTACACCAATAAATATAACTGCATACAAGA	128	6	2	4	2
0025D	TAATGTTATAAAAAAATATTTATGTATCATTGAAATGAAATAATATCATTTATTATTAGTGGCGACGTCTATCTCTATCTCTTCTGTCATGTTTGTGGGTTCGGCTGCGACTACGACTACGTGAACGATGTCTACTGTGGCGGCTACGTGACCTGTTGATGCGTAAACACAAAACATATA	180	6	2	4	2
0025E	TAAATACGTGGCAATGCGCAGAATCAAACGTGTTTCGGTCGGGATACAGGTTCCTTCTCTCGTGACGCTCAGTATAAGACCGTACAATGGCGTGCTTTCAGATTTCCGCACTTA	114	6	1	5	2
0025F	TAATGATGAACAAGAAGTCATCATTGCTCCATTTTATGCTCGCTTAGCAATTGGTCTACGTTATGTATGGCCACGATTTTATTTTTGGATTATGAAATGTAGGGCTGACCGGCAAGCTAGTCAGAAAATGTAGGATTCAAGGATTCCCCGCCATCAGACGGACGAGCGTCGGCTACAGCCCGTTATCGTCGGCATACGGGAATCTCACATTTGACAAACAGCCAGGTCAGTC	232	6	2	4	2
00260	TAACAGAGTATACCTATTACCTACAATAATGTGGTTGTTATGTTTTTCCATTCTCGTGACCGGCTGCAGATGAACGAGTTATCATGATATGCTCCGTGCTCGTGAAAGAAACATACGTTGTCAACCACAAATGGAACGAGGGAAACAATTTGATTGCACCACCCGGCACGGCCGACACGACAGTGAGCAGTAATGGTAACGTCTAT	206	6	6		1
00261	TAACAATTTTGGTATTTTATATATTGAATTCACATCTTTTAGAGATATAACAGCATCAACTGGTACATTACAAAATAATGCTATTTTTTTTCGCTCGTGAAGAGGTACAGTTTTTTCAGAACGACAAA	128	6	4	2	2
00262	TAATAATCATCAATTAGATTATAGGTAGCGACAAAATAATGATAATATTCGCTACGCTAACTGGAAATGTTTAGGGCGCTATAGTATTTCACTATCTAAGGCATAATGTAGCGACGCTACGTCAATCGCTACATATAAAGTAGCGTCGCTACAATTAGCGCGTTACTCCCGACCACTGCCTAATAGTAAGTGCAA	195	6	4	2	2
00263	TAAGAGATGTATACTCCGGCCCACGAGAGTCCATATGTCAGAACGCATCCGTCACTGCGCATCGGCACGTTGCCGAATAGTGGGAATGGCATCATGGTGAGAGAAAACAGATGTCACGTATTACTATATGAATGCGCGGTTTACGTATGGACTCTCGTGGGCCGGAGTATAAGCTAGAAAA	181	6	3	3	2
00264	TAATAAAAGGTTTATCATAATAGTATTTACTATTGTAAGTTGTAACCAAGATTATGTATAACAATATCATTTGACATCTCTTTGAAAACATTCAAATGGGGCCGTTTTTATAATTTTTCAGACGTATAGACGTACTTTTTGATGGTATACATCGTTCCAGCGTATTTCTAAATATTACGGCAGCAAAGATAGCGAGTGATGACGTACCAAATATA	215	6	5	1	2
00265	TAAATTCGGCTACCGTGCCACTACGCGTTGACATTGGTGTGCCTCGAGAAGAATTTTCTGACCGACGGCCGACGCTCGGACGA	83	6	5	1	2
00266	TAAATATTACTATACTCCGGCCCACGAGAGAGTATTAGTGTCGCCCGACGAAAACTCGCCGAATTCCACGCATTCCCCACTACTCCGCATGACCGATAGCTATTCGGAAACAGTTGGCTGTACTCAACGCTATACGTTGTATAGCGGTCGTGGAAATAGTGGGGGAATTGGGCCTCGGAACAGTCTCCGCCGTCAGTCTGCATGTGCAAAACGGTAATACTCTCTCGTGGGCCAGAGTATACAGATATTTTATT	254	6	6		1
00267	TAACAACCCAGAGTATTCATTGGTTTCAAGAAAGAGGTTTTATTTTAGTGGACATTGAAGTTTTACCGGAAAGTAAAAAGAAGATGTATAACTATCAGCGTGGTTCAAAAA	111	6	5	1	2
00268	TAAGAAAAATAGAAGTCGGACAAACGATACAAATAGGAAACAATATAACTAAAGGATTAGGAGCTGGAGCTAATCCAGAAATTGGACGCACTTCAGCAGAAGAAGATAAAGAACT	115	6	5	1	2
00269	TAAATAAATACATGATAACATCATCTGATAAATCTTGGAAACCAACAATTTCCCTTGAGGATTCAGGACGTGATGTCGTTGTTGTAACCTGAGACTCTATAGGTTTCTTTGTTTTCACGCGCGAATATTGACATCCATCTTCTAATGGTCTCTTGCTACTGTTATCCATGTTGCGGGA	178	6	6		1
0026A	TAACTATTATAAGCGTCCAGGCAGACCCACGGGTATCAGCCATTATCACTTTTTCTCGGCAGTGTTATACGTATTGAAAACCGGTATCCCTTGGCGTGACGTGCCTACTTTTTATGGCCACTGGCATACGATTTACAAG	139	6	3	3	2
0026B	TAAGCATTACGGAGTGAATCAATCTGTGTGCAAAAGCGCATTTGTCATCCTGCACGATACAACTCCAGCGCTGGTACGAACATTGTGCATGAAGATGACAGTAGGGCATAATACACCTGTTGACGGCCGTGGTAAACATAATAATCGATCGACTATATCCGACGAAACAAAAGTTGCGATAAAAGATCATTTCTTCAGCAT	201	6	6		1
0026C	TAAAATAGCTATATCAATCGATGGAAGAATTGCAATGAGAAACGGTGATAGTAAATGGATTACTTCAAAACAGGCGCGTCAAGATGTTCAAAAATTTCGAGCAAAAAGTTCAGTAATTCTAAGTAGCAGTTCTACTA	137	6	2	4	2
0026D	TAAACAACATAAGGAAGCGGGGCGAAAAACCTGCCCTATCTGATGCGGAAGTGCTCACAATGGAGCTCATTGGGGAGTATCTTGGGCATAATTCAGATAAAGCAATCTGGTTCTA	115	6	2	4	2
0026E	TAAAATGAAAATGGTAGCTTTTGTTTTTTCTCATGCACCACACGGGATTAGTTTAGGTAGAGAAGGTTTGGATGCCATTTTTAGCATTTCATCAA	95	6	5	1	2
0026F	TAACTTTTATATCTGCAATTTCTTCATAGAAAGGATTTCTTTCATAAGCTAAATTTTCTAATATCATCCGATTTGAATCAGCATTCTGCAACAAGGGTCTTTTTTTATCTCTCTTAGTACGTGCTAATTGTTTTTCAATAGTAGTTTCTAAATAAACTACAATACCACGAGATGACAAAAAATTACGAGTTTCTCTAAA	199	6	6		1
00270	TAAGAGGACGTGATACACGCATGTGTTGTCTCCGTCTTACAAGTGCGTAACATGGCAAATTCTACGCAAAGCNGAACACGTGTAGCTCGTA	91	6	1	5	2
00271	TAATATTTTATAGCAATATTATACTTGTAACTATTATTTAGGTGAACTTTTATTTCCAAGTATAATATAAAATAATTTTATCAATATTCACATACATTTAGTAGAACCCTTGAGATTGTCCCACGGAACACAATTTGGGTATCGCTGGTCTAGACTGAGCCGAGGAGGTATGTCTACCTTTTCGTTAGCATGACTGCATCCATCCTGTGGTGAACCAGCTGTAAGCCATGACTCATCATCCACCTGT	247	6	6		1
00272	TAATATCAGTGTTATCTTGTATATTGTAATAATTATATTTGGAAACTCCCATTATCGGAATGCAGAATATTTGATGCACCGAAAGTGAGAAAAATTGGCAGTAACATGTGGGCTATTTCCTCTGCTGTCTTGCTCTTCAATGGTCTAAATTTAGTTAGATGCTCTTGATAATTGAGAATAAATTTATACTCACTGTCTTTACACGTTTGCATATCGACTAAATCAACTTGACATCG	236	6		6	1
00273	TAAAATGAGGGTGGAGATGACTTATGAACGGTATCCAAGAGCAATTGTAAACCAGCGCGTTCTTCGCGTAAATCATTCAATTGTTTTTGTAACTCTTGATAGACTAGACGTAAATGAGCATTCCTTTCTTCTAATCTAATGTGTATGAAAAATATATTATTATTTTTATTTA	172	5	4	1	2
00274	TAAGAGTTATTAGGAAATGTAAAATAACCGCGTGACATTATTGGGACCAGCTCATTGTTATTGACTATCTTATTCGTGTAAAGTAAAAGTTCCTCGCTTCAAACAACGATTTACCAATCTAAAAATTTTATTTTTGAAATTTAGTTTGCGTATAAACGTGTGATTTTATGTGTCTAAGACGATAAAAGTATCAAAAATTCAATATAACGTTTA	213	5	2	3	2
00275	TAAATACATAAATAGCTCATAAAGAGTCAAAATTGTTTGAACATTCTATCATGTATGGAAATTGGAAAATCCTAATATAAGCATTCATACTCTATTCGCCGAGAGTTGACCCACTCGCTTGATGAAAACTGGTCGCGGCTGCGCAGGCTGGCCTGTCTTTGGAGCGCTAGTGGTGATCGTCGCCAATAGCAGCTGCTTACTTCGACGAGCACTGCCGATCG	221	5	4	1	2
00276	TAATGGTTTCAGATAATTCTGTAGGATGATGCCCGTAATCATCTATCAACATACAATTAGCACGTTTATCAAAACCTTGATCAATTGAAAGAAATCCAAGGAATTCAAATCTTCTACAAGTACCTTGAAA	130	5	4	1	2
00277	TAAATAATATATCTCTTCGGATGGATGCGGACGGACGGACGTTCAACGAAATAGGTCCCCAACCAAGCGCGCGCAATAAAGTTCTCACTATAAAAATTGTTTTCCCTCTCTTATTTTGAAAAAAATATATGATTTTTCTATTTTGACCTTTCAAAAGTACCAACTAAAAAA	171	5	1	4	2
00278	TAATATGTATTTCCAGAACTATTTATTGCCATACTTGGACATGTTTGGATCGGACACGAATAAATCTGCAAGATGCAAGATCGTGTTGGAAGCGTATCGGGCGCGAGGTGAGAACGTCGCATCCAGCGACCCCGTGATCAACGACTGTCTGATGTACATGTGCAAGATCTTACACGATTCCGTCGAGTACGTAGTTCATGATCAACGCCAAACATATCCTATATA	225	5		5	1
00279	TAAGACCACGAAGACGTTTCGCCTTATCAGAACGTAAATGAGGCTCACGAGCTTCCTTCTTACGCATACGTTGTTCATAATCCATACGGCGACCGTATAATTTACGGTGCCGTTCCATATACTCATTTTGTGGCATGATTTATTTTTCTGAAAATAAAATAAAAATATGAATAAAATTATAATATAACAAAATATAATTTATATAAATTTTGA	213	5	5		1
0027A	TAAACGAAATGAAAATTCCTTATCAATTCACTGATTCTGATGGTCCAATATTAGTTCCAAAAGATAAAGTATATGAAATTCGATTGCGTTTAGCAGAAAATAATTTGCCTAGAGGCGGGAGTATTGGATTTGAATTATTAGATAAAGAAAAATTTGGAATTAGTCAATACAATGAACAAATAAATTATCATCGTGCTTTAGAAGGAGAATTAGCTCGAACTATAAAAAAAA	231	5	3	2	2
0027B	TAAATGATTGTTCTAATCTAATTGATATTGATTCCTGTGATTTTCTTATCCACGTTCTTGGATCATAGTATTTTTTATTAGGTTTATGTTTATTAGTTGTATTTCCTAATTGGTGTTGTAGAAATTCTTTATTTTGTTTATAAAAATCTAAAACACCTTTCCATGCGGCCCATTGTATATCAGTATCAATATTCA	195	5	4	1	2
0027C	TAATAGATTTATCGCGGCACACTCCAAGGGTGCTCGCGGCACACCGGTTGAAAACCACTGCACTACAGCATTATATCACGGCATAAATTGTAACCTTCCATAATGGCCATTGTGCATTTGTACCATTCAATTGTGTTCGCACGAATTATGCAT	153	5		5	1
0027D	TAAACATTTCCCATAAAGGAGAAAGTTCACGTAATCTATGAATAGATTTGTGAACTAACTTTATTGCATGTATAATCTCTTTTTCTGTAGTAAACCTTCCAATAGAAAAACGAATTGAACTATGAGCTAATTCATCTCTAATTCCTAAAGATTTTAGAACATAAGAGGGTTCTAAGCTAGCAGAAGTACAAGCAGAACCGGAAGAAATAGCCAAAT	216	5	3	2	2
0027E	TAAAACATCAATTTCTTATATGCATTTTTTTGATAAATAAGCTTGCGAAAACCATTTTCCATCTTCCCATCGCAACATAACTAATTCTTCACCCCAACAACAACCAGCATCTAATGGGAAAAAGGGTTTAGGTACATGAGTT	142	5	3	2	2
0027F	TAAGATAAAAATAAAAATATAAAATACTAACCATTGTTGTAATAAATATTGTGCCATTTGAATTTGACTGTCTGTGCCATTTATAGTGATTATTCGTTCATCTGAGCCTTCAGTTGGTTCGCCAATAGTGATTCCGGCTCCCGAATCTTGGCGTATACGACGGATTCTAGCGCCGGCTTTGCCGATTATCGCGCCCGCGAG	201	5	2	3	2
00280	TAATGCGTGGCGACCAGTTTTCGTCAGGGGGCGGTCAGACATATGGTCCGACGCCGTCCCCACTACGGCGACGCGTTAGGCACTGCCACGGAACAAAGCCACGCCCATGCGCATAACTAGGCCGCCGAGTAATGATCTCATTTTGAATAGAGTGTAGGTATAGATTGGTTATATACAA	178	5	2	3	2
00281	TAAAAGTTTTTCTTTCTCTGCAACTCCAGAATCTACTGCGTAAAATATACGCAACTGGTTGACTAAGCAAGCTGCTTCAGCGGCAGATAATAATTTCCCATCGTACGTAGATCTCATCAAAACACACGATTCATCATCAGACCCACTGTGTTCAATCGTTTTGTCATTGTTGCAAAGGTCTGTATAATATTCAATAGTCATACATTCTGGAGCGTTTTCGTT	222	5	3	2	2
00282	TAATCGTGGGACGAAGGAGGAACCACGTTAGCATTACTTCTCCTCCGGTCCACATC	56	5	3	2	2
00283	TAATTATTATCAACATATTCTATTAGTAAAAACAAAGAATTTGTTATTTGGTTTATGACTCATACTTAGGGCCGTTCTTACGATGTACGGTAAAGTGTCGATTTACACTAACCGACTGATAACAGATTTTTTTACCGGCAGAATTCGGCCGGTTAAGTGT	160	5	5		1
00284	TAATAATATAAAATCCTATTCATGTACGGCCGCTGGCGATCATGTGGCGTGGTAGTAATGATCAATTGTGGCCGCCAGCGATCGCAAAAGAATACATTTGATATTTACAAATGACGCCGGTGGCCGCACGGCA	133	5	4	1	2
00285	TAACAACTTATCTGTTGTTCATTTATAAATTACATTATAGTGCGTTTCATTGTAACTGCGACTCGACGCTAACGCACCTCGTGGTGTTTTTTCATTAGGGTTTCTAAAACTAGCGCGTAAAGTTGAGCGGCAAA	134	5	3	2	2
00286	TAAGTGTTGTCGTCGCTTGCCGTACTATTTGTACTGTCTGCGCTCCTCCGCCTTGAATCAAA	62	5	1	4	2
00287	TAAGAGGACGTCGCACCCGCATGTGTTGTCTCCGTCTTACAAACGTACGACATAGCAAGTTTTCGTTCGCTAGTTTCAATAGGGTGCTGTCATTTTTGATTTTAGAGTGAATTGACCTATTATCAAACTTTTAGGTAACAACATTATCTGTGCCCTCTCGTTGGTTTTTTACGATA	176	5	3	2	2
00288	TAACGCAAAGAGAGTATGGTCACGCTCTATTGCCCGGTGAAGGTGCAGCTATGGCAGCTTATGTACAAGATGGTAAACGTATTCCTCGGCGTGGTGAAATTGGTTTGACATGTGATGAAATATCATCTTACGAGTCAGTCGGATATGTGATGAGTGGAAGTCGGCATAGACGCATGGAAGCTGTGCGTATTCGTAAAGAAAATCAAATTTATTCTGCTGATG	222	5	5		1
00289	TAACGACCGCATCAGATGTGTACGATCGTATGTCGGAGTCTTTGAACGGCTACAACAACGTCAAGTATATGCCATATCGTATTGCTCTGAAATTGACTGTTTTACAAAAATACACTAGCCGTAAGTGCACATTTTATTTATATCCCTATTACCTACTCCTGTTACAAATAGTGATGCGATAGTTGTATCCACAGACTAAGATATAATATGTACCTACCTATTTTATTATACCTACTTATATCTTAG	246	5		5	1
0028A	TAAATCAAAATAAATATTTCTCTAACCCTCGAAATGCAGCAGCGGGCTCATTGCGTCATATTGATCCAAATATTACAGCTGAAAGAAAA	89	5	3	2	2
0028B	TAACACGATCATATTGTTCAAGAAGATATGTAATGGCTTCTGGATACTCTGATACTGAGCATTGAACCTGA	71	5	5		1
0028C	TAAGCATAAGAAATCTCAAGTCCGCGTTATGCTAGAACGGCACAACATCGAAGGTCGATGGTGTGATGTACGTATACCAAATAGTAAAGATAAACATGTAAATAAAGTTCCGCGTAAAGTATTTATAGGTCAAGTGTCTGAAGACGTGGATGAAGATGCA	160	5	3	2	2
0028D	TAAGAATACGTAATACTGGTCTTACCAGTGCGTAACATACCAAATTTACGCTCAGCAGAACACTCGTAGCTTCGTTA	77	5	4	1	2
0028E	TAAATTTTTATGATCGTTTGAAATTCAAATTTTTACAACATTGGATATTCACTCGATTTCTCATGTAGCGATTTCCTTATTTTGTTCTAATTCAAAAACGAATAACTGCAGATACATGAAATTTTTATTGAATGTTTATATAAGCATTTCCTATACACCATACAATTTTGAAAATATTTTGACTCTTTTTGAGCTGTTTACGGACATTTTCA	212	5	3	2	2
0028F	TAAGGCATGACGAATCCCTTGAGCACTGACGCCAAAACGTTGAGCCCGTTCGTATTGGTAATCATCAGGATAAGTAGCGACATCTTGTGCCAGCGCTTCCATATCTATTTTGGTAGCCGGTTTATTGTGCGTGGTGCAAGGCGTTATGCGGCGATTCCAGCGCATAAGACTCGCCATCCCTACGCCAAAACGAGACGCTGTTTTCGCATACGTCAGTTTTTCTTTTTCTTT	231	5		5	1
00290	TAACAGTGTAATCGGAAGCTCCAGTTGACGAACCATACAAGCCGAAACCTACTATGAACACACGGCGATCAACACTAAACTGAATGCTATCGCAACGACCTCGATACCGCCACTGATTGCTACGATAAGCACAGGACTGAAATCGATGGCACGTCTGAGGTTTTAGTCCTATACGTGGCTTAGTTGGATAA	191	5	3	2	2
00291	TAATGTCAACTGAACACAAAAATAACAGTACAAATATATATGATTTCTATTTTCATTTTTATCAGTACACAAGTTTTGTACATACATACTCACGCTACGCATAATTTTTTATTTTTACGTAGCTTTGCGACACTACCGCTTCACTGGATAA	151	5	3	2	2
00292	TAAACGGCACGTTATGGCGAGCGTCGCGCGGCGTTCGAACAACCGGTCCGCCGACCGCCATAACGTTATAATTCAGTGCAAAAATTAGTATATTTTATAATCTAAGGTGGAGAAAAATATCAATTTTTCTAAATACGTCCAAAATTGATAAGCCTA	156	5	2	3	2
00293	TAATATTTGTCGACGGGTAGTCGACACCGGCGACCCGCGAAATGTTACCGATGTCGACTACCCGTCGACCGTGGCATTGAACGTGCTAGATTACATACATAA	102	5	4	1	2
00294	TAACTTTCACTGCTTATCTGAAATGTGAGCAGACAGAAGGGGAGCATTGTGCGATACGAAGCGATAAAGATCCCAGTATTACCGTGCCTGTTGAGAGTTCTCTGACATTA	110	5	1	4	2
00295	TAAATCATACACTAACGTACATACAGCACGGGGTCCGCGATCTACCGCAGGTAGATTGCCTACCTGAAAATGTACTGCTGCGAATTAGAATTTTTATTCCGAGCAACGGAAAA	113	5	2	3	2
00296	TAACGTATTATTTGCTATGTTACGCACTTGTAAGACGGAGACAACACGTAACGCAGATATCACGTCCTC	69	5	2	3	2
00297	TAAAGAAATAATCTTACTTTATGCATGTCTTGTCAATAAACGAAGTGACCTCATTTTCTCGCATTTCATACGCAACATTGCGAACTTTTTCTAAAAGGGACTCTCGTTTGTTC	113	5	1	4	2
00298	TAATATGTTATGTAATTGAATACCGTTTATCGTAGGAAACTTTGACTTCACATAATTTGCACAGTATGATTTGACCATCAGTTGAAAAAATATTCACCCTGAATTCACGCACATAATGACGAAGACGACTCGATAACGATGATTTATATTTTGGCATTTTGAAAAAAAAAAATAATAATAATAAAAACGCGAATTACACGAGCACACACATACT	214	5	4	1	2
00299	TAAAATAGCGTCTTCCATATTCATTTTTTCTTGACTAAATGGTACATAAGCATCTTTATAGATTTTTTCAAATGTAGGAGACATTATGAAAAAA	94	5	3	2	2
0029A	TAAACAATACATACAATAAACGTTTGGGAATAATGGAAAAAACATAGCATTTAGCTCTCAGCAATATTGGCACAACTCAATTTTACATTAGATATTTTTATTCTAGAATCGAAATTGAGAGAGTTCTACTCGGACTACTTTATACATTGACCGCATGTGGCGACCGGTGGTCGCATAAAAATAATTATGTTTCGATGA	198	5	3	2	2
0029B	TAATTTTGAAAGTAGATTTGAATTTGTCACTATAGTAAGGCCGTTGTAAGAACGCTACTGAGCGGCTACCAAAATTCATCCGATATCGTGCATTCTCACCACTAAACCTTCCCAAACATGCTGGCCGACGCCACATCCTCGCTGCCGCTACTGTCGCTGCCACTACCACAGACGCGCCGCAGCGAGTGGGGGAATTTATGGCGGCGACTAGATGGTAGAGTGGGAGAAATTTGGGTAAGAAACTGCGG	248	5		5	1
0029C	TAAATGCAGCTCTGAACGAGAAGCTGTCACGCTGTTACGCGCCACCTCGCACTCTAACTCGCGTGACAGTGCCCTAAATGTTCCCGTTCCGACCATTACGTGAGATTGCATTATCCAATACA	122	5	3	2	2
0029D	TAAACGATCATCTCCTCGATTAGGTGGACCTCCTCTGAAAACTCCTCCACCAACACCACCGCCACGTCTTCCACCTCTTCCACTTTCAGAATGATTGCGATTGCCTCGATTCATGATATCATTATCTCCTTGATGATTATCACCATGATTATTATCATTACGAAACTCTCCTCTTGGCTGAAA	183	5	5		1
0029E	TAAAAATTCGGGAAAATATTATTTCGAAACAACTGTCACTGATGAAGGTCTGTGTCGAGTCGGCTGGTCTACACCGGGAGCCGTTTTAGATTTGGGTACAGATAAATTTGGTTTTGGCTATGGTGGAACTGGCAAAAAGTCAAATAACAAACAGTTTGATTCTTACGGACAGAGTTTTGGTTTACATGATACGATTGGCTGTTGGTTGGATCTAGACAATTGGACTATTGGATTCAGTAAAAACGGTACATATCTTGGCGATGCGTTT	268	5	3	2	2
0029F	TAAATTTTGAGAACTGCTGTTTAGAAAACTGATAGAAGAGCGATCTATAAGAAGATTGATGATGCTCTTGGATCCGACAGTCACCGCTAGTCTTCTCCTCCCCTTTACCAAATGTATTTTCTTTCTAATGGAGCGCAAATTTACACACATACAGCGTGCTTATGAGGCTGACAAGACCTA	180	5	2	3	2
002A0	TAATACATTTTTTATTTGATCAATTTCATGTCCTTCTGGTGTACTCCAATTACGCCATTGTTTTCCGTATATTGGACCAACATCTCCGGATTCATTTGCCCAATTATTCCAAATTGATATTTTATTTTCATTTAGATAAGCAATGTTTGTGTCT	154	5	3	2	2
002A1	TAAGACAAAAGCGCATAGATGATACGATAGGAAAACGTGAGAAGTAGACTGCTGGATAGACGCCGGTAGGTGAAAACCGAGACGATGACGACATTGACCCGCCGATACTGTGCT	114	5	1	4	2
002A2	TAAGACACAGTGCTCGCAATGTCTCCGCCAGAAGTGATTTTGGTATAAGAACTTGAATAGTAAGAATTACTATTCACAACATAATCCTAGTGCCATTATAGGCGTGCAAACGGGGTATGCAGTGTATGTGCTAGGATATACTGGGAGTAGACCCACTTTTTAGAGAGCATATAAACTATACTCTATCCCACAAGAGAATATTCACTTTTCACGCATCATAAATAATTCTAATGGTG	236	5		5	1
002A3	TAACTAAATAATCTTTATTGTATACTCCGCGCGGAATAAGAACGTACCCGGGCGGCGGACCAAAACAGGTTTGCCGCGCGCAAGTCGGGCTATGACTATAACTATATTATGTTTATAACTATGACAAGGTTGCGGGGGGAACCGGTCGCCGCCTGCGCGACGAGGTACATTCTTATTCCGCGCCGAGTATAGAAATAAATCCCA	204	5	2	3	2
002A4	TAATTGGTATAAAAAATATATACTCCGGCCCACGAAAGTCCATACGTAAACCGCGCATCGATACTGACGTACGCGACGTCTGCAGACCGAATTTTCTCCCACCATAGTGCCATTCCCACCACTCGGCAATGTGAATACAGCGGCTCATAGAAAAACAGCTAA	162	5	3	2	2
002A5	TAAAAATACATTATTTGGTAGGTATACTCTGTTCAGCGAGAGACCACGCTGCGCACCAATGAAAACTGGTTCCCCCACGCAACACCCTGCCATTGGGGAACCGGTTTTGATAGCCTGGTGACGCGGAGGGATGCGCAGAATTAGCGTGCTCTCTCGCTGAACAGAGTAAAGGTAGGTATGCATGACTTTATCAAAGTAAA	200	5	2	3	2
002A6	TAAATTTTGTTTTCAGACGATTTTCGATTGTTTTGTGGGGATTTAGGCAATGATGTCACTGATGAATTATTAGCTCGAACGTTTAGTCGATATCCTTCATTCCAAAAAGCCCGTGTAGTACGTGATCGCCGCACTATGAAAACCCGAGGTTTTGGGTTTGTATCGTTCAAAGACCCAGCAGACTTTA	187	5	3	2	2
002A7	TAATGTGTGCGTAGTAAGTGATCATTAGTGAATGTGACTGAGTGTAAATAAAATAGCAAAGCGCCCGCACGTGCATGTACAAGTCACCGTCTCGGCGTTGCGCGCTTGAGCGGTAAACAATTTAT	125	5	4	1	2
002A8	TAATATTGCGCCCGGCACTGCAACCGCTAAAGCGCTGAGATCGACAGAAGCGGTAGCCGCCATTGCCTAAGTTTGTGCATGCGAGGTGCGTCTACGCACACACATGTAATGTCGTAAAATAGTGTGAATAGCGCGTGCGCAGACTCGCCGCCAGAGGCAACTAAAATCAACCGCTCAACAATATTATAAGCATTGGCAGCAGAAAAAAAAAATGGACTTCCACG	224	5	3	2	2
002A9	TAAAGAGTGACCGAGTTCCTTTTCAGCACCAAATGATATTCCGCTTCCTCTAACGGCCTTCGCTCTGCTCAGGCCATTCTTGCGGCGAGCGTTGCGGATCTAAAAAATCC	110	5		5	1
002AA	TAACAAAAATATCTGTAAAATATAAAGAGTAAATATGAATCACATAAAAAATAATCCAGTTATTATAATAGATGGTAGTTTATACCTATATGCATCTTATTATGCATTTTGCAATTTAGAAAATACTTCAGGAAAACCCTGTGGGGCAATATATGGAAT	159	5	4	1	2
002AB	TAATCTATACTCTATTCAAAATAAGACCGTGACCAGGCGGCAACCAGTTTTCGTCGGGCGGCAGTCAGACATATGGCCAGATGTCGTCCCGACACGGCAAGCGTCAGGCGCTGCCACGGAACAGTCACACCCATGCGCACAACTCGACCGCCTGGTCACGGTTTTATTTTGAATAGAGTACATTCTATTATTGAGTATATTTAGAGTATTAGTCCCATGCCACTAATT	228	5	4	1	2
002AC	TAAACTAACGGAGCTACACGTGTTCTGATGAGCGTACAATTTGCTACGTTACGCACTTGTAAGACTGAGATAACATATTATGCGGATGAGGCGTCCTC	98	5	3	2	2
002AD	TAATCCGCAGACTTTATTATCACCAAAAATTATAGAACGAACGGCTGTCTCTAAATTAGTTTGAGACATCAAATGAGAACCAA	83	5	4	1	2
002AE	TAACTCCAAAGTTATACCAAGTATGTCACTGAACTCCTAAACGGCTGGACTAATTGTGAATGCCAAGTCTGTTGACCAATATTTCCTCCTCATCCACGAAGACGTGGCATTGTTTTATGTATGTAACTTATATGTAAGTATAATACGCTCAATAATTACGTAATTGCGATACATATAATATCAAAACACAGCGTACAAAAAAA	203	5	4	1	2
002AF	TAACGAGGATAGTGCGCAAATATTGTACGCAACATAATTATTCCAAAGTATGGACGATGTAGACGAGCCAGACGAACGAGAAGAACTGTTCTATAATAATGTTAGAGAGAAAATAGTGAGTACTGTCTCAATTTTTTA	138	5	3	2	2
002B0	TAATATATCCGGGCGCCCGGCGCTCTACAGTGTAACCGGGCGCCCGGTACTCTATTACATGTCCGGGCGCCCGGCGCTCTAGACACAGCGTTATA	95	5	1	4	2
002B1	TAACTTATCCTGAAGAACTTCATGATCTACATTCAGATTTCCCTTTAGCACCGGAAAGACATTTTGATGACAAACAACTCCCAAAATTA	89	5	3	2	2
002B2	TAACATAGGCGCCCGACGGCCGACGACGGCTGGCGATGACTGACCGCCAATCACAGAGCGCATAGCCATCGCTTGATGGGCAGGTACTGTTCGGCGGCTCAGTCTGCGTGCGCGAAAGCGGTTCACTCTTAGATGGAACAGAGTATAGTAAAGCTAA	157	5	4	1	2
002B3	TAAGGATGGCAAAAATAATATCTTGTTTACGCATACGCGCTAAATTTTCCAACCCCATTTTTTCACCAAGAGTAA	75	5	5		1
002B4	TAAGATTTCGGACTGGAATGATGGGTTGACTCTGGAACTTTGACTGAAGGTGCTTTATTGAGGGTCTTATTTTTTTTGGCGCTATTTTGAAAACTGGGCATCCCCTGAAGTTTGCCGTATGGTCCTTGAGCAAAGTGCACACTTGACAGGACTTTTTGGGTCCTAGGTGCACTCGTTGGTATGATGTTCCGCACCACATTTTACGCAGCAGGAAGCGTGGTTGCAATAGTTTTGCGTATGGCCAAACGCTTGGCATTTA	259	5	5		1
002B5	TAAAAGATATTATTGCCATTCTAGGTATGGATGAATTAGCAGAAAAAGATAAATTATTAGTATCTCGAGCACGTAAAATACAGCGATTTTTATCTCAACCATTTTTTGTTGCAGAAGTTTTTACTGGTTTTCCAGGAAAATACGTTT	147	5	4	1	2
002B6	TAAGACCAGCATCAACTAAAACCATATCTTTTTCTATAGAGACGATGGTGCCGCGAATAATAGAACCTGGACGA	74	5	4	1	2
002B7	TAACACCGCTCCGTTTCTACAGTCCGCTCGGCCCGTTTCCGTGGATTCCTTAGCGCGTCCAATCGCGTACCTTTGCCGCGGCGGCGGTCAGTCGGTTTTCAAATGTTTCGAAAATAAAACTTTTTCGAAAAACGTTACACTTTTTACGCCGTTTTTGGCCAGCGTCGGTCGCCGGGTCCGTAGCGAA	187	5	1	4	2
002B8	TAAAGGTACGTTTTCCCTGCGGCGTCTAGCGTCACTACTGGTCCGCGTCTAACGTAGCCGTTCCGTGGCGTCTGGGTCTGGCGCTGCAGGGAAATGGTACC	101	5	3	2	2
002B9	TAATGTGCATCCGATAATTTCTATAGGATGATTCTGTATTTTTTGATTTATCCTATAAAGTTCAATATTATTTACTGATTGATGAGATAATGCGCAACCAAGATCACTTTTGTTGAGAGTAGATATAAATT	131	5	2	3	2
002BA	TAACTTTACGTCCAGAAGGCACTGTGGGCTGTGTGAGGGCTATAATACAAAATAATTTACTACAAAAAAGTAATAAATTTTGGTATTTAGGTCCTATGTTTCGATATGAAAGACCGCAGAAGGGAAGATATCGTCAATTCTATCAGTTAGGTGCAGAAGTATTCGGATTAGATACGGAAGATATAGATTTAGAAATTATTA	201	5	1	4	2
002BB	TAATACGTGAAATCCATAACTGACGAAATTGTCGTTTTCGTTGTCTTCTATCACGATAAGCATATTGACCAGC	73	5	4	1	2
002BC	TAAACATATCAAAAACCGATTGAAATCGATAACGGATAACATATCGGTAAACGATAAACGATTGAAACGAATAACGGA	78	5	5		1
002BD	TAACTTTAGTAGAGCTTGTTGTACTCCCTCTCCAGATACGTCTCTAGTGATAGATGGATTATCAGATTTTCTTGCTATTTTATCTATTTCATCTATGTATACAATTCCTAATTCTGCTTTTTTTACATTATATTTACATTTTTGTAGTAACTTTTGTATTACATTTTCAACATCTTCTCCTACATATCCAGCTTCA	196	5	4	1	2
002BE	TAACCGTTTATCAAACGCTCGTCTTACGTGCATAGTGAATAATCCCGAATCCGACCGAAGTTTCAAGTTTGTGTTTCGTCTTTTATGTGAATTGTTTC	98	5	3	2	2
002BF	TAAAGAACGTTTGTTTACAACAATCTCTCCATTACCAGATCTAAGAAATACTCTAGCAGAAGAGCTTTTACGACGACCGGTACCATAGTTTTGAGTTTGAATCATTTATTTTATATACCTTTCTGTCAAATA	132	5	4	1	2
002C0	TAAATCAAGTAACTTTGAATGAATTTCATCCATTACCCAACATCACGGAAATACTCGATCATTTAGGACAATGTCAATTGTTCAGCGTGATTGACCTTGCTTCAGGTTTTTACCAGATTCCGTTATCAAAAGCTTCACGAGAGCTTACAGCTTTTTCTGCTAACAATGCACACTTTCA	178	5	2	3	2
002C1	TAAGGTGTTTCACTAAAATTCACATTTATAATTAGTGTGTAAGATGCTGCATTACTGACAACAGCGTGCACGTGCGGGTGCTCTCCGCTATTTATTTTATACACAGTCACTCACACTAATGATCACACATGCATACATTTACACTACCCGCAAGCACACAAATATAAAATTGCCTATA	178	5	3	2	2
002C2	TAATATGCTTATGTTTGAATTCTTAGTCGGCTCAAAGAAGAATCCGTTCGATGGTTGCATCTGGAGCAAATCCAGTGCCACGTCCACAACAACGCAACAGCAGACCCACAGAAACACCACAACAGTGAGTCGATGACAGTTACCATTAGTTCCTGGCAAATATATCTCCTCCACCGA	177	5	3	2	2
002C3	TAATCTGTTTACATATTATTGATACCTAGTATACTCCGGCCCACGAGAGTCCATATGTCAGAACGCGTCCGTCACTGCGCATCGGCACATTGCCGAATAATGGGAATGGCATCATGGTGGGAGAAAACAGACGTCACATATTACTATATGAATGCGCGGTTTACGTATGGACTCTCGTGGGCCGGAGTATA	191	5	2	3	2
002C4	TAATGCGTCAGCGGCGTTGAAAGTAGTGGTGGGTCGTTACTGTTGTATTCGGTACTATCAACTATGTAACGATTACATTGGTGGAACGAGTAAGAAAGAGTACATACGGAACAATACGAATGAGAGTACAAGTGTAACTAAATAAAGAATGTGCTGATTGTACCAATGTAACGAGTATTTTGGAAGTACTTTA	193	5	1	4	2
002C5	TAATAATACGCTAAAAACAGAAATTTTCCCGGCAGTGCTAAAAAAAGATAATACTGATGTTGGAGAGCCTTGATAAATATCAGGAGTCCATAAATGAAATGGTACAATTGACAGC	115	5	4	1	2
002C6	TAAATGTGGATAATAAGTTTGATACTTATATAATACATACTAGATAGAGCAATGTGTATATCACCCGTAATCTGCGCTTGAAGCTGATTTTTTCGGCCCATTCGACCCCGATGAAATTATTGCGCATAAGTGAGAAATGAAAAAGATAGCGCTGTAACATAATTGCAGTTGTGTTTCGCGCATGTGTAGTAGTGACATCGGGGCCA	206	5	4	1	2
002C7	TAACTACTCTATTCAGTGAGAGAACGCACTGCGCACCGACCAAAACTAGTTCCCCCACGCAACACTCTGCCATTGGGGAACCGGTTTCGGTAGCATGGCGACGCGGGGGGATGTGCTGAATCGGCGCTTTCTCTCGCTGGACAGGATATACCTACCTAAATCATTTA	167	5	1	4	2
002C8	TAAAATTGGACACTCGAGTGATATACTTACATAAGTGTGTGTGAATTGGACATTACCGGGTATCTAAGGCTTTTATGGGTGAATGAAAATCATGGCCTATCCAAATCCTTTATTCGTCTGTTCATTTACTTCTAACCCATCGTTGGAGAAAGAAAATGTTCTGAAAATGTCAAGTTGTAAAAAACATATATAAATACCGAGTTTATGAATTATGTTGAACGATTTTACCTCTTAGATGCGATTTACTAGTCGTGCGCAGAGTAGG	265	5	5		1
002C9	TAATAACCTGGCGAGCTTGTTGGTGTTTCGTCTGAACGGCGACTTAGCGATGGCGGCCTTGTGTTTGATTCGGCAGGCGTCAATATCACTTGTCTCTCGGAAGTACGACTGTACACGCGCGTTGCACCCAACATCACGGCAGGGACAGTAGACATGAGGTCCCACTGTCTTAGCTTCTCCCTGTCCAGTTGCTCCATTGATGGTGGTCGGGTCATCGGGTATAGGCCCTCCTCTAAAAAAGACTGGG	247	5		5	1
002CA	TAATAGAAAATCATTTATCATTTGAATATCAATCGGGAGAAGGTGCTTTCTACGGACCCAAGATTGAATTTATTTTACAAGATTCTTTAGATCGAAATTGGCAATGTGGGACAATTCAACTTGATTTTTATTTACCATTG	140	5	2	3	2
002CB	TAAGTATAGGGGTATAACTGTATAAGTATTGTATAAATATAAATAAATAATATTGCATACTCTATGTAAAGAATATTCTTCATATACTATACTTATACTCAATGGATAGAAAATACTAATGTCTAATTATCTCGGGCCACCGAGAGAGCGCTACTCGTTGGCGCATCCAAATGACAGAGCTCCGCGTTCTCGTACTCAAATTTCTCCCACTCTACCATCTAGTTGGTGGTCACCGACAGTTGCGGCGG	248	5	5		1
002CC	TAAAATTTGTCATGGTACTATCTAAATTGTCAATCGAAAGGCAACCTCGGCGCGCAATAAATAAAAATAAGATAAACTCCTAATTCCTAAACGTATATAATATACCTACCTACGGTTTATCAACTAATATATATATTATGAGTATCTGGCATCTACTAAACACACTAAAATAGGAAA	177	5	5		1
002CD	TAAGAAATCTATTAGTATTATGTACATGAACGATACACTTTTCATCTTTATAAAATATACTATACTCTATACAGAATAAGAATTCCCACTTTCGTGCAAGCACCTGAATTGCCGGCAGCTGTCAGACCCTCCCTGGCGAGTGTTGGCTGCGCTGTGATTGGTCGCCAGTTGTCGACGACTGCCGTCACCCGTCGCTATTGTATACGTATACACCTGCGGAACGTCGGCAGTGGCAACG	238	5	3	2	2
002CE	TAAGGGCCGTTATTACAATGTCCGGTAAAGTGTCGGTTTACGCTAACCGGATGATAACAGATTTTATTACCGGCAGAATTCCGCC	85	5	5		1
002CF	TAAAAGATAAAATATCTTCGTTGTCCCAGTTTTTATAAAAAGAAGAAACTGGTGCGTCTGCAAATAAGTGTTTTGGTAATAAGTTATGATATATTTGATGGAATGAATTTTTTGGGTCCGATACTGACATTGCAGAAAAAGTATCACCATGATAACCATTACGAATAGTCAAAAATAATTTTCTCTTTTGCCCTAATGCTTGCCAATACTGTA	213	5	3	2	2
002D0	TAAAGTTACACCAAAAACCAAAATCGATTTTCTCGAAAACAGATTTTGCGTAAAAATTCCCGTTTTCC	68	5	3	2	2
002D1	TAAGTATATATACTCCGGCCCACGAGAGTCCATATGTCAGAACGCGTCCGTCACTGCGCATCGGCACGTTGCCGAATAATGGGAATGGCATCATGGTGGGAGAAAACAGACGTCACGTATTACTATATGAATAGTTTACGTATGGACTATCGTGGGCCGGAGTATAGTATTAGTATATATCTCATGATCTAA	192	5	4	1	2
002D2	TAAAAGAGCTATTATAGATAATCAAACAAATAAAAACAAAACCCTTACCGATTGTGAATCATGTGACTTTTTACTAAATGACCAGCAGTCAAGGCCGACATCAGCGACAGTTCGCCGGCTAAAACTGTTGCACATAGTATACGTGCTAATAGTTTGGCGTTTGCCCCAGGGGTTTGAGAGTTTGCACCTCGTACGCCAAGCATTTCCAAACACGCAGATTGACCAGGTAAAGAAGTTCCTCCGCCTACTGTACCAATCTCAACCG	265	5	5		1
002D3	TAAAAATATGGCAGTGTGGCATTTGTCTTCTCTCTTTGAACAACGAACAACACGCAAATGTGATCGCGGTAGATGCAGTTTTGTAACGTTATAGTCTTGATATGTTAGAGTGATATGACATAATGTTATAGTCAAA	136	5	2	3	2
002D4	TAATTTAGGTAAGTGATAAATTCGTTTCAAGGGATTTCCATTGTAATGAACTATATTTTATTTTACATATTTTTACATATTTTGTCATAAGTTTATATTTTTACATATTTCTCAATAATTCCATTTTTCCCTACATATTTCGACAATTTACGATTTACGATGTATACGATTTCCCATGTTTCAAAAAGTACGTAAACAAAATAATACCAATTATTGAACTAATCGACCGTAATCTACGGTCGATATAATATTATGTTCGATATTTGTGACATCGAT	276	5	5		1
002D5	TAATACTTCTTATGTTTTAGTCGTTATACATTTTTATAAGTTTTAGTCATTTTTTACACAAATATTACCAACCCTGAACTATACTGCACCCAGCGAGAGAACGTAACTGAGCGGTGATCAAAACTCATAAATTACTGCGCATTTCCGCGTGGTTGGAGAAATTCATCTAGACATGGGCGAACGAGTTGCGTTCTCTCGCTGGTCTCAGTATA	212	5	1	4	2
002D6	TAATGTAGAGTCTTATTTACCTGTTTTTATTATCATTAGATGAACAAGCGTTGTTGAAAGGGTGTCAATTGTTTGGTTATGTATTCCATACCCGTACTCCTAGAGCGGTCACGGTTTCAGCATTGGGCATCAACGAGGAATATGAAGTTTTGACTGTCATAGAGTTTACCAGCGCTAGAAAGCGAATGTCCGTCATTGTGCGTGCGCCGGACAAAAAGATTTATCTCTATTGTAAAGTAAGTTTATGGATTACTTC	256	5	5		1
002D7	TAATCTGATACTATACTCTATTCAAAAAAAGAAGGTGACCAGGCGGCGACGCATCAGGCACCGCCACGGAACAAAGCCACGCCCAAGCGCACAACTCAGCCGCCAAGTCACGGTCTTATTTTGAATAGAGTATAATAATGTAATTTGTCAGCA	153	5	3	2	2
002D8	TAAAGCCAAAAAACCAGCCGGTTGAGCTTTTCCCCCGTTCTGCCAAGCCTTGAAAAACGCGATGACGCTTGATACGCATATTATCGCAAACAGCAAGCGGCGTGGAGTCCACAATACAGACCCCTGAACATTCT	134	5	3	2	2
002D9	TAATATGCACTAGTGACGATCACGGGTCGGCGGCGGCCTGACGGGCCCCGACACCAACGCCGACCCGTGATCGGCAGCGGCAGTGAACGT	90	5	3	2	2
002DA	TAATGACGGAGGATGGCAACGGACAGAGCGAAATTGCAGCAATTGGCTTATTAGTGAACGAGGAAGAAGTTACCTTGCGCTGGTTTTTTTGAAAC	95	5	2	3	2
002DB	TAAGAGGACATGTGTTGTCTCCGTCTTACAAGTGCGTAACATAGCTAATTCTACACGAAGCAGAACACGTGTAGCTCCGCTAA	83	5		5	1
002DC	TAACTGTGGCATCAAATGGCGAGGATGATGGAACAGATCCTATGACAAGTAGTAGCAACATCCATGGCGATGCTGTGGCCAGTTCAGATGAAGACGACGGTGTTAGTGGTAGATTTGACGATGATTCGTCATCATTATTGCCACGCCGTCGTACTTTGCCCAGACGCACTCGTCAGCCGTCGGCTAAGAAACTTGAGGCTGCAGAATCATATGCCG	216	5	4	1	2
002DD	TAATATCAAGAAAAGAACTAATAAGTTTAGTAAATGTTCCAGTTTCTTTTCCTAATTCTGCAAGACGATTAGAATTAGAAGAATTATTTGATCCTATTACAAATATTATATCAGCAATTTTAGATAATTGACGAACCGCTATTTGACGATTAGTTGTGGCATAACATATATCTTCTTTATTGGGACCAGAAATTTCTGGAAATTTA	206	5	5		1
002DE	TAAAATATCGTAAAAAACCAACGAGAGGGCATAGATTTTTTTTTCATTCACTCTAAAATCAAAAATGACAGCACCCTATTGAAACTAGCAAACGAAAATTTGCTATGTCGTACGTTTGTAAGACGGAGACAACACATGCGGGTACCGCATGGACGT	156	5	1	4	2
002DF	TAAAGTAAGCAAAATATAAACGTTTATCATAAGCACAATTTATTTCCAACGAATAAAAAACAAAATTTGGCTAACTGCTTACCGTTCCGCACAAAGCTGTTGTTCGTGATGTTGTAATGTGTTACGTGGGAATTCTTTGGCGCAAAACTGACACTCTGATGGCAGTTCACTGACTGCTTTCTCAACAGCCAAGTTACGCGTGGCTGTGTTTTTCGCAATGTCCACACGACAATTGGGACATGTGGCCATTTCA	253	5		5	1
002E0	TAAAGTGATATTAGGCCATTAGGGCGATCAGATAATCATTCATGAGTGAATTATTGTCTGGTGGGACTGTAAATTGTACTGCCATGATCAGGGGCGGACTTACTATTTTTCCGCCGCGTACATTGGCGTGCTCCCACGGAGAGGGGTAGATAATATTCCATGAAATAAAACAAAACTATAAAAATTGTTTA	191	5	4	1	2
002E1	TAAGAAAAGAAAAGAACGATATTACCTACCAATTTATTGCATTGCGCTTACCATATGGTATTCAATATGATGAAAAAGACTGTCAGGATGCAATTCGTTTTATACAACCAGACCAAA	117	5	5		1
002E2	TAATATAGCGTTAGAAAAAGTCATCAGGGAGAGTCGGATTGAAGAAAACGGAGTACGATTGGGAGAGTGCATAATAGGAGTATTGGCCTACGCGGACGACATAGTGTTACTTGCGGAAAATAAGGAAAATCTCAGGGAGCAAGCGGGAAAACTATTAGACACGGCAAAAAGAATAGGTTTAGAAATAAATGCTGAAAAAACTGAATACATGATCGTGCAGAGAAGAGAGCTCGCGGATCATGATCACCCATTTTTAG	257	5	5		1
002E3	TAAGTTCATACGCGCCAAACCGGCGAGGGAAACGCGCCATTGTCGGAGTGGCGCGTATGAATTTGACCAATGTAAATGAAAATGCGCGCGTACAATACGTCGCGTATGATACGCGTCCATGTGAAACGGGCCTAAGTGTACA	142	5	2	3	2
002E4	TAATTCACTCTATACCTTGCGCCACGAGAGGATGTATATGGCATTACGGCAGCCGACCAAAACTTGTCTTTTTTCGTACATCTCCACCACTTTATAAGCAAGATTGCCACCCGCCAGTTTTGGCGGCAGGCGCGTACCATAGACCAGTTGCGTGCCGAATGCATTCTCATGTGGCGCGTAGTATAATATCAAAACCGATGAACAGAAATTGGTTATGTCAGACACAGTATGTAAGACGG	239	5		5	1
002E5	TAAGGTAAATGTCAGGATCAATATCTTAGTTCATAATAAGGAGTATTATAGCATGATAATTTGTTCACTATACTTTGCCTAGTAAGATAACGCGCTGAATCTGCGCATCCATTCATCCCGCGTCACCATGCTATCGAAACTGGTTCCCCAATGGCAGGGTGTTGCGTGGGGAACCAGTTTTTGTCGGTGTGTTCTCTCACTGGACGGAGTATAGGGTAATACATATTTT	229	5	3	2	2
002E6	TAAATTTAGAACAAGCTAATATTACAGGAGACAGCAATCATATAAAAATAATTGCTATAGGAAATATTTTCAAAAATGTCAGCCAAGTAAAAAGACAACAAATAATTTATGCTCC	115	5	2	3	2
002E7	TAATAATTTTTATCTTATCTTACGTATTTTTCAAATTATAATTGATGTATATTATCTGCAAGCGTGGCCACTTGCTTGCTGCGCTGCGCTCGGACAAATTTCCGGAAACTTACCGTTCAAAAGTTATGGCAATTCAAAGTTGCAGTCATTACGCGTGTATCGGCACTCGTTGCTACGCTCCGCTCCGCAAATCAAAAATATCCCCCGACTTGCTATGCAACACTACCTCAAGTAAGTCACAGGGTACA	248	5		5	1
002E8	TAATTCATCAATAACTCTTTGTTCTCTCAAACGAAAACCACTTTCACCCTCTACATCAAAAACCCAACTTATATCAGCACCAGTACGTTTTTCAATTTCTTGATCGGAGTCAAAAAATTCCATA	124	5	3	2	2
002E9	TAAATAATAATATAACTGTAGTCTGTCTCACAAAAGACAGGTACCACATCTCGCTGAAATCTGGTCATTCTTGTGAATCCCCACACCGCACCAAAACTAGTACCACCATAATAATCGGGGCAGCTACAACGACGACGACCGCAGTGATAACAAGTAAACACGAGCGGTGTATATACGATGTAAACGAGAACCAATTGTTCTCAGTTGTGATACATCTAACGTACCGATAGAGCGTGCTTGACGG	244	5		5	1
002EA	TAAATAAATAGGTATACAATTGTATACAATATAGAAACGTAGAACACAACTGCAATTAGCGAAATTGTTCGATAGTCGATAACGACTCCGGCGACAACGGTATTTTATATTTATTTTTTCCGCGGGACAATATCGATAAAGTAATCAGTAATACAGTAATCGAAATGTCTTGAATAACCCCACACATCCCGCCGCGGCGGGTGGAAACCGGCCATTCCCGTCGCCGTCGGGATATTTTGAACTA	244	5	4	1	2
002EB	TAATCAATGTGTACTTTTAGAATGATTTTGGTCGACCAGTCCCATCAACTATGCAGGAGCTGTGGAAGTATAGTTTTGATACAGGTGAATGGAAAATAATCAAGTGCCAAAATGTTCCTCAGGAATTAGTATCTGGTCCAACTATACTATCTGGTAACATAATTATTATAAATGGAGGTCCTGGAGTTCCATCTGGAGAATTTGGTTGCAACCGCATGTACTTGGGTAAGATTT	234	5		5	1
002EC	TAATGTTGGTCCTAAGTCTGGTCGTAATCATGAACTAAGAAGATATGGACTGGTCACGTGTACCCAAACACCGGCCAGGAAATGTTATGGGTACAAAACTATGCGACAGTAACGCACTCGAGCGGAGTACATATACAAGTTGACAGTATTATTTATATTATTTGAATCTTGAATCTTATGATTCAACAAGTACATTGTATTTA	203	5	3	2	2
002ED	TAATATCATTATAGTCTGTTCAAAATGAGATCGGTACGGACGGCCAAATAGTGCGCATGGGCGTGGCTTTGTTCTGTGGCAGAGCTCAACGCGTCCCCGTAGTGGGGATGGCGTCTGACCAATGACCATATGTCTGACCGCCACCCAACGAAAACTGGTCGCCGCCGTGTACCGATCTTATTTTGAACAGACTATAGACACAGAAA	206	5	2	3	2
002EE	TAAATCTAACATGCATCCTGCGTGTTTCGGCAAACTAGGTCCGGGCGACAGCA	53	5	4	1	2
002EF	TAAAAAATATTACGTATTGGAGAAACGGGACGGGATTCCACCGCCACAGGTGCTGAAATATAGTCCAAATTGTAGACGGGACGAGCTGTA	90	5	3	2	2
002F0	TAATATTTGATACCGTCAATAAACGATGGCGGCACCGCAGAAGCAATGCGAAAGCAGATCCCGCGGCGTCGTC	73	5	2	3	2
002F1	TAAATTCGGAGCTAAAGCGGCATAAGCCATTTCAAAACGTACTTGGTCATTTCCTTTCCCAGTAGCACCATGACATAGTGAATTTGCTCCAATATTCAATGCGAGTTCTACTTGTTTCTTTGCAATAATAGGTCTGGCCATTGCTGTTCCTAACAAATAACTGCCTTCATATAAAGCTCCAGTTTTTAGTACAGGATAGACATAATTTTCTATAAATTCTT	221	5	4	1	2
002F2	TAACTGGTGATCCTTGGGATGGTAGGACTTTAGAATGGTCGACCTCTTCACCTGCTCCACTATACAATTTTGCTATTATTCCTAAGGTTGAAGATAGAGACGATTTTTGGCGAAATAAAGAAGGACAATATTACAATAAA	140	5	2	3	2
002F3	TAAACCATCTCGAACATCTGGTAAGGCGCGGCCGACTATCACGGACATAGAATAGTCTAAGTAAGAGCTTTTTAGCTCTTCTTCAATATTGACCTGTATGATTTCTCGTGAAGGGTCTTTCATAAAAAGTTTATCTCTTTTATTGAAAAAATCAAA	156	5	3	2	2
002F4	TAAATGTATTTGAAGGAGAACGAGTAGATCGAGGAGATGTCATATCTGATGGGCCGGAATCACCACATGATATC	74	5	2	3	2
002F5	TAACTAAGTGATCAAAAGGGATGTCCAATGCGTCAGAAAGTGCTTTCCAACGTGGATCTGAAGTGAGTCCCCCTGCGTCAAGTAACGCTTTAGCATCGACCCAAATGGCA	110	5	2	3	2
002F6	TAAAATCTTTTTTTAGTTTTATATTAGGTACACCAAAAATAATTTTTTATAACAAAATAGTCTTTATAGCACTTAGTACTTATACTTAGTGCGCCGAGAGAGCGCAAATCGGCGGCGAACAAAACTCGTCATAATCGGCGCATCTCCCACTAACGCTACTCCCACCGTGAGAACTAAAATGAAACAATAAAGTGATAATATT	202	5	5		1
002F7	TAATAGTATTTGTGTGGCAAGAGCGGGAATTGGGCTATTTGAGTCTCGGGCAACGTGTGCAGCACGAGCCAAATTTCGCCCAAGACTGAAATTGCCTTCTTGTACGAGCCATACATACTATTTTTTGTCACGCCTCTGTGTTGAAAAATTATGCATCA	158	5	4	1	2
002F8	TAAATCCATATTAGACGCCATTTGGCGTCAAACGCGTTGCTGAATGATACTTATGACGCCAATTGGCGTCAGTACGCAGTCAACGT	86	5	2	3	2
002F9	TAAATTTATTAGTGTATAATTATATTATAAACAATATACATGGAGAAGTAAATATGGTAGTAGATCCCTACCAAAAAAGAGAAGCTAAAAGATACAAAAATCCAATTCCAAGTCGAGAATATATCTCATCATGTCTGAGAACATCTCAAGATCTGATAAGTCAAAAAAATTTAGAAAAAAAATTCGGTA	189	5	5		1
002FA	TAATTCAGTAATAGAGTATTTGGCTACTAACGCTCGAAGAATAGTTTGTCTGGCTTCTTTCTCATCTAATGAAATCAAGCGTTGTGCATTTCTCTTTTTTTTATAAAAAGCATGCTTAGAAATTCTATATTGAAAAATA	139	5	5		1
002FB	TAACTTGTACAACCAACAATTTTTTCATAGACTTCAGCTTTCTGGTCCTCCGCAAGTCACTGTACAATTTATCCGCTATGGAACGGAGTTTTACGTCTAGAATCTTTTCAACGTCCGTCCTCAATTTTT	129	5	2	3	2
002FC	TAATAGAGCAATACATATTTACTTCTATATTCGAGCCATCGTAAGAGCGCTTCTGGGCGCCGACCAAAATTCGTCTGTTCTCGCGCATTCTCGTGTATTTACGGCGGCAACTAGATGGTAGAGTGGGAGAAATATCGCAGAGCTCAATCAGTTAGATGCGATAAGGAGTAGCGCTCTTAGAGCGACCTGACTATTGCGTATATGATTTGATTTTGTT	217	5	2	3	2
002FD	TAAGATGATCTATTTCGTGCTGTATGCAAATAGACAATATTGATTTTGCTTCTATTTCTATTTTTTCTCCATCAAGATTTACTGCTTGCACCTGTATATAATTAGATCTTGGAATAGAAGCTTGATACTCTGGAATTGATAAACATCCCTCTTCAATACTAATATCACCTTCTTTTTTGATAATTTTAGGA	191	5	4	1	2
002FE	TAAATTATTCACACAAAGACGACAAGCATAAAGACGATGGGTTCGTTCCATATGTGTAGCTAATTGTTCAAATGACGTAAACTCTGGACGTTCATAACATTTTTTACAGTAGCAACGCAGTAATTGGTCAAAGGAATTTTCCACAGAAAGATCACCAAATGCAATGCCGTACTTTTTGTTATAACGGGGATATGAACGTTCTTCCAAA	208	5	2	3	2
002FF	TAACCGGACAGACTTCGCTGTTGAACGGATGTCTCGGACAAGGTATGGATC	51	5		5	1
00300	TAAGTCATCGAATCCGTCGAGCTGATCGCGAGCCGCTTCCGTCCGATTATTGTATTTTGATTGCGCGACGCTATGTACACCGAGCCTCCGACCGGCGCGTATTGCCGGGGGCCGTTCGTCGATATTATATCCGTTTGCCGTTCGGTCGTCGCGAATCTCTAGTGGATATGTCGCTTGCCGAAGCGTTCGGGTAGCTTCT	199	5	3	2	2
00301	TAATAATTTCAATTCGTGCAGACAAAATATCTAAATGTTGAAATTGCATTGGAATGCATGTACTATATTGATTAGATTTTTCACCTTTATAGTTATAAACTTCGGCCGTAGATTTGATACGCCCATCAAAAGTAAAAATA	140	5	1	4	2
00302	TAATTTTTGTGTAAATTGACTATAGCCGCTGAGGCAGCAATAAAATTCTCTTTTATAACACCGCCGTACGCTTAGGCACGGGCAGTCCCGTTGTCGCTGAGCGTTTTGGCGAAAACGTAGGTACGACGATCGAGCGTGTGAAACGTCGATCATAGTACGGACCAGGCAATCTGAATGTGCTAAGTATTTTATTTATATTT	200	5	4	1	2
00303	TAATGGCTGCTACACAAGTAAAAAATGTGAAGCAGCTTATCTCTTTTACTTGAGACGTTCTTTGATACGAGCTGCTTTACCTGTGCGCTCGCGTAGATAATATAATTTGGCTTTACGAACATCTCCGCGT	130	5		5	1
00304	TAAATAGTCCGATATCACCAGTCCTTTGAGTATGTGTTCCACCACAAAGCTCGATAGAAAAATTATTTATGAATACGACTCGTACAATAGAACCGTACTGATCATCAAAAAGAGCCATTGCTTTTTTCTTTTTAGCTTCTTCTAAA	146	5	5		1
00305	TAAAGGCGTTGCAACAGCAAACCTTCCGTAACTGGAGCGGGGCTATTGTAGAAATTGATATTCGTAAGTACTTCAACACCATTCCTCATCCGGAATTGATGGAATTACTGCGGAGAAAGATTGCAGTTCGACGTTTCCTGAGACTGATTGAGGTGCTGATAACTGCGCCAATAATAGCAGGTAAACAATTATCCAGAAACGAGCAAGGTTGTCCGCAAGGGTCAATTCTGTCGCCTATTCTTGCCAA	247	5		5	1
00306	TAATCGTTATCTGCGAGATTGACGATTACGAGTTTACAGCACCGTATCAAACAGA	55	5	2	3	2
00307	TAATATTTGTGCCTAAAAAGGGCAGTAAACTAGTGACGCGCGAACGTGCAAAAATCGTAAAATAGCGAACTTCA	74	5	1	4	2
00308	TAACTCATAGACCTTATACTAATAGACGGAACATCCAGGCGGGATGCGGTTGGATGGTACGGTTTGCGTTACAGTGATATATATATATTATTTACAGTAATATACAGAGTATTGTATCATCTAGTGCGCATGTGCGGTGTACGTTGTACTACCTTGATAGTGCCGTCACGCTTGGACGCCGGAACTACAACCACATTCCGTCTATTAGTATAAGGT	216	5	3	2	2
00309	TAAATTCTATATCCCTTTTTATAACACTGAATCCTCCTGCGTCATCGCATTACACAATTCAACATCCAGACGTGCCTGAAAACAAAAACATACAACAATGATTCTCATGCAATTGGAATGACAAAATCAAATATACACAATGAAAA	146	5	2	3	2
0030A	TAAGGTAGTCTCGTAAAACTGGAAAGTACCATTTTGGTAGTCTCAGATAAAAGGATTGTGATGTTTCACAAAGTAAGCGCGGTAGTCGCGATAACGGAGTTAGTCTTGGGTGGTAGTCGCGATAACAGCCGTAGTCTCGTTGAACAGGAAAGTACCAAATCTTTATACAAA	171	5	3	2	2
0030B	TAATATAAGATAACTTGTTTAGGCGACAACTACACTCACAATATTCACATAAACTCTAACATTCATGTTCATTGAGAGGACTGTGGCTTCAAAATAGTTTTCTTTTACTTCCATTATGGCCGCATCCACCTTTAGGCCTCCGAGTTTACCGATCAAACACGCAGCATAAATATCGGCACTAGCTTCTGACGCTTTCTTTGCGTTATTCTTTTTGTCGTTGCTATTGATGGCTATCCTAAATTTAT	245	5	3	2	2
0030C	TAAAACAAAGCATCGCGATGGCCCGGGACGGGTGTTGACGCGATGTGATTTCTGCCCAGTGCTCTGAATGTCAACGTGAAGAAATTCAAGCAAGCGCGGGTAAACGGCAGGAGTAACTATGACT	124	5	4	1	2
0030D	TAACTAATTACCCCTATGTCCTGAAAGTAGAGAAGAATGACTGGGTTCTGGCAATCTGGCCTCTGGGTAAAGATAATTATAA	82	5	1	4	2
0030E	TAAATGGTGAGGGATTGCAACATGAAGATGGACATAGTCATATACAATCCTTGACTATTCCTAATTGCATATCTTATGATCCTGCTTTTGCTTATGAAGTTGCTGTAATTATTCAAGATGGA	122	5	3	2	2
0030F	TAAACTAACGGGAAATAAACGTGTTCTTCTGAGCGTAAAATTTGCTATGTTACGCACTAGTAAGACAGAGACAACAAATGTCATTATAACGTCCCC	96	5	3	2	2
00310	TAAGACTAACGTTACAAAACTGGATCTACTGTACGCACGTCTGCGTGTTGCTCGTTGTTCAGAGACAGAAGCAAAATATGGTACCCTGACAA	92	5	3	2	2
00311	TAAAAGCGCCGATCAGGTACAATGTGTCGTCGTTCATCGCCAATTGCGACCAGCCACTAAATCGTGATGAAGCAATCAGTGGCCCACATAAAAATGAATGGGAGGACGCTATGCACGATGAAATAACGTCATTACACGAAAACAACACTTGGTCACTA	158	5	4	1	2
00312	TAAACCAATGAAATAACGAGAACTACAATAGGCGTGGTGCGCTGGAATGGACGAGAACAAGTACCAATGTGATCATACCTATCTATTTAGTCATGGAATCAACTATATTCGCTGATAAGAAATAATAACAATCACCTACACCGGGCTACACGTGCTCTTGGGTTGGTGTGAAGAAAGTGTACACTGATGTAACA	194	5	4	1	2
00313	TAAGATGCGAGCCGCAAAAGTCTATGACGCGAGCCGCGGTTTGGCCACCCCTGCTATATAGCAAGGAGAAAATAAACCTAAGGAGCGAGGTTATAAAGTTTTTACTCACCTGAGCGGGGTTATAACAAACCAGTACCAGATAATCTATAATCCATATTATTGAATTCAACA	171	5	3	2	2
00314	TAATCAAACAATATCATTATTATACTCTGTCCTACAAGAGAGAAATAAATTCGCTCGGACGTTGCGAGGCCAAATTTGGCTCTTTGTATACAGCGGTTTGACAACAGTACGACGGCGATCGACAAATACCGACAGTAGAGAACCTTGGCAGGAATATGGTGGGTATGCGCGGAAATGAACGCGTTTTGGTCGCCGCCTAGTCGCTTTCTCTCCTAGGACGGAGTATAGTTTAGTAATATTGCAATATCAT	250	5	5		1
00315	TAAACAGAAATACGATTTATCAGCGGATAATCGGAATATAATAAACAAATGAGAGTAAAAATAAATTATAATGCCTATGCCAACGCGCAACAGGCAGCGACGTCGGAAATAATTTGCTGAAAATAA	126	5	2	3	2
00316	TAAGATTTTATAAGAGGTCAATTCACTCTAATTTTTGAACCAACGAAGCTACGCGTGTTCTGCTGAGCAGTGAGCGTAGAATTTGCTATGTTACGCACTTGTAAGACGGAGACAACCCATGCGGGTATAACGTTTT	136	5	2	3	2
00317	TAAATGAACTACGCACATCATCGTCAATTTTCTCTGCTAGTGATAGACCATTCACATCAGGCGTAGTTGTTGCTTCAATACAACGATGGCTTGCTTGCCGCAACAGTACTAGCCGAGTGACATGTAATTCATTTTGAAGTGCTGCTTCTCTCGT	154	5	3	2	2
00318	TAAATCAGCAATATCAGGTAGATCTTCAAATCGGAGGAGCTGATCAATGGGGTAATATCTCCTCAGGAATGCA	73	5	5		1
00319	TAATTGATTTTTGACGACCTACAAATAATGGAATTACCATATGAGGATATATAACTACATCTCTCAATGGTAAAACAGGAATTGTAATGCGTTCAGAACGCTCAGAATTCATAGAGCTCTCTCTTTAGTTGAATTTTTTCCCGATATTTATAATA	155	5	5		1
0031A	TAATTTTGTCCAACTTGAGTATTTAGCTAGAATACTGTTTTCTTGCGTTTGAACCAAGAGCGCAAACTGAACTGGACGTTTTTCAAGGAGTTCACTTGATGGTGCGGATGAACATTCTGCCGGCCACTCTGTTTTCGGCTGCTGGAGAAAGGTTGGACCGTACCACCAGAGATTTGAGTGTAATAGGTCTTGTACCTTTACACCTCGGGACGTTAGATCTGCAGGATTGAACTTCGTCCTTACATGTTGCCAAGTCATTT	260	5	5		1
0031B	TAACCTCGCGACACTCTGGTTTATCTAAAAGAGTGCAAATTGATAATGATTTTGGATTTCTAAGTTTCAAAATATCTAAAACTTTACTTAGAGTTTTTCCTGAATCAATAATATCTTCTACGA	123	5	5		1
0031C	TAAAGGCGGGATCCCACGAATCGTGTATTTGACGAATATTCGATATTTGTTATTCGCCACCCTCCCGTCGATTGTCGGTAACTTGCCGATTATTCGTGTATTCGTGGATATTCGTCAAATACACGAGTCGTGAGAT	136	5	5		1
0031D	TAATTAGCTTTGTTTTTATGAGCCGCTGTATTCACGTTCCCAAGTGATGGAAATAGCACTATGGGAGAAAATTTGGCCGGCAGACGTCGGGTATGCAAGTATCGATTGCGCGGTTTACTTATGGACTCTCGTGGTTCGGAGTATAGCATAGTTTACTTTATTATGGAACAATGTCAACATTAGAATTATAGGTGTTTCTA	200	5	3	2	2
0031E	TAATGTAAAAAAATTATTCGTATAGGAACTTGTGGTGCTGTACGAGATGATATAAAGTTACGTGATATAGTAATCAGTATGGGAGCTTCTACTGATTCTAAAGTAAATAGAATAAGA	117	5	5		1
0031F	TAATCTCGTCGTCGCCACCCGAGATCTATGTTTAGCCGTAAATGATTATTAGTGTGTGTGGCGTCCATGCGGGTCAATTGTAGCGGTATGGAGGGCTCTCGCACACACTCGTCAGTATGTAATATTGTGATCATGAAAAAACGTTTATTTTTCACTCAAACCTACGATTCTAATTCCAACAATACGTCGCAACGAATACCTCGACTTGCATTCTGACAAAATATTCTTTTTTTCCACAATATGTACGAGGGA	252	5	5		1
00320	TAACAGTCTAAAAAGTTGGCGGCCATCAGTAGTTCCAAAGCGATTTGTGGCTTGATAGTAAACTCTGGTATTTCAGACGAACTGTTTGAATAACGAGCTTTGTATGTGAAGTACATACAGACATTGTGCAACACGTGCGAGCTAAACAAGAGAAAATCATCATCATATCAATGCTTCTGACGCATCTATCCAACAATGTTGTTATTGCTTACGGTATCTCCCTGAAGTGAATTTTCG	237	5	5		1
00321	TAAAACGATCTAAAGATAAATATTCAAAGAAAAAGTCACGCTCATCTCGTCGTCGTACTAAAGATAGTACATCTCGATCTCGGTCTCTGTCGATGTCAGTTAGCTCAAATGATCGTTTACGTAAGAAACGAGTTTCCTCAAGTGAAGAATCAAGTCCAAGGCGTAAGCATAAAACATCTAAACGCAAACGTTCAACTCGGAGACAGAGGAGCAGTGATAGTAGTTGCAGCACTAGATCAT	240	5		5	1
00322	TAATCAATTGAATTACATATCATTTTGTATCTTATTATTCAAAGTTGTAAAGCCACGTACACACTTGTAACATCATTTTCTGTTACGCCGTAACACCGTTCCACCAGTTGTCGGTAAATTTGGCCGCATCAAAGGATGTTACGCGCAAATGTTACAAGTGTGTACG	166	5	3	2	2
00323	TAATGATTTACCATAATCTATACCATGACAAATTAGATAGGTATCATCATAGTATTTTGATACGCATCCTCCGCTCTTTACTTTGCCTTTATCGTAGTTCTCCACCACTTATTGGCTGTCAATCGTATACATACATATATCACATGGAACAAAATCAACCAATGAGAAGTTGAGAACTACGGAGGTGGAGGAGATTTGTATCTACTGCGCAAAATTAGTACAACTGTGATAAT	233	5		5	1
00324	TAAAGAGCCAAGAGGTCAGGCTTTAGCATGTAATTCTGCGCCACAGTCACGGGGTGGCACCACCCCCTTTGAAAAGTTGACGCAACTGCGTCAAAATTGACCACTTCGGCTCGCCACTGATTGTATTATACAGTATTGT	139	5	1	4	2
00325	TAATCCAGGCATGAAAAATATCGCTATCGATATTGCACTGGAAAGCACAGACGGTTATCAGCGCTCCCTCCAGTAAAGCGCCGATAATA	89	5	1	4	2
00326	TAATTCTTTCATCTATTGGTGTAAGTTATGCTCATGGTGCAAATGATGGGCAAAAAGGCATTGGA	65	5	4	1	2
00327	TAATCCATTACGGAATAATGAGATAATGTGCCGTATTCATAGTCGATGCTGAGGACATGACAGTCGCATTTATTGTCTCCGTCTTACAAGTACGTAACATAACAAA	106	5	2	3	2
00328	TAAGGGAGTTCCAGTAGATGATTTTCTAAGTAGCAAGAAGAAATTAGGCAAATTATGTGGCAAGAACAACCGGGCCATGTCAATGTGTGCGAGAGTAAATGAACATTAGTGTGCATGTGTATGTCAACGCGTTGCGACCCGTATCCACAATCTTAGAACCGGCATAATCGTACTCGCAGGCGCATGTGAGTAGA	194	5		5	1
00329	TAACGATGATACGCGGGTATACGGCCGTAATGCCGTATAGCCCCATATACCTATTAGAATTTTTAGTGATAAAAAGAGAAACAAGAGAGAAAAAAAGGCTTGTGGAAAATACTTTGGA	118	5	2	3	2
0032A	TAAATTCTCAAGAAGATCTGTAGAGCTTTGAGTTGGTGATGGAAGATGATGTGTACTAGTTCTTGGTTGTCTTTGGCTAGACGATGTAACAGTACTAACATTAGAATTTTGACCTCGGCTACTTGAAGTTTTATGACGTGAAAGCGAGTTTTGGGACGTGTTAGGCGATGATACA	175	5	3	2	2
0032B	TAAGAGTGCCCAAATCGCGCATGCATACTAGGCCGCCAACAGCTGTCAGCCCCCAAAGCGACATCAGATGCCCTGTGATTGGTCGGCATTGTACGACCAAATCAGTCGACTGTTGGATTTGGCAGCGCACCGCCATGTATATACATGGTTATAAAAAGACTACAGCACTCCCTGTGGCCTATAACAAGATGCATGCGCGAACAGTACTAGTTTTCGTCCGAGCG	224	5	2	3	2
0032C	TAAAAAATCCATGTTATCTTTACCTTCAACAAATTTTACTGAAAGTTCTGGAACGGTAATAAACTTTGAAGGAAGAGCACAGCGTTTTTTTCAAGTTTATGATCCTAATTTTTATGATAAAAGTCATTGTCTATGTGATAGTTGGAAATGGTTGCATACTATCAAATCAAAAA	173	5	4	1	2
0032D	TAAGGCGCGTTTTCCCGTAGGAATGTCCGCCAAGCTGGTTTTCAGGCCATTCTGATCGAGTAAAACAAATTCCGGCACATTATCACCGGC	90	5	1	4	2
0032E	TAATAATATTCGTTGGTTTACGAACGATAATTTTACGTGATAACGTCATAAGAAAACATAGATGAAAAAATGCATACTCTTATGAATTGAATGGAATTATTATCACTGAATTATCATTATTTTGTATAATACAAAGAAGGAGTTACCGAAATAGCCACGACCGTCTAAGAATTTTGTATAGGCCAGACAACTATTCTATCTAAAAAGTCTCGATGACGAAAAA	223	5	1	4	2
0032F	TAAAACACTGGCCGCCGACCCTTCTCCCACTCACTTACGGTCGCCGGTCGCCACGTACTGAGTGTGGGTATTTACGGCGGAAACTAAGTGATAGAGTGGGAGAAATTTGGGTACGGAACCGCGGAGCTCGGTCATTTGGATGCGCGAATGAGTAGCGCTCTTAGACTGGCCCGAGTATAATAAATCATGTGTAAAAATAAGCAACTTGAATGCTCTTCATTATTCATTTGTAAATATGTAGGTATCTATTACATT	255	5	5		1
00330	TAATATCTTTATTTAGCGACAATATAAATATCTCACATTATCTACATGTTCACTATGTAAAAAATTCAACAGAACTAGCTATATTATGTATGGCAATTGTTGGTTCAGGATTAGGTTTTTTAT	123	5	3	2	2
00331	TAATTCGTTCGTCGGCAAAATTGTAAACATGTCCGATGAGTCGACAGCTGCAGTCGATGCAACGACGGTGCCAGATACGAGTGGCAGTGGAGGCGGTTATCGTCACAAGCACTGGTACTGAACCCGACTACAACAGGAACTGTCTGCACACAATCGCTCAAAGAGTAGAATTCACGTTTAGAAATTGGAA	190	5	4	1	2
00332	TAAAAAGGTATAAATTATGGTTCTGCGGATAAATCTCGCATGAACCGGGTACAATCTCCTGTCAGCAATCAGCTTGCACGTTGGTTTTCTCCAGAACTGTTGGCACAAGCCCGTGCTGGCCGTTTGCCAAACATGCCTGCTATGTCGCAGAATATCAACATGCTCAGTGTCGAGGATATCGAAAAATTCCAAGTTGGTGGTCGCT	205	5	3	2	2
00333	TAAAATTAGGGGCAAGAAGTGGCCGAGCGGACTAAGGTTGCGATGTGCATCGTCGCCGGTTCAATCCCCAGCTACGGGGTGTCACGGATTCTGGAGAGAGGCAGCCGCCATCCTACACCCGGGCATGGCGGATCCCTACGGGTGCCCACTTGAAAATTCTACCAAACTAAAACCTACAGTACCTACAAGTATTCTCCACCACA	203	5	3	2	2
00334	TAAAGAGGTTAGTTCATTTCTTTGGTTACTGAGCGAGTCCGTATTGTCATTTATCGCATGCAAACATTGC	70	5	1	4	2
00335	TAACAATATGCTTGATAAAAAAGAAATTTACTGGAAAAGACATAATAATATTGAAGAAATAATTTCAGAAATAGATATTCTTTATATGACTCGTATTCAAAAAGAACGTCTCGATTCTACTGAATATGCCAATGCAAAATCAAAATTTGTATTGCGTGCTGCTA	164	5	4	1	2
00336	TAAAATATCGTAAAAAACTAACGGGAGGGCGTAAATAATGTTGTTACCTAAAAGTTTGATAACAGGTCAATTCACTCTAAAATCAAAAATGACAGCACCCTATTGAAACTAGCGAACGAAAATGTTCTATGTCTTACGTTTGTAAGACGGAGACAACACATGCGGGTACGACATCCT	177	5	3	2	2
00337	TAACATTATCATCAGACTTTTACGTCCCAATTTGTTCACTAGACCACCCATAAACGGACATCCAAGCATAGCACCAAGTGGCATGCACGACGCAATCCATGAAATGTCGTCATCAGTAATGGGGAATCCATATTGGCCGTGTTCCATCATTGGGCCAGCTGGAGACGTCCAACCAAGTGTTGTGCCCATAATGAACCCGCCAATAGTTACTATGATCACATATAATAATT	230	5	5		1
00338	TAATTAGTAGTTGTAAATATATATATCATCTATCTCCGTCTGTGGCTCGGTTCTTCATCATCAGCAACGATAGTAAGTTGTCCACAAGCGTGCTGCAATGCTTACGACGACATTTTCATGTTATCA	126	5	1	4	2
00339	TAAAACCAAAATATACACAGTAGGTATCACAGCTTGATATCACAATATCCCTTGGCAGTGACTACGCGTGTATCGGCACTCGTTGCTACGCTTCTCGGCGCCCGCTCCGCAAATCGAAAATATCCCCCGACTTGTTACGCGAAGCCACCTCAAGTAGGCAATTGGGACAAGACAATTATGGATATGTGAAAA	192	5	4	1	2
0033A	TAAATGATGAAATGTATAGGTATATATCAGTAGAACGACCATTTATCCTGTAAAAAGCCCAGCCCGCCCAAAGATCGCTGTTTTCTGGTAGATCTTACCTTCCATCGCAGCGAGCATATCGAGGTGCCGAAATATATAACGGGAACACACTTTTTGGCGATAAATACATAA	171	5	3	2	2
0033B	TAAAAATGTTCATCCAAAAACTTTTGATTTCGACTATTCTAATGCTGCGTTCACACGAGACGTGAATCACGAGAGTGAACCACGCCACGCCACCTTCGTTCGTATTTCACGACTGAAAATCAAACATGTTTGATTCTATCACGCTTAGGTCGTGGGGCCAAAAGCGTGGTTCACTCTCGTGATTCACGTCTTGTGTGAACGCAGCATAAGGTATAAACATTTTGTTGTTTTTCA	234	5	5		1
0033C	TAAATTTTGAAATCTTAGATATAAAAGGAAAATTTTTATGAATTTCTAGCATAAAATAATTTACGAATTTTCGTGATTTTTACATAATATGTTGTCAAAATTTGAAC	107	5	4	1	2
0033D	TAAGGTAGTCTCGTAAAACTGGAAAGTACCATTTTGGTAGTCTTAGATAAAAGGATTGTGATGTTTCACAAAATAAGTGCGGTAGTTGCGATAACGGAGGTAGTCTTGGGTGGTAGTCGCGATAACAGCCGTAGTCTCGTATAACAGGAAAGTACCGTGAAAAATAAT	168	5	3	2	2
0033E	TAATTCATATAATTTTTTAGCACTAGAGTTCAAATAATCTGAATCTATATTTTTTATTTTGATATCAGAAGGCCGAATAGCCTCATGAGCCTCTTGAGAATGTTTTTCATTGGAATATACATTTGGTTCTTTAGGTAAGTAATTAGAGCCATAATTACTTTTTATATATTTTCGTA	176	5	4	1	2
0033F	TAATCAGGATTTGTTGCCTAAGGTACCTCGTAATGCCGTTATTGTGATGGATAATGTTAGTTTTCACAAACGTCAGGATATACAACATTCAATAAAAAAATGCCGGATTTACCCTCGAATATCTTCCTGTTTATTCCCCTGATCTCAATCCCATTGAGCATAAATGGGCTCAAGCTAAAGCACGTCGGAGGAAATACAGATGTGATGTCGATACTCTGTTTTCTACCTCCTTATTTTGAATCAATTTATATA	252	5		5	1
00340	TAAGCAACTCGTTTACTGTCATAAATCCAGCGTTTTATCTGCTCACAGGCTGTCTGCATATTTCCCTGCGTTCAATTCTCGCCATCTCGCCAGAAGAATGTGGAACGGGTACAGCTTACCCACCAGGGCGTTTTCATGAACGTTTTTTGTACGGTATTTTGTACAGTAAAAGTGGCGTA	179	5	1	4	2
00341	TAAGGTGGTGTTGCATAGCAAGTCGGGGGTTATTTTCGATTTGCGGAGCGGAGCGACGGCGCCGAGGAACGCAGCGACGAGTGCTGCTAGCTGTGTAATCACTGCCCACATTATAATAG	119	5	1	4	2
00342	TAATTTTTATTCTATCAGTTAGTTACTGATTATATTTATTATAATTATAATAATTGTTGATGTTGTCTGATGTCAGGATGTCAAACAGTAATAATGCATCGCCCAGCCGTATTCCAAAGCCGAATTGGTTGCGGCACTCGAATAAGACACCGAAGATCCAAAGACATCAGAGTCTAGTGAGTGAAAAACTGTTTTTCACATTTATA	206	5	5		1
00343	TAATATCGGTATAGCGAAAGGGGCAACGTTACGAGTATGGCGTGCAGGGATCCTGAAATGAATATGTTGGAGGAGAGAGGGTGAATCGGTTTTCCCGCAAATTAGGTTTTGGAGGAAGAGCAAGTCGCGAGCAACGCGGCGATCTACCAGTGGAAGTAGATTCAACCTACGCGATACCAGGCCATAGTCATGTGGAGGATGGTGGATA	208	5	5		1
00344	TAAACCTTGGCTATATTCATGTAACCCACTGGTTCCCAACCTATGGTCCGTGGACCACCGGTGGTCCGCGAGACGTCGTGAGGTGGTCCGCGAGCCATACCTACAAAA	108	5	2	3	2
00345	TAAAGGTAATGTCCAGGTAACAGGAGGGAATGTCACTGTAAGCGGGGATGTTGTTGCTGGTTTGCTTTCCGTCCCTGTTTCATTACAGACACACGTTCATATAAGCTCTGTTCCTGGTGTGGTAACAACGCCCTCACTACCAACGCCAGCAACGCTTGCGACTGCGGCCGCTGGGGCTGAAAGACTGATGACTGAAGTGGCTAAGGCTGCTAAAAAGGAAATTGAAAAAAATTGAATCTCCTATAAAGATT	251	5		5	1
00346	TAAACTATTATCGAATGAGTATAAATGAGAACGTCATAAAAAATTTGGTATGTTACACAATTGTAGTACAGAAACAACACACACATGAGAATAAGGTGTATGAGACTTATGGGAATAAGAGCGTAAATTTGCTGTGTTGTGCACTTCTAAGACGGATTCAAAAAATTATCCGTGTATACTGGGGCCCACCAGAGAGTATCCAGTCGCTCCAACGAAAACACGTCCGATTCCGCGTATTCCCCACTACTCGGCATTGCCG	259	5	5		1
00347	TAAAGATGTCTTATTACTTGATGTTACTCCTCTATCCCTAGGAATTGAAACTATGGGTGGAATAATGACATCACTGATAAATAAAAATACCACTATCCCTACTAAACATAGTCAAATATTTTCAACAGCAGAAGACAATCAATCAGCAGTTACTATACACGTGCTTCAGGGTGAACGTAAAAGATCTTCAGATAATAAATCATTGGGACAA	211	5	2	3	2
00348	TAATGATGAAACAATAGCTGTACACATTGCTGCACCTGCACTTGGTCCATCTTTTGGTGTTGCACCTTCAGGAACATGAACATGAATGTCATGTTTTTCATGAAAATCTTT	111	5	4	1	2
00349	TAAACTATAGAAAGTTCTAAATTTATATTGTATTGTTTTAGTAATAAAAGAACTATAGATGATCCATTAGCAGTATTTCAGCGAATACTTCGAGAGCGTGACAGTAAACGTCGGGATATGAGAGTTCGTCATTCTATGTCCAGATCTCGATCTCGATCTTTATCTCGGTCTAGGTCTAGGGAACGCTCTCGTAGTCTAAGTCGTTCACCATCAAGGATTATGAATCATAGAACACGATCAA	241	5		5	1
0034A	TAACAGAAGAAATGACTTGGCAACATGTAAGGACGAAGTTCAATCCTGCAGATCTAACGTCCCGAGGTGTAAAGGTACAAGACCTATTACACTCAAATCTCTGGTGGTACGGTCCAACCTTTCTCCAGCAGCCGAAAACAGAGTGGCCGGCAGAATGTTCATCCGCACCATCAAGTGAACTCCTTGAAAAACGTCCAGTTCAGTTTGCGCTCTTGGTTCAAACGCAAGAAAACAGTATTCTAGCTAAATACTCAAGTTGG	260	5	5		1
0034B	TAACTTTTCTTGCCTTTATTGCTGCAAAGTCATCTATAACATCTATGTATGGATAGGTATCTAGGTATGAATACTGAATAGTGAATACAAAATACGTCAACGCATATAGCATATAATAATATACATATTGCATGTCTAGGTATGGTCGGAGGGGCAGTGATATAAATAAATACCCTAGCGTAGTTTCCAATATTATGCGAATTCGCGACGAGAAACGTATTGCGATAACGTT	232	5	2	3	2
0034C	TAAGTGCGTTCCGACGGCGTACGCAGATGTTTGCGTATTATAATATATTATTACCTATCGAAAAATACTTTTCCACTTTTTTCTTCACACCATCTTCCCATCTTTACTTA	110	5	4	1	2
0034D	TAAAACATAGAGGAGTAATTTGTGAAAAATGTGGTGTTGAAGTAACACAAAGCAAAGTTAGACGTGAACGAATGGGTCATATAGAACTTTCTTCACCTACAGCTCATATTTGGTTC	116	5	4	1	2
0034E	TAAAACATATTTTGCCTATTGGCAATAAACTATGCAGATTGATTTTTACAGCATCGGTTAGTACTGCATCAAACGAGCACACGTTCAGTAAATTGAAGATTGTGAAGAATTGTTTACGTTCTATTACGGGAGTAGATCGCTTA	143	5	5		1
0034F	TAATTATATTCTATTCAGAATAAGAATTCCCACTCGCTTGACTAAAACTCGTTTTGTTCGTGCATGTTAGTTGCCACCAGTTGGCGCTGATTTTTGCAGGTGTATACGTATATGATAGCGACTGGTGACGGCAGCCGTCGACAACCGGCGATCAATCACAGCGTAGCCGACACTCGCCAGGGGGGTCTGACAGCTGCCAGCGGTTCAGTTGCGTGCGCGAAAGTGGGAATTCTTATT	237	5	2	3	2
00350	TAATGCCGTTTAGTTGTCGCTTTGGCGCAGTGGATTGTCATTCACCGTGTGTTTGCATATGATGCGTTTGTGAAAAACAATGAATTGGTA	90	5	4	1	2
00351	TAACGCGTTGTCGACTGCTCTGACAGCGGTCACGCGCAACATTTGCGATTCACTCTGATCACTGACCTGTCCATAAAAACAATTTTTTCTTAGAATGTTTGCTAATAATTTTGCTCGACTGGTTAGTACCTAAGTCACAATTGGACGCTGATCGCACATCAAACGCGGTGATGCCGTAAGAATCTAATCTTTTTCGACTTCAAAATATTATATTCTACTTGCCGTTATAGCAGTCGTCGTCA	242	5	5		1
00352	TAATCGATGTAAAATAGAATCTCGAGATTGGCCAAAAGCTAATGCTTGTGTTTGAGCAAAAAAATTAGATA	71	5	5		1
00353	TAAGCCCTTGGCCACCGGCTACGTGTACTCGTTCTTTCAGTTCACAGTCATCCGCGAAGACGACTCTTTCAAGCATTCCACTCTGTTCCCACACTCGTTGGGAGACATAATCGATAGATTTCATGTAGCAGAACTCAACGTCGACCTTACTTCCGGCCTGTGGAGACACAAGTCCTGGGGTTATCCGGCCGTCGACGCCCCATCAGGCGCTGAGATATCTGCTCGTTTCCACAACGACACACAAGACG	248	5	5		1
00354	TAACCTGGAATATCTGATATATTTCGATAATCGATATATCGTACGATATATAACGATTATCGATACCTAAATTTCCGAAAAAAAGTTCGCGATATCGATATCGTTGGAGAAGCCTAATAAATTTGTAATCTGAACAATTTA	141	5	2	3	2
00355	TAACACTAAATATTCAATGATGCGTCGCAATGAATGCGTTTGAAAATATGCGTGTGGCGTCATAGAGCCGAAGTTGGAATGGCGATATATGTTTTACACGTACGAGTGTCTAGA	114	5	3	2	2
00356	TAATGCGTTGTGTGTGCGCACCACTGGCGGGATTGACAAAAAATTGGGAATGATTGACGGTTTTATATATGTACCCTTTATTTTCTACCGTTTTATATGCAAGCCATTCATCCGAGTGTATTTCTGTACCAACTTCAATTGAATTATTTCAAG	153	5	4	1	2
00357	TAACGAGCCGCTGTTTTCACATTGCCAAGTGTTGGGAATGGCACTATGGTGGGAGGAAATTCGGCCGGCAGACGTCGCGTACGCCAGTATCGATGCGCGGTTTATGTATGGACTCTTGTGGGCTGGACTATAGTTAGGTACATTCAAAAATAAGTTATTTTGTGT	165	5	2	3	2
00358	TAACAACTGAAACTAACGTTCTCGAAAGTCAAATGACGGACTGTTATTGTGACTATCCTCTAGAGGTTTGATAATGTCAAATATGTCCGTTTTTTTAGTTTCAATCTGTTGAAAAATACGACAAACTGCAGGTTCTTCTCGTTTGCTGTCGGTTGCAGCGTGAGATGATATATTATCGAACAAGTTAGACGATGGCGATGGATCCTTGAAGTATT	215	5	4	1	2
00359	TAAAAATAAATGCAAAGATATACAATGAACATTGAACATCAATAATAATATATGATTTAGGGGGACAGAGTGGTCGAGCGGACTAAGGCGTCGGTCGCGACGCGCACCGTCACTGGTTCGAAACTTGGCCACGGACGGCACTTCTCTTCAGGCCATCACGGTGTCTGGAGAGAGAGGCCGTCATCCCCCACCCGGACATGGCAGATACCTGCGGGTGCCAAACTAACAAACACACGTTTTT	241	5	4	1	2
0035A	TAAACAACGATTGGTGGTGATGAGCTACTCTCGATACTGCCGATATAGAGCACAATTGCAACGTAAGCGTGAACAGCAGTTGAACCAGGGAAATGCCCCTGTTGTCATAGCTGATGATAAAGAAAAGTTGACGACAACCACATACCGTGGATTAGATTCGATGACCAGAGTTCTATTTTGTCGAGACACATATGATTATCCAGCAGAACTACTGTTAGAGCCTTTT	226	5	2	3	2
0035B	TAAAGGCGGGATCCCACGACTCAAATATTTGACGAATATCCGCGAATACACGAATAATCTGCAATTTACCGACAATCGACGGGAAGGTGGCGAATAACGAATATTTGTACAAAGTACTCCATTCCCATTACTCGGCGAGTATCCGCGAATACCAAATATTTGTCAAATACATGAGTCGTGGGATCCCCTCCTTTATAAATATA	203	5	3	2	2
0035C	TAAAATATCGTAAAAAACCAACGAGAGGGCACAGATAATGTTGTTAGCTAAAAGTTTGATAATAGGTCAATTCACTCTAAAATCAAAAATGACAGCACCCTATTGAAACTAGCGAACGAAAATTTTCTATGTCGTACGTTTGTAAGACGGAGACAACACATGCGGGTACGACGTCCT	177	5	4	1	2
0035D	TAAAAATGGTGTGCGATACGGTCGTGCGTATTAGAAGGCGATAAACGGCCATACAGGTCATTCCAAATATGGTATTATATCTAATAGACGTTATGATGCAACAACTCGCAATTATTGGCGCGCGGGTACAGAAGGAATGCTACCGTGAGTGGAGTTTACTATCTACGCTGTAAGACGCGTATCACCATTCAAAATTACCTCAG	203	5	3	2	2
0035E	TAAAATTGCATCAGGTGAAAAATATAATAGAGATGCTGATAAAAATCCTGTTCCGCAACCAATATCTAAAACTTTTCCAGTTATTCTGTTAGAAAAAGTAGAGGCGAGTAATTTACTACCTGAATCTATCTTTTTGTGACCAAAAACTCCTGGTAGTGATTTTATAA	167	5	4	1	2
0035F	TAATTTGTCTTTTTTTCTTGGCTGTGCATAATTTTTGAATTTTATCAAATTAGGCACCAATATGGATTCAAGATTGTCGCGTGACTATGTGCCAATCGTGTGCTTCAGAATTCACCGTCACATTCCGGAGACACCACTGCAGAGCATGCGGCAAAGTATGTGTGGATTGTTCTGAATGA	179	5	4	1	2
00360	TAAATTTGAAAGCGTTAGCGGTAAAAGTTTATGGAAAAGATGAAACCCTTCTCACATTACATAAATCTGGTATTGGTTCTATTACTGCCGCAGATATCATACATGATGGAGATGTTGAAATCATCAAGCCACAACATGTAATCTGTCA	148	5	4	1	2
00361	TAATACTTGTTATCGTATTTTAGGACTGAAATCTACTGTTTTTTTTGCTGATCAAATTATGTACACCGGATTCGCTTATGCAGCAAGATCTGGAGCTTCGGTAGGTATTGATGATATGGTAATACCAGAAAAAAAGGCAAATATCATCAATGAGGCTGAAATTGAAGTTGCTGAAATACAAGAACAATTCCAATCTGGATTAGTGACTGCGGGTGAAAGATATAATAAAGTTATTGATATTTGGGCGG	248	5	5		1
00362	TAACGTCACTGACACTGAGGATGGTGAAATGGATGACCTGCGAAAAGATGGTGACGGAAGCAATGGAATCGACTGTGAAATGGACGATGAGAACGATCATGAAGACGAGGATGAAGATGAGGAAGAGGACTGCAACCAGCTAAGCAACATGCAAGTGAGACAGTTGTACTTGGGCAGTTCGTTAGACGGAACTTCCTTAGATGAGGAAGAACAGCAACAGGAG	223	5		5	1
00363	TAAGACTATACTCCGGGCCACGAGAGTCCATACGTAAACCGCGCATCGATACTGACGGTCGCGACAGCTGCCGGCCAAATTTTCTCCCACCATAGTGCTGTTCCCACCACTCGGCAACGTGAATACAGCGGGTCATAAAAACACGACTGTCGGCGATCGTTGCCGGCCGGTTTCTGATCGGTAGATTCAGCGTATGGAAGGGGAACCGATGCGCAGCGACGGACGCGTTCTGACATATGGACT	243	5		5	1
00364	TAACGCAGCTATAACAATATAATAAGCATTCACTTCAAAGTGATCCCGCAATTTATCACGACTATCTGAACGACCAAAGCCATCTGTGCCTAATACATGATATTCTTGAGAGGGAATGTAGTGTCGAATTTGCTCAGCGAATAATTTCATATAATCAGTAGCCGCAACGGTGGGGTTTTTATTCATAATTT	191	5	2	3	2
00365	TAACACGTTGAGTGCCTCATAGTATTTGGCGCGCATTGCCCTAGAATCCGCGCGAAATCGGTCCCGGGAAAAAATAACCATTACTTTGCTGAAAATAAAATCCGAATACACCGTTGAAAAGAAGACATTTCACTGAATAACCACGTATAAAAACGGAAGAATTGCTCTGATAACCGAGTAAATTATAAGGCCATAAAGATGCCTATACAAATTGTCGACTACCCGTCGACCGCGGCACTCATCGTGTT	248	5	5		1
00366	TAAGTTCATTCCCGCCGTACCAGCGAAGGAAAAACGCTATCGTCGGAGTGGTGCTAATGAAC	62	5	4	1	2
00367	TAAACTTGGATATATCTTCAGGCGACGGAAGCCATTGGGTAGCGTTTTATAAAAATAAGGACAAAGTTGTATATTTTGATAGCTTTGGTGATTTACCACCACCAATTGAATTACAACATTATTTCAGACAGTTCAAAATAGTATACAACTATTCCAACTATCAAGACTTCAATACA	176	5	3	2	2
00368	TAATGATAAATATTGTGCAAATGATGTAGTTGATGTCTGTGTGCGTGATAAACCGCAGATGCATGTTGCATATATATGGCGGCTGCTTGGGGATTAGCACCGCGTAGAGCGATGGCCTGTTGCATAGGCCACTCCGAGAGGCGGGCGTGATCTCAGTAACCCGATGCTTCTTTATACTCAGACCCCTCCATTGTGAAGAAGTCTTCCAGTTTCC	214	5	3	2	2
00369	TAATTTTGAAATGTTATATACTCTGTTTGCTGAGAGAACAAGCTGGTTCTGCGCATGTAGACTGACGGCTGCTCGCTCGCCAAGGCTCTATTTCCCCTTCCAAGATTCGCAACGACAATAGGCAACTTATGATTATTAGCCAATGCTAGCGACATCAGTCGGCAGTCACGTCTTGCCGCCGGCAGCTATGGGTGGGTGATGCGAGGGTATGCGCAGAAC	219	5	4	1	2
0036A	TAAACCAACGGAGCTACACGTGTTCTGCTGAGCGTAGAATTTGCTATGTTACGCACTTGTAAGACGGAGACAACACATGCGGGTATAACGTCCTC	95	5	3	2	2
0036B	TAATTGATTAGCATCGGAACATCGTTTTATGACTGGACAGCTACCGCAAGGCAAAAAACTCACAGCGTTTCGGCTCAATAAAGTCTTAGTGGAACGGTACTCTAATTTTCCTTCGGA	117	5	4	1	2
0036C	TAATTATTTATCTATACTCCGTTCCAAGTATGAGCGCAACAGGCAGCGACCTAATTCCGTTAGGCGGCGTACATCCCGCATATAAATCATAGGTAGTGACCGGTGGAAGGGGAAAAAAGTGCACAGAACTGGTGCTCTCTTATTTGGAACAGACTATAGTTTATAAATAAAAACTGTAGCTTATTATTCAAATGGCTTTA	200	5	4	1	2
0036D	TAATAATTCCTTCCATAGAAACTATTCGAAACATTCTAGGTTTTGGATTTCCAACTTGAGGTAAAGGAGTAACAGTACCTACTTCAATAAAACCAAATCCTAGTTTGGATAAAGCATCTATATATTCTCCGTTTTTATCTATTCCTGCTGCCGTTCCTAGTTTGTTATCGAAGA	174	5	4	1	2
0036E	TAATGGAAAGCACTACCTTTTCTGCTAATTCAAAACATGGTGTAAGCAAAATTACTTGAGAAGAAACACCATGTTCAGCTTGTGATAATAAATCAGCGGCAATAAAATCTGGATTAGCAGTGTTGTCAGCAATGA	135	5	3	2	2
0036F	TAATTTTTGATCATGATTGAATTGCAATTTATGCATAAACAGTGTTTGCACGAATGGAAAAATTCGGTAAAATATTTTGGAAAGATGAAAAAAATATACGGACGCCAGGCAAATTCATTATCTCTCAACAACCCAAGGTGATACTGCAGGGTCATATAGGAGGATCAAGCACTATTTCTCACAACTCATAGGCAGCTGGTTATCAAGGATTTATCTCTTGACATCGACAATAAGGAAAT	239	5	5		1
00370	TAATGGGCAACGAATTGCACAGGATCAGATATAGTACGGGTGTGTCCATCTACCCATGGCAATCAATTATATAATATTTTGAAACTTATGGACCTTTTT	99	5	3	2	2
00371	TAAAATATAATATCAAGTGAAATAAAAACAGAGATACCACTAAAAACTGTTTGCGTCCAATATTTAGCCAGTTATGGGCATTTGAAAAATACGCATGACGTAATAATTTCGCCGCCGCCGATTACTGTGTACACGATTTTACGGGAGTAATACGACTCTCGCTGTTTATACGCTTATAACTCGGCTAATACTCAATTTATTGGTGTAGAT	210	5	4	1	2
00372	TAAGATTGGTTTTATTATTTCTCGATATTAGAGGACTGAGGATGCGCATACGGGCGTTGAGAGTTAGTCTTTTGGTTCGTAAGTGATTTTTCCATGTTAGTCGTTTATCAAGATTGAGTCCCAGGTATTTTATTGTGTCCGATGTGGGGATTGGGATGTT	160	5		5	1
00373	TAACAACCAGCGCATCACCTGAGAATTCTGATGGCACTGCCACTGCTACTGAACCACGTTTCCCATGCCCCAAGTGCCCCCGTAGCTATCGAAATCGAAATCACCTTTACCGCCATGTGCGATACGAGTGTGACCGCA	138	5	2	3	2
00374	TAAGATTGAACAGCTCGCTCGACCAAAACATGTTGTTTTCTTGCATTCCGGACACCGTTGAGAGCGTATGCACGGCAGCCAGCACTGTTGCCGACGATCGACCAATCACAGAATGCATAGCAATTGTATAGGGCAGGCACCGGCAACCCGCGGCCCTCGGAACTTTTTGCTGAGGCCCTCCAAATATAATTCATGGT	197	5	3	2	2
00375	TAACACATTCAACGTCTCCACGCGTCTATATTTTGTAAATTAGTCAATACTGTAATAAATGCCCGTAAATAGCCGCTCTAACAAAGTAAATACAAGACAGGTTACTGTTT	110	5	3	2	2
00376	TAAATTATTAGAGATATTTCAAGCTCCATAGCATCAAAAACTTCACCACAATGTCTTATGGAATCGTCTTCAATTTGTCTATCTAAAACAGCTAGATGAGCA	102	5	3	2	2
00377	TAATTTTGTTTTCGATGTACAATTTACTATCCACGTATCTTGCCATCAGACCAGGTATTTATGTCGTCAGTCAGTCGACAGCCGTCCTTATTACGTCCATCAGTTATTATTTACTGTATAGTACATACGCGCTACGACTAGCCAACATGAA	151	5	2	3	2
00378	TAATTTGCGATATTTCAAATACCCATATTATGGTTCTATAAAGGCGGGTTCACAACTGCCCGTATCGTGTCGTGTCGTGTAAAATCCTTTTTTCTGATTGGTTCACCAAAATATGATAATAAAATATGATCGTGTCGACCAACACGATACCGTGATTACCGCGAAGTTGAA	171	5	4	1	2
00379	TAAAAGTTACACTATGATGACCATTATAACTTATAAGGTAGATGAGTGCTCGCAACTGACTTAGGGGTATGTCATTGTTTTCAGCAAAAATGAGTACAATCTATTATACAAC	112	5	4	1	2
0037A	TAAGATATTATACAATTATATATACTACGGCCTTTGAGAGTCCATATGTAAAAACGCATCGGTTCCCCTTCTATACGCCAAATCATACCGATCGGAAGCTGGCCGATAACGATTGCCGATGGGCGTTGTTGACATTCATGTATACGTAGCGATAGCAGTAAACACGTTTACAAAATTCGACTAATTCGTTTTTATAACTGGTCTTTTGTGTCATTTACGTTACAAGGTTATTTTTTATTCAATATGGAGAATCGTATAACACCCCCAAAACAG	273	5	5		1
0037B	TAATTAGGTCATATGCAGTGTTGAAAGTAATTTGGTAATTTGCTAAACGTTTTTGCTTGTCTGCTACATACAAATCTATCAAATTCTGTAATTGACGAAGGCGGTACAAATCTACATGTGACAAGGTAATGTATTCCT	138	5	2	3	2
0037C	TAAAATAATTTATTTCTATATTTCTATCTTTGTTTCAGTATAAAACGAGAAATGCGTAAAATAACAAAACCAGACGCTACTTCAGATTTGCTAACTATTGCACAAGCCTATGTATTTTTTGAAAGGTTATTAGTCAAAAGCTTGATCAATAAGGAAAATCGTAAACTATGTGCTGGAGCGTGTATTATTTTGTCTGCAAAGTTGAATGATATGAAGGGCGAA	222	5	5		1
0037D	TAATAATAACTTTTTGGTCGAAAAGTGTCTCGCCTATCTTGATATTGTCATTATCTCGACCGACTCGATCGGACAACGGAGAAAAAAACCGATTACGTTATAATCGTTGAATTTCGCGTGAACGACAATATACGGTGAAATAGATTTTATTTTTATAGCAGTATCGTAAATGATCAT	177	5	3	2	2
0037E	TAACAATATCTTCGGGAATGGTCACGTTCAATACACATAAAGGTGATTGAGCAGGGTCACCTCGATTTACTTTGGGCTCACGCATGAACAGAATCCGTGCGACATTAGTATCTTCCAGGTCACGAATGCGAACAGTAAATGGTAAACGATTTTCACGGAAAGCAGTGAAA	170	5	2	3	2
0037F	TAAAGACGCTCCAACAGATACAATTTGTTGAGTAGATACATCCATATAATTTACTTGATTACGGTTGAATAAACTAGATTCGCCTTTATGTCGGCAAGTTACTAAATCGTCAGTAAAAAAACCAGTTTTATCGATATTAGTATTAGCTTGTGCAATAATATAATTGCCTTCTTCTATAGCTGATAGATAATGAATTTCCTCACTAACTAAACCGTTACAAACTTTTCGATAAGGTGTTTCTAAAAATCCATAAGAATTTGTTTGAGCGT	269	5	5		1
00380	TAAAGGGGGACGAGGTGGCCGAGTGGTCAACGCGTCGGCTGCGATGCTCGCAGTCACGGGTTCGATCCCCGGTCACTGGGTGGCATTTTTCTCCGGGCAAGTCACGGTGTCCGGAGAACAAGTGCCGCCATCCCCCACTCCGAGGCATGGCAGATACCTACGGGTGCCCCATTCAAAAATTCTGCCAAAATACACCCACGTGTAACACACCCCTACCGTCAAAAACCTACTGTACCACCCCTCCTCCCAATGGCCTAAGTTGCCACGGGATAATT	275	5	2	3	2
00381	TAATAGAAAAAGCCATGTTACCTACTCCTTGGGGAAATTTTCTTATCTTTGGTTTTGAAGAAAAGAAAAATGGGAAAAATCATGTTGCTCTTGTATATGGTGATATAAAAACAAACACTCCTACTCTTTCTAGAGTACATTCAGAATGTCTAACAGGAGATGCTTTTTTTAGTTTACGTTGTGATTGCGGTAGTCAACTAGAAATGTCTATGAAAAGAATTTCTCAGGAAGGCAGTGGTGTA	242	5	4	1	2
00382	TAATTGATGAAAGTCATAGTTATTATAAGGTTTTTGATACGTGCATAACCGGCACGTGTACTGTTTCTCAA	71	5	2	3	2
00383	TAACTTTCTAACTATACTCTGTTCCATCTAAGAGTGAACCGCTTACGCGCACGCAGACTGAGACACCAAACAGTGCTTAGCCCCCCATGCGATGGCTATGCGTTCTGTGTCGTCGAGCACCCGT	124	5	2	3	2
00384	TAACGGGATTCTTTACGTAATAGCGCTGCTGGCCCCCGACCTGGGATCATTCACTGACGCGGATAGATGAAGAAGCCCGAGTAGGCTTTTTAGTTGCAACGGCCGAGCCCATGATCCGACTTACACTACCTGGCCTAAAGAAGTTTCACTTCAATAATTGTTTGTTTACCAAAAAATTGGACTTTGCTTAGAACCTTTTTTTATTGTGTATAGTGATTTATTA	223	5	4	1	2
00385	TAAATAGTTATAAATCATAGACCTTATACTAATAGACGGTACGTGGTTGTAGTTCCGGCGTCCAAGCGTGACGCCGCTGATCAAGGTAGTACAACGTACACCGCACATGCGCACTAGATGATACAATACTCTGTATATTACTGTATGCAATATATATATATATCATTGTAACACAAACCGCACCACCCACCCGCATCCCGCCTGGATGTTCTGTCTATTAGTATAAGGTCTATGTTATAAA	241	5	5		1
00386	TAATAATTTTTATAATATAATAGGTATACGGTATAGTATTGTTCAATACAGTATAAGCGGTATAGGTAAGGTATAAAACAAAAATTAGCGCCATGATCGGGTATCTCTTATCTTACCGACCATGGTCGGGCGTATAGACACAGCGAAAAACTTTT	155	5	1	4	2
00387	TAAGACCCTCACTGGAAAGACCATTACATTGGAGGTGGAATCATCTGATTCCATTGAAAATGTAAAAGCCAAGATCCAAGACAAAGAAGGTATCCCACCAGACCAACAACGTTTGATCTTTGCCGGAAAGCAACTTGAAGACGGACGTACCCTTTCCGACTACAACATTCAAAAAGAATCTACACTTCACTTGGTGTTGCGACTCCGAGGTGGTATGCAAATCTT	225	5	2	3	2
00388	TAAAAAATGGCATCCCTATTTCTACACCGGTATTTGATGGTGCACAAGAAAATGAAATAAAACAAATGTTGAAATTTGCAGGTTTACCTACTTCAGGTCAAATTATACTTTTTGATGGAAGAACAGGCGAAAAATTTGAAAGACCTGTTACTGTTGGTTATATGTATAT	169	5	4	1	2
00389	TAAATATAATCTAAATAAAATTCCAATTGAAGGAAATATTTTTATTATTAGTCAAGGAGATGTTGATTTTGGAAATGGAAATCCTTATATTTCTAAACTATTACATTCACCAACTTGGTTAGAACTTTGTCATATAGCCAATGATCAAATTATTGCAACAAGTGATTATAATCACTATTATCTAGACAATA	191	5	3	2	2
0038A	TAAGTCTAAAGCCGCGTACACACGTAACATTTGCGCGTAATATCCTTTGATGCGGCCAAATTTACCGACAACTGGTGGAACGGTGTTACGGCGCTGCGGTGTAACAGAAAATGTTACAAGTGTGTACGCGG	131	5	4	1	2
0038B	TAAACGTATAGAAAAATGATTTTGCGTAAACGCGTTTTGTCTATATTGCGCGTGGGTCAGAGAGAGAAAATAAATAGTGCGCTGACATCCTC	92	5	4	1	2
0038C	TAAGGTGGTGTTGCATAGCAAGTCGGGGGATATTTTCGATTTGCGGAGCGGAGCGACGGCGCCGAGGAACGCAGCGACGAGTGCTGCTAGCTGTGTAATCACTGCCCACATTATAATAG	119	5	3	2	2
0038D	TAATGTTTCAGAAGCATTTGAAAAAATAATAAAACAAGCTATATCACAAAATCATCAAGCACCAAAATTACTTCACGCAGATAAAGGTTTGGAATTTGAAAATAAACA	108	5	4	1	2
0038E	TAAAAAAAGTGTGAAAATATCTAAGGGAACATTTTGACCAGTTTCGAGATATGAATTTTGAAAGTGAGTACTGCGCGACCCTACACTTAGACATGTATACGGTCGACGGCAGAACCGGTAATTTTATATTTTAGAAAAAATATTTGAAAATGATCCGGAAGAGCTCGCGCTCTAAAACCTACATAAAAATAAAGGGGAGGAGA	203	5	2	3	2
0038F	TAAAAATATAAAACCTATATATACTATATTCCAACTAAGATCAGGCTTCGGCGGCCGTGTGTGCGTATGGGCGTGGCTTTGTTCCGGTGGCAGTGCCTGATCTGCCGCAGTAGTGAGGACAGCGTCTGACCGCTGAGGAACAAAAACTGGTCGCCGCCAAAGCTTGATCTTATTTGGAATAAAGTATAGTCATACCGAGATTGATTCA	208	5	5		1
00390	TAAAATAACAGATTTTTTTTCACCAACTGGAAAAAAATCGAGTCAATTCATACTTGTCAGATGAAGTTTGGATTTTC	77	5	5		1
00391	TAATATGCACTAGTGACGATCACGGGTCGGCGGCGGCCTGACGGGCCCCAATACCAACGCCGACCTGTGATCGGCAGCGGCGGTGAACGT	90	5	5		1
00392	TAAAAATTTAACAGTGTACAGCAACAGGGACGGATTGGGCCATAGGGAAATCGGGAAATTCCCGATGGGCCGCGTACTAAATAGTAAATAGTAGGTAGACGTAAATATAATCTATTAA	118	5		5	1
00393	TAACTAACACCCCTCTTCAAGGAGCAAATATTAGCGTGGTTAGTGGTAATTTTATTATTTCACAACCATTAGGAGTTGATGATGGCGTAGACTACTGTCATAGTGGCAGAGTTAGGAGGATTGATAAAAATGCAA	135	5	4	1	2
00394	TAATCGAACACAATTGGGGGAGAATATAAATAATACGTTTCAGTGACCTGCATGAGTTTGTGTTCCACTTCCGGTTCGGTTTTGGTACGCAAGAAATCGGGTACAATGTCGTGGGACAGGGCTGGCACTCGATTTTCAGTGATGCGAGCGAGATCTTCATCGCGCTCTGGGTTCAACATCAGTGGCAGAACACTGTAGTTACGCAACTGCGGAAGTTTCTCGTAAGAAAGATACTTCATGATGG	244	5	2	3	2
00395	TAAGAAGACGTCGCACCCGCATATGTTATGTTGTCTCTGTTTTATAATACAATAATAATATACACATACCTAATTTTACGCTCGGGAGATCACGTTTAGCTACGTTA	107	5	4	1	2
00396	TAAATTTTTATGGGCGTTTGAAATTCATATTTTTACAACATTTGATATTCACTCGATTTCTTACGTAACAATTTTCTTATTTTGTTGTAA	90	5	5		1
00397	TAACACGGGCGCCAGACGGCCGGCGATGACTGTTTGCCAATTACAGAACGCATAGCCATCGCATTGGGGGTCAGGCACTGTTCGGCAGCTCAGTCTGCGTACGCGAAAGCAGTTCACTTTTATGTTGAACAGAGTATACAAATATGATTTTATTACATAATATACATATAAATAGATCAATAGACATCAAATA	193	5	2	3	2
00398	TAACGTGTTTGTATCATTCTGAATTTTTCTAAAAATTAGTCCAAGTAGTAGGTATCAAAAGTATTATGATCTTCTGTGTATTGTGTCAAAAGAACACGACGTTTGGAACGGGTTTTCTTTGCTTGGAAAATCGCATATATTTGTAACAT	149	5	5		1
00399	TAACTCAGGTAAAATCATCGCATATTTTTCTAATGTATTTTGAGAAGCTTTACGACTAGCAATACTTTGTCTATTTTTTTGTAAAAAAGAAATGTAATTATTAGTTACTCTATCCCACTCAACAGGTAATTTTTTATTTATTCGCCGCAAATATTCAGTCGATAAATCAGGATATTTGGATTGATATAAAGAAAATTTTTCGTTCCATTTCTTTTCAAGTTTAGATCCTTCTTCTATAAAATTCCATTTTTTATAAATTTCTTTAGGTATCTGAAAAGGAGGATAATT	288	5		5	1
0039A	TAATTCAAAATAGCGATACTCCTGTTCCAGTTTTTTCATTTATGGGAAACGTTTCACATCATCCTAAACAGATACCATGTTACCTCACACATACTAATGAAAAAACACATGAAATAATACGTAAAAATTTAGATAAAAGTCCAATATATA	150	5	5		1
0039B	TAAATATAGTAGTAAAGTATTACATAAATGCACCGTATAAACGTATATTATAATAATATATACGATCTCATCAGTCTTATCTGGTTCGACTATACACACGGTAGATATATATATATATCTACAGGTGTAGGTATTTTTTTATACGATTATAATATTATTATTTGTTACGCTGCAGCGCGAAAGAACCGCCGACAATGCCGGTGAAGAGAAGAGAGATTGTGAGTGTCGTCGTCATTATTTT	241	5	4	1	2
0039C	TAAAGCGGGCAGGTTTTAGCTATAAAAAAACATTTTATCACCCCAAAGCCGACGTCCAAGCTCGAAAAGATTTTCAGACTAAGCTCCAGGGCTATGAAGCCTGTGATACCCCAATAATTTACGTGGATGAAAGCGGTTTTGCTCATGATATGCCGCGTCTTTATGGTTATTCAGTGAAAGGGAAGCGCTGTTACGGCCAACACGATTGGCATGCCAAAGCACGTACTAATGTCATTGGTGCACAGCTT	248	5	1	4	2
0039D	TAAAATAATACCAGGAAGCAATAATCCTACTAATGCAAGAGATTCTAAAAAAGAAACGATGCCAACTACCAAGAGAGAGTATACTAATGACTGTGTTATAAAAGAT	106	5	5		1
0039E	TAATAAATAAATAATAATTATAATTTGTGCAGGGCGTGGCTTGATCGGTACTGGGTGCGGAGCGCGCGGGGGAGAGGTTCCCGACTGCGCTTATCCTAGAGGGTAATATTATTATAATATTAGATAAGACTTCTGCTGGACCTGGTGGTGGGGCCAAAGTTAGTGCCGGCCGAACGAAACTACTTATTATTTATTATACTTGCTGCTACAGAACCCTATGTGTTCGGTCGAAAACATAGCTCATGACTTCAATCATTACG	260	5	2	3	2
0039F	TAATTACTATTTATTTTGCGTACGGGTACCCTATACCCTGTACCAAATAAGAGCGCACCAAATTTACGTAACTAAACCGGTTTTGCCCGTGGCCGCCCGGTGCGCTCTTATTTGGTACAGAGTGTAGTTTCATTTTTGTAGAAGAACATATATTTTTATGTTTGTTACTCACAAGTCAAGACGTTTATTGAAAATTTGAACAAAACATACTGACTGATGATGATAATAATAATAATAAAT	240	5	4	1	2
003A0	TAATAAAACGAGTGACGTTCACTAAAAATGAACGTGAACGCGCGAATGTGCGTTCATGAACGACGTTCTTTCCAAACACTGGTATCTACATATAATTATATAAGTATAAACTTATAAAATACAATACTTTGTATCATGAAATATATCATTTGGTGAGGAGGTATGTATAGAATAATTTTTAGTTTTCTGTACATAAAAGAAGATGGAGGCA	211	5	2	3	2
003A1	TAATCATCCGTAAAATTCCGAGCCCCGATGAATCACACCGTTATCGCGCTATTTTCGATAATTATTATTATATAACCTAACCATGGGGGTCGCGATAGATTTTTGGAAGAAAATTTGGGTCGCGGTCCTAAAAAGATTGAGAACCACTGCCCTAGATCAATTAGCCAAATTTTACTGAA	179	5		5	1
003A2	TAACCTAATTACGCGCACCTGTGGCGGTGCAATTCCGTCCCATTTCTCCAATAC	54	5	3	2	2
003A3	TAAAATATGGTGTAGAAGATGAGGTGATAATTTTACGTGTCTCTGGCTGTCCTAATGGTTGTGGACGATCCTTATTAGCTGAAATT	86	5	1	4	2
003A4	TAAGTTATCTAGTTGATAAATTTGGCACTGTTATGGTTAGTGAACTAGGAACCATGTGTTTGTTTCGTTATGGTGACTCCGCAACAGAAAGCGTTTTGCGTCCTACGTTTCAATAAATGCGAGTCGGTAATAAACGTTCAACGTGATTTTTGAAGAACTTATGGAACTGAACCTCCAACTGCTCAAAGCATTTGATGTTGGCACCAAACGTTCCAAGAAAGTGGTTGTCTGTGTGCACAGAAACACTCAGTTCAACCTCGT	261	5		5	1
003A5	TAAATTTGTATGGTACAGTAATCCCTCGTTATCCGCGAAAGTTACGTTCCAGCAAACCTGCGTGGATAACAAAACCGCGGATAACGAGATCAGTAGTTATCATAGACCCATAAGTATATATATGTATGTATAATGTATATGTGTTATACCTATAACAATATAACAACAATTATCTACAATTGTAAAAAATAAATTTCTACTGTTCGGGTAATAACGGTAAAACGTTATCTCAATCGCA	238	5	3	2	2
003A6	TAAAATTCGGCTGCCGTACCACTACGCGTTGACATTGGTGTGCCTCGAGAAGAATTTTCTGACCGACGGCCGACGCTCGGACGA	84	5	1	4	2
003A7	TAATAGCATTAGCTATTCTTTCCAAAGTTGCTATTTCTTCTTTCTCCACCTTATGATCACCATTGCTATCAGGAATTATTATAAACTCTACTGTAACCGTTACAGTAGCTTTCTTCTGTTCTTTTAGTTTACCAACATATATTTTAGTTTTGCGACAATAGTCGTAGAATGCCCGAGCTGCAGCACAACCTGAGGCAAACATATCTTTTCGCTCGCAAACAATCTAAGAATCATTTT	237	5	2	3	2
003A8	TAAAATACTAAATTATGTTCATTTCTATACTCTGTTTAGCGAGAGACCGCGTTGTGTACTGACAAAAACTGGTTCCCCCACGCAATACCCTGCTATTGGGGAATCGGTTTCAATAACATGGTGACGCGGATAGATGCGCAAAATCGGCGCGTTCTCTCGCTGAACAGAGTATAA	174	5	5		1
003A9	TAATGATCTCCGATGCATGGAATGATTTTTCTACCACTACAATAAGAAACTGTTTCCACCACGCTGGATCCAAGGCTTCGGTAAACGACGAAACAGAAGTAGTAAGTGAAAATCATTTGGACACAGAGTGCTTTTCTGAAGAAAACATACAAAGTTTTGCGGAGGTTGACGATGCTCTTTTGACCAACGAAGAACCCAATGAAGAAGAAATTGTCAAGTCTATTTTGAATGCAAATAATGATGAAAGTGAACAAG	255	5	2	3	2
003AA	TAATATCTACGGAAGACACTATAGATTTTGGAGGGGAACGACCAGTTGGTCTATGAGTACATGATGGATCAGGAGAAGGACAAAGTTTAGGTGATGACCTTGGTGATAAATCTGCTGGTGGCTGATTAGACAAGGTGCGCAATGTTGCCGAATAATGACGACGAGATTTTGAATTACAACTAAAATCTATTTCCATTCGATCGCCACTATCACTATGTTCAGACATACTGGTCGAACCAG	240	5	5		1
003AB	TAACAACGGTAAAGGCTGTAATTCGACGTCTGAACACGTACGGTATCTAGAAGAAGACGATGAGCCTTGTGAACGCTTCGTTTTGC	86	5	1	4	2
003AC	TAAGGCCACCCACACATTTATTTCCACCTAGCCGACCACCGCACGATCTCTCCCCGTTTACATCGCCTCATCATCATCATCATCCGGGATTGCCTCCAGGCTATCCGCCTATGGGTAA	118	5	5		1
003AD	TAACTGGGGCGTTAGTGGAATCGAAGGAGATACGGATTTGAATGATTTACAAGACACTGTGAAAAAGAAGTTCGGCCCGTTTGCGTCTGGTTTGCCCAATATCGATCAGCTCAATGAATCTATACCGGCCTTAGACGAAGGTGAAAGAGTGTTGAAAGATAAAT	164	5	2	3	2
003AE	TAACACGTTGAATGCCGGTGTCAACCTTTGGTTTACACGAGTGAACAGACTCCTATAGACAGTGTCAACCCGTGGTTGGCATAGAGTAACCTATTTTGTATTGGGTCTTTTTTGGTGGGTATAGCTGAACACATTTGAAATTTCTATCAGACATTTATTACCGTATTGACAATTTCGTAAAATCTACTAATTTTACAATTGGCGACGGTCGCCCGCAGATCAAATCACGTCGGGCGTGAGCATGTCAAATCGACGTCGGCGTTCAACG	268	5	5		1
003AF	TAAATTCTGAGTGGCGTTGAGGTAACGGCTATCTGCGTCTCCCGTGGTAA	50	5		5	1
003B0	TAATTTCTAATATAAGATTATCGCAGTGCACGTGGTCTTCAAAACCTCTGATCAACGAATCCACAACTTCAGAGTAGAACATGCACGTGTCATCGGGTATGGACGCTGCCACTGATGCAGTGTCATCGTCAGATGAAGAGCAACTATTGGTTGACCAAGTTCTCTTACGAAACGTCAGGCCTCTGACATCTTGATCGTCTTCCGAATCAGAATCGTCTTCAGCG	224	5	5		1
003B1	TAATAGAGAAAACTAGTACATATGAACGGGGCACGTATTATGTGTTTGATGCGCTCACGTGGCGCAAAGTGCCCAAGGAATTTCTGTTGGAGTACAGCAAGTTGGAAGGTCGACCTACTGTACCAAATGTGCCGCTCACCACCCCTAATCTACTCTGACACAACGAGCACCGTCGGGGCGTAGACGCACTGCCAACAGCGACCGAACCTGACGTACACCAGCCCACGACGGTCGTTCTCAATGCAG	246	5	3	2	2
003B2	TAACATAGGCGCCCGACAGCCGACGACGGCTGGCGATGACTGACCGCCAATCACAGAGCGCATAGCCATCGCTTGATGGGCAGGTACTGTTCGGCGGCTCAGTCTGCGTGCGCGAAAGCGGTTCACTCTTAGATGGAACAGAGTATAGTAAAGCTAA	157	5	4	1	2
003B3	TAATTTATGAGATGGATTTATGAGAATTTGATTATTTATAGAATCTAAAATGATAAAATCATTATTTTTTACTATCTTTGTAATGTTCCCGGTTCCTACTATTGCAGGAATTTCTAATGATCTTGCCATAATAGATGTATGTGATGTCCTACTTCCTAAATCAGTAATAAATCCTAAAATATATTTTAGA	190	5	2	3	2
003B4	TAACCGTCTTTTTGAACGTATATGTCGGATAAATCAATTACGTGTAGTAGATGGTACCGGTACAGAACGATGTGTTCAAGCAAGATATATCAAAGAGTATCCAGTTGGTAATAATGATTGGGGTGATTTTCAAACACATCGTCGGCTTTTGGGTCTTATAACTGTTTGTAAGTTTTTATTTATTA	185	5	2	3	2
003B5	TAACATTCGACATTACTGTTGATCCTAATGATTTCAGATCGTATATAAAATGTAATGGGATACTACACTTTGAGTATCCATATAGTATAGCACCTGTATTCGGTTTTGAAAAACGAGTATATAAGCCATACTATGAAATTCTTCGATCGGAAAAAGCTGTAAA	163	5	3	2	2
003B6	TAATTACATCGGGGAGAATGGGTAAGCCTTATCTACAAGGCACCCCATCGTGCGAAATGCTACGCCAATTTTATGCAAAATGCAAAAACTGGCGTCTCTCCATCACCGATCAAAACACTCGCACTTTAGTTTTCTA	136	5	1	4	2
003B7	TAAAAAGACACAATGGTTTTATACATTTTTAGGTGCAGTGACATGACAGAGAGATCAAAGTCTGTGTCGGGCAATCGCATACGTATCGGCATGCTAAAGCACAAATTTCTCATGGACGCAGGGCGTACGTTGCCGAACGTTTGATTCCTTCCATACGTTCTCTTCGACCAGTA	173	5	2	3	2
003B8	TAATGAAAAAAGGCTCTGAAGGTTCGGTACAAACGTAATACTCTGTCTCCAATTCTGGACTGCCGCACTCGCGTTCTGTGCGCGCCCATCCGGGCCGGTCGTCGGGTCTCGATGGCTTCATCAGCATATTCTTTGAGACCGACGACGGCTCACACATATACATACAACAATA	172	5	4	1	2
003B9	TAATCATCTTTGTGGATCAAGACCCGCAACATTATTACTGGAAACAGCAGAA	52	5		5	1
003BA	TAATTCTTGTTGGATTAGATGTAATAGGTGATAAACTAACAGAAATAAATGTTACGAGTCCAACATGTATTTGTGAAATAGAATCGCAAAAAAATATTTCTATTACCGGAATGTTGTTAGATTATATTGAAAAAAAAGTATGTTTGTAGAGATCATAAAATGATAGTAATTGCATTTGATTTTGGTATAAAAAAAATTGGAGTAGCTGTAGGAGAAAATATAACTAAAAAAGGAAGA	237	5	2	3	2
003BB	TAAGGTTCTAACAATGCATGAGAGTCAAAAAAAGAGATGGTATGTATTACAAGCTTTTTCTGGATTCGAAAGTCGTGTAGCACAATCAATACGGGAACATGTGAAA	106	5	5		1
003BC	TAAAATAATATATTTGGATATAGTGGTTGCTACTGTATAATACAGTAATCCCTCGTTATCCGCGAAGGTTACGTTCCAGCAAACCTGCGCGGATAACGAGACCAGTAGTTATCATAGACCCATAAGTACATATATGTATGTATAGTGTATATGTGTTATACCTATAGCGATATAACAACAATTATCTACAATTGTCAAAAATAAATTTCTACAGTGTTCGTGTAATAACGGTAAAACGTTATCGCAATCGCA	252	5		5	1
003BD	TAAATAAGCCGGCAACGTGGATGTTAGAGTTTTTCCTTCACCTGTACGCATTTCTGCAATACATTGTTTGTTCAAAGCAATTCCGCCAAGAATTTGAACATCAAAATGACGCATGCTAAAAACACGTTTACTCGCTTCTCTGACTAAAGCAAACGCTTCTGGTAATATATCATCTAAAGTTTCACCATTT	190	5	4	1	2
003BE	TAACAATAAATGTATTTTGTTTTATATAACTATTATATACTCGGGTCCAAATAAGAACGCACCGCCTTGGCGCATCCAAATGAATCGCGGAGCGACGTCCGGACCCCCCGGCGTATCTATTCGCGCTGCGATTGGTCGCCATTAGTCGATTTCGGTCGCCACCGCCGACGGCGTCGCCAGCTGCTGCCGGAACAGACAGTGAAAGCGCGTTCTACCATGCGCGAGTTTTGACCGGTTTTCGTCCGCCGCCCGGTGCGTTCTTA	263	5		5	1
003BF	TAAAAACGACTTTACGTTACCCTGTGACCAACTTGAGGTGGTGTTGCACAGCAAGTCGGGGGATATTTTCGATTTGCGGAGCGGAGCGACGGCGCCGAGGAGCGTAGCGACGAGTGCCGCTAGCATGGCATCACTGTACGAT	142	5	5		1
003C0	TAATAATTCTATCGATATTCATGGAGGCGGCTCTGATCTTCTTTTCCCTCATCATGAAAATGAAAGATCTCAATCTATAT	80	5	1	4	2
003C1	TAAGTGCCGTGCGGCCACCGGCGTCATTTGTAAATATCAAATGTATTCTTTTGCGATCGCTGGCGGCCACAATTGATCATTACTACCACGCCACATGATCGCCAGCGGCCGTACATGAATAGGATTTTATATTA	134	5	3	2	2
003C2	TAACATGTCATCTTCAGTGGACCGGAAACTCGATACCGACAGACTCTCGGTGAGGTGAGCGGTACAATGACCGTCATCGACGAACTGCCGAACGACTCA	99	5	4	1	2
003C3	TAAGTGTTGCACGTGTTATGTCAATCTTACAAATGTATGACCATTGATTATAAATACTATAGATCGTTCACTGGCCCGTATTTACGGAGACGACAGCGCTTCATAACAACCACATCCATTTTTCGTCAATATTTCGTGTCGCGTAAATACGGGCCACTAAGTGATCTATAATATTTATAATAATCAATGGTATGACATATAAAATTTGTGTTCAATGTGCAATAACCTTT	230	5	3	2	2
003C4	TAAATCAGTCTGACTAGATTGACATCTAATATCTTTATAAAAAGTTTCAGAAAATCTAGAGGACGCGTATGATTTATCAGTGTCATAATCGTCTTCGTAATAATTGGACCTGATAACATTTGTACGTGTACAAGGTCTAGTGCAAATGACGTTTGGGTACATAATAATGTTGTTTACGGCGGAATGTTTCTGACCTGGATCGTTGACGCTGTACGAGTGCTGGGACGAAGTGATGGAAGTTATGTCCG	248	5		5	1
003C5	TAACATGGATTACGCCCCTATCACATCTGTTGACGTAGAACGGTCTTTTAGTCAATACAAGAGTATACTCCGACAAAACCGTCGCAATTTTCCATTTGCAAACCTTCAACAATATGTTGTTTCTCATTGCTTTGTTCCGGAATAATAGTTTTATATACCTACATCGTTTGTAATACTTTTATTTATAAAATATTTTTTTTGTAATTTTCAGTACCTACCCACTAATACATTTTTTCAATATACATA	246	5	3	2	2
003C6	TAAAACTGCATATCTACGAGCATCTTACATTACTCCTGTACCAGGTGGCGTTGGTCCTATGACAGTTGCAACATTATTACAAAATACATTAGAAGCTTGTGAAAATCATGATGATA	116	5	4	1	2
003C7	TAAACGGCACGTTATGGCAGTCGGCGGACCGGTTGTTCGAACGCTCTGCGACGCTCGCCATAACGTGCC	69	5	4	1	2
003C8	TAAATTTCAAACACTCCTAAAAATTTTTTGTCTTAGTCCGGTTGAGTTTTTTTTACAGATA	61	5	3	2	2
003C9	TAAAGTTACACCAAAAACCAAAATCAATTTTCTCGAAAACAGATTTTGCGTAAAAATTCCCGTTTTTCC	69	5	3	2	2
003CA	TAATAGACCAAATCTCTTTTTTTTCATTCATTTGCAATCCTTTTTTTCTCTCTTTTGCAATAAGATATTCTCGTCTTTTTTCAAGGATTTTATCATGTATATTCATCAATAAATCTAAAAACATGTTTTGAGTTTCTTTTTGAATTATCATGTGATCCCATCGTGCTAAAA	171	5	5		1
003CB	TAAACCGTATATTTTGGAAAAGTTATTTGAAGTTTTGAACATGATCCGGGAGAGCTCGCGCTCTAAAAC	69	5	4	1	2
003CC	TAATACCATGTATAATATTATGTCTTATACCTAGGCTGATATACCGTCTCCGTTCAGAATCGTTTTTCTTATACAATGATATTATATCATTGAATTCAAATTGAATACCATCCATTATACAGTGACCCACTTGTAATCTACTGTACAGCAGAGCGACATCCACTTACCCACCTTTTTTATTTTTTATGTCTACCTCCGACTTTTTGAGCTATAAATATGCTTCGAATTTCAACTTTGAGACTTGTTT	247	5		5	1
003CD	TAAAGTATCGGCATTATAAAATAATGCTTTATCTAATAAAGCCTGACAAGCAGTCACCCCTGTAATAATTTTCTTTACTATTTCTGTTCCTTCGATTTGCAAACCATTCGGAACTGTATCTTGATACTGATTAGATAATAATTTTTTATTGATAATATCTTCTAAAAGAAAATTGTTCATGAATTTTTCAGTCCATTTTTATGAA	205	5	2	3	2
003CE	TAACACTTTGAACGTCGCTGAAGCGTATACGCGTCAACAATTTATTCCAACAAGCTGGTGACGTTTATATACGCTATAA	79	5	4	1	2
003CF	TAAGCCCCGGGGGGTTTGGGGGCCGAGCCCCCATCCAGCGAGAGGTCCGCAGGACCTCGAGTTTGGCGACCGGAGCCGGCAGGCGTAGGGAGCTTCTAGAGCGTCGAGCGTATTCGTAAAAACTCAGAATTCGAAACTGCCTTAGCATATAACTTCAAAACGAAGTATGCCTATCTAATTTTGATTGCACCGTCGTT	197	5		5	1
003D0	TAATAATTAGTTATCGTGAACCCAACCGCGGATAATCGAAACCGCGGATAAAAAACGCAGATAACGAGGGTTTACTGTATGTC	83	5	2	3	2
003D1	TAAAGTATACTCCGCGCGGAATAAGAACGTACCCGGGCGGCGGACCAAAACAGGTTTGCCGCGCGCAAGTCGGGCTTATGACTATAACTATATTATGTTTATAACTACGACAAGGTTGCGGGGGAAACCGGTCGCCGCCTGCGCGAGGAGGTACATTCTTATTCTGCGCCGAGTATATATGATAATATTTTATACACAAAATTACATTTTCCAATGCAAAGTTTTCGGAAAAAAA	235	5	3	2	2
003D2	TAAATATATTTTGACCAATCCCACCATATAAATGCTTAGCAACAACAATAGCAAAAAATAAACCAATACTTGTCATCCACCAAGGAAGCAAAGGGGGGATACTAACTCCAAATAATACTGAA	122	5	2	3	2
003D3	TAATATCATACTTATATGATAAAATTTCATTTCCTATAGCATGAAGTAAGTGAGTTTTTCCTAATCCTGTTGCACCATATAAGAATAATGGATTATAAGAATTTCCAGGATTTCTTGCAGCTTGAAATGCTGCTGAACGTGCAAGCTGATTAGATTTTCCTTCTACAAAGTTTTGAAAATTATATCTTTTA	191	5	4	1	2
003D4	TAATATCGCTTTTCTTTCTCACTCCGTAAAATAACAACACTTCCGTAGCGCTAAATAAGTCTAATAGGCGGGTGAGAGCACGTCTGCCTCATGCCAAAGGCGGATAAATTCTTGCTGATACTGCATCGCTATTGTAGGCATATTCCATAGCACTATTACGTTTTCAGCATTGCGTTTATTCGCGCTGGATGAATAATTGTAGGAGCCGGTCTGTAGTGTTTGGCCGTCAATAAC	234	5		5	1
003D5	TAAGAAATGGTGAACAAGACTATGATAACGTACCAAATGACGAAGAATCGGAAAGCCACGATAACAAAAATAAT	74	5	3	2	2
003D6	TAAGTACGCTGAAAACTATGGTGAAGTCCGAATTTGGCGCCTGGACTTAGTTTTGAAGTTATGGCCTCATGAAGTTCACTATTTCGGAGCGTATCGACGAGTGCCAATACACTCGTAATCACTGCAACTTTGAACTTCCATAACTTTTGAATGATAAGTTTTGGGGAAATTTTTCAAACAGTTTAGAATTCAGCATAAAAAAACCACATA	210	5	2	3	2
003D7	TAAAAATATTACTATCATTTCATATTTGTCTATACTCTATTCAGAATAACCTTGCCCACTTTAGAGCACGCGACTGAGCTGCCGGCAGCTGTCAGACCCCCTGGCGAAAGTCAGGAGCGCTGTGATTGGTCGTTAGTTGTCGACGGCTGCCGTCACCGATTGCTATCGTATACGTATACGCCTGCGGGATGTCGGCGGGGGCATTGCTGCAAACATCAGCGCCAACTGGTGG	232	5	1	4	2
003D8	TAACGACGGCAAAACTCGTACTGAACGTCGAACGATAATATCATCGGACGTCGATTTTACCGA	63	5	1	4	2
003D9	TAATTTACATTGGTCAAATTCATACGCGCCACTCCGACGATGGCGCGTTTCCCTCGCCGGTTTGGCGCGTATGAAC	76	5	3	2	2
003DA	TAACGCAGCATCACGGGTTACTTTAGCGCAAATACTAGCAGCACTTACAATTGGAAACAAAGAATCAGCTTTTTTAGACACTGTGATTTTTAGTTGAGGGAATATTGATAGTAATTTTTCCTAAAAA	127	5	1	4	2
003DB	TAATGTTTGGACAGGTAGACAGGTAGACAGGATTACAGAAAGGACTTGTTGTTTATTACAATTTTATTTACCATTGACAATTTGTTGTTCTGATCTATTAGTTTCTTGGTACGCGGGAAAATCCGCGGTGTTGCCTTGAATGCACTTGCTCATGCCGATATCAATGATTTGTTGCGTTGACAGAGCGTCAGACGGAATGGGTTCTAGCGATAAATCTAGCAGATTGTTAGTCACGTTGTTT	241	5		5	1
003DC	TAAACATATCGATAACAGATAATGTATCTCCTCCTCCTGCTATAGAAAATGCATTGCTATTTGCAATTGTCTTTGCAATCATCTCAGTACCTTTTCTAAAGTTTGGAAATTCAAATACCCCAACTGGTCCGTTCCACATAATTGTTTGAGATTGTGTAATAATACTAATAA	171	5	5		1
003DD	TAATTGTAAATGAGCTTACTTACGGTACTGTACCGTCACCTTGCGAGTAACCATAAATTCGACGGCAGAGGATCGGTTTGTACAGTGTCA	90	5	2	3	2
003DE	TAACCAACTCTAAATGCACAGCACGAGTGACGAAACATACGAAGACAGCTATATAACACTTGACGCTTACAACTCGCCTGATGCCACTGCGAATGAGAATAGGGCCACAGAAGTCTACGCCTGTTCGAGCAAATGGCCGTTCAATGTTTACTCGCTCCCGCGGAAGGGGTGCCATAAATGGAGTGATGAATTTAGGACTTGAACGGAAACAGGTAATACAATTCCTTACTGTTTTCTTCGCGATT	245	5	4	1	2
003DF	TAATACATTATTAGCTGCGCTGAAAGCGTCAAGTAAGGAAATACCTCGGCTGAGTAC	57	5	4	1	2
003E0	TAAATTTTCAAGCTTTTTTATCCAACAAATAAAATTTTATTGATATTTTTAGAAAAAAAACTAAAAAAAATGGAAAATAAAAATGTCCGTAAAGAGCTCAAAATACATCAAAATATTTTGAAAATGTTATGGTGTATAGAAGATGCTAAGATAAACATTCAGTCAAAATTTCATGTATCTACGGTAA	187	5	2	3	2
003E1	TAATTACTCCATTAGATGTTTTAGAAGCTATAGCAGGAGAATTTCCAGATGCTGATGAAACACCAGATATTATACAAGAAAATAACAGCTGGCTAGTAAAAGGCGAAACAGATTTACATTCATTACAGCAATTA	134	5	4	1	2
003E2	TAATTCATGAAGCCATTTATTAGAAATGGACCATATTCTATTTGCAATTTTTTTTTGTCTTTTCCCTAAATAAAGCTCACCAAAAAAAAACCAAATAGAAATACCAATAAAAGGAATAATATAAATTGTTAGTAACCAAGACATGGAATAAGGTATATTGCGGCGTTTAA	170	5	3	2	2
003E3	TAATTTTTTGGTTTATTATCATCATGAATATTATTGTGGCTACCATTGGATTCTTTGTCGTCCGACGAGCTGTTCTGTGTCTCGGCCCTCTCACTAAAATCATTATATTCTGCAAAGTCTTCCACGGTCTCTGTAGGCGGTATCACTTTGTCGTCCGACGAGCTGTTCTGTGTCTCGGCCCTCTCACTAAAATCATTATATTCTGCAAAGTCTTCCACGGTCTCTGTAAGCGGTATCACTTCGTCG	246	5	5		1
003E4	TAAAATATATCGAAGTTGTTTTTACCCAAGTATCTCAAATATTTTACTAACTGTTGACGTAAAAGCAATTTGGCGGTACCAA	82	5	1	4	2
003E5	TAATGGCATCTTGATACCTGGAGGTTTTGGCGATCGAGGAATTGTAGGAAAATTATTATCAATACAATATGCACGAGAAAATCACATTCCATATTTTGGTATTTGTTTAGGCATGCAAATAGCAATTATAGAATTTGCACAAAATGTAGTTGGAA	155	5	3	2	2
003E6	TAATACCATTGCAGTGCTCGGGGCTGCTGACCACATGATCAACGGCTTTTTGTTCGTATCTCTCTGCAAAATCTGTGTCCATAGAACGTATACCGCTCAGGAAGCTGTCTTTGTCTTCATCGGACCACGTCTGGACCCATTCAGTGAACAGCTTGATGCGGCATTTGAACAGACTTAGTGGACGGCCTTCCTCTTTGCACAGGGTTTCCATGATCGACGGGAGACCATTGG	231	5	3	2	2
003E7	TAACACTTTCAACGCCTCTGACGCGTATACGCGTCAACAGAGTTTATTCCGACGGTGACAC	61	5	3	2	2
003E8	TAAATCATAGTATAATAAAATATTTTTGTCACGCCTGCACCGAAAGTTTGGTTTTCGACCACGGTTGAAGCGTTCGAAAGCAACCTTTTTCCGTCCAGTGGGCGGAAAAGAGGAAATCCCCAAAAGTGCCAGGCGGAAAAGAGGAAATTCCCAAGTGCCGGGCGGAAAAGAAGAAATCCCCAAAAGTGCCAGCCGCCGGGCGCGTATCCCCTGCACAACCAGAAACTAAAATGTATACCTACCATGGTCCTTGCAAAACATAAACTTTTGATTACATCTT	280	5	3	2	2
003E9	TAAAAAATATTATTTCTAGTACTAATCAGATTCAATGGTTATTCGGATGCAGGATTTTTGTTGTCGGTAAAAGATTGTTTCGTATAGCAAAAAAATTAGGATGGAATGATGTAATAGTTTCAAAATATGCTAATAATGATTCTTTTATCAAAAAAATAAAAGAAACGAA	169	5	2	3	2
003EA	TAAAAGTGTATACATTTATACTGTTGCCACCAAGAGACCGCTACTGGGTGGCGACCAAAACTCGGCCGATCTCGCGCATTTCCACTAAATCTGCCCATACGCTGGTCGCTGCTACCGTCACTGCAGCCGCCACCGTTGTTGCTATAACTATATAGTAGAGTGGGAGAACTTTGGGTACGAGAATGCGGAGCTCGGTCATTTGGATGCGCTAACGAGTAGCGCTCTCTCGGTGGCGGCAGTA	241	5	5		1
003EB	TAAAGAAGAAACACTTGAAACTATTTCAAAAATTCAAAATTCTTCAACATATCTATACTCTATTCGGAACGAGATCGTACTTCGGCGGCGACCTGTTTTCGTTGGGCAGCGGTCAGACATATGGTAAGACGCTTCCCCCACCTAGAAAGCTCGTTGGGCTAGTGCTACGGAACGAAGCCACGCCTATGCGCAGAAGTTGGCCGCCGAGGTATGATCTCATTCCGAATAGAGTTTATTAGACTCAATTTCCAATTGATAG	259	5		5	1
003EC	TAATCATGAGGACATTTTATTATTTGTTTCGGATGCCGCGCCGTATATGAAAAAAGCTAGTCGCCGTATTCAAACACTGTATCCAAAAGCTTTGCATGTGACATGCTTAGCTCATGCCCTCCATAATGTGTGTGAAGAAGTGTGTGCACATTTCCCAAAAGTTGATCGTCTGATTGCCGAGATAAAAAAAACATTTCTGAAATGTCCAAAACGGATCGCTATTTTGAATGAAAAATGT	238	5	2	3	2
003ED	TAATAATTTTTATCTTATCTTACGTATTTTTCAAATTATAATTGATGTATATTATCTGCAAGCGTGGCCACTTGCTTGCTGCGCTGCGCTCGGACAAATTTCCGGAAACTTACCGTTCAAAAGTTATGGCAATTCAAAGTTGCAGTCATTACGCGTGTATCGGCACTCGTTGCTACGCTCCGCTCCGCAAATCAAAAATATCCCCCGACTTGCTATGCAACACTACCTCAAGTAAGTCACAGGGTACATAA	251	5	5		1
003EE	TAAATTACGCGCCCAATGCAGTTCGGTGTGATACTCAACAGGTAATTTACAGTGTGACCCGGTACAGTGTAATCGAGCGCCCGGTACTC	89	5	1	4	2
003EF	TAAACGGTACGTCATAGCGAGCGTCGCGCGGCGTTCGAACAACTGGTTCGCCAACCGCTATGACGTGCC	69	5	3	2	2
003F0	TAAACATACTTTTGTAAACTATACTCCTTTTCAAAAGAGAATATACCGGTTAGCGACCAATTTATGTCTTGTGGCGCGCATTTCCCACCAATATCCCATTGTTAGCGTGATCATATGGTTCTCGACGCACCAATTGAATCATTGGGCATGTGCGAAAGCGGTATATTCTCTTTTGAAAATGAGTATAATTGAAA	194	5	5		1
003F1	TAATATTTTTAGAGACTTATACTCCGACCCACGAGAGTCCATACGTAAACCGCGCATTCATATAGTAATACGTGACGTCTGTTTTCTCCCACCATGATGCCATTCCCACTATTCGGCAACGTGCCGATGCGCAGTGACGGACGCGTTCTGACATATGGACTCTCGTGGGCCGGAGTATAGTATCTAAAAACGATAACAATT	201	5	4	1	2
003F2	TAAACGACCTCCCCCATGAATCACTGACACATGACGCTTATAAAATTTCTGATAATCAACTAAAGCTTCAAATAAACGCTTCATAGCATCGTCACTTTCTAAAAGTACTCCGCCTAA	117	5	4	1	2
003F3	TAATACAAAGATAAAATTGATCAACAAATATTATTTCTATTACCAATTTTTGCAAATATCTTTCACGACGTCTTTCAACCAACAAGAATCCTTCTTCGACCAATTTCTTGACGAGATCCTCTTTTTTGTCGGCATCTTTCACGGTAATGTGAGTAAGATTGTCGTAAGTGTACTCTTCATTGATGTTGATTGTCTT	196	5	1	4	2
003F4	TAAATACTGGTTGGATTGATACTATAGTCTGTCTCACGAGAGAACGGGACCGGCGCGTCCGCCACCAACTATTCGTTGTAAGCATGATAATGTGGTTGCCCACACACAAATTGAATCGTCTACATGCGCAAAACGGTCCCTTTCTTTCGTGTGACTGACTATATAAAACTAGAGAGTACTT	181	5	1	4	2
003F5	TAACCAATTAGGTAGGTAAATGTATTTATTTATATGGAGCTATTTACAGAATAGTGCCTATACTCTATTCAGAATAAAAATTCCTACTCGCTTGACGAAAACTCGTCTTGTTAGCGCATGTCTGTTGCCACCAGTTGGCGCTGATGGTGGCGGCGCTGCCCTTGCCGATGTTCCGTAGGTGTATGCGTATACGATTGCAATGGGTGACGGTAGCCGTCAAAAACTAGCGACCAATCACAGCG	242	5		5	1
003F6	TAACGATCTTGTCATAGCAAGAATAACAGTTAGCGCTTTTGCATTATAGTGATTTCTCTTGGTACTACAAAATGTATCAATATAGATATACAATATTATGTATTGGAGCGCTAGTAGTTATTCTCACATCGTTGATCAGCTGTTAGAAATCAACATTTTCGCGCACCATTTTGTTGTGTATGTGCATAGGGTCGTTGAGTAACTTGTATATCTTT	215	5	5		1
003F7	TAATCAAATGCCTATACTCCATGATCACGAGAGAAGTAACCCGTGTCTCGACATAGTTCAGACCAATGGCGGTCAAATCCGTGCATCCCCTACCTATTTGACATGTCGACGTTGTACGACGACGACTGTCAACGGTCAGCAACGTTATATAGTAATACTACTA	163	5	1	4	2
003F8	TAATTCTATTGATTCTGATGATTGACGGTTTGAAACTATTGATTTTGATGGTTGACGGTTTGAAATAGTTTTCCTCATCCTTCCCATAATACAACTGTAAACATAAAATATATAAGGGGGTAATGTATTACATTTTTCTAACATCATATGAAACAACTCTATTTCAATTATAATTATACATATATACTTTTTTCTTTA	198	5	3	2	2
003F9	TAAAATGTCACCTGGAAAAAGAATGCACAGCCATATGATCAAGTAGACTAAATATCTATGGCGGGCCATATTTCTGACGGTCACGCTCTGGACGTTTGACATGACAGTTTATTCAAGTTTGCAGTTGTTTCCAGCCTTTGAACATCGGCTTACAACTTATACATACGTTCACATAGTTTCTATTGTCGCTTCACTTTCGACGAAAGTAAGTTAGGTACGTGGACAGTTTCCAATCATTCGCATT	244	5	4	1	2
003FA	TAAGTACGATGAAAATAGAATCGAAAGAAAAATATCAGCTGAGTGATGAAGAGTTACAACTTTTTGAGGCGTCGATTAGCGGCACCAAAAAATTGAAACAAGACAAGATAATGCATCACTATCATCAAAAAAATCATCAAAGAGTAACGTCT	152	5		5	1
003FB	TAATGTATTGGATAATGCAATCTCACGTAATGGTCGGAACGGGAACATTTAGGGCACTGTCACGCGAGTTAGAGTGCGAGGTGGCGCGTAACAGCGTGACAGCTTCTCGTTCAGAGCTGCA	121	5	2	3	2
003FC	TAATTTGTATTTCAATACAACTGATCTATAAGTAAATATTTCTTATAGCCTTGAATAAATACATTCATTATTGTAAATAATATGTATTGTTATGTTCAAAATATAGTAATAGTTTATTTTATAAATCACAGCTATACTCTGTTCAAAATTAGATATGTACCGGGCGGCGACCAGTTTTTGTTCCGGGACGTTCAGACGGCTTTCCCACTATGGTGGTCCGTATATTTGCGTCGTTTGACGAAGCCACGCCCATGTGCACAACTTGG	266	5	5		1
003FD	TAACGCCAGAAGGAATAACAATTGGACATTTAGCAACACGAGACATGCTTCCTCCA	56	5	5		1
003FE	TAACATTTTCTATACTCTGTACAGCGAGAGAACGCGCCGATTCTGTGCATTCCCCCGTGTCTCTTTCCTATCGAAACCGGTTCCCTTATGGCAGAGTGTTGTGTGGGGAACCAGTTCTGGTCGGTGTGTGGCGCGTTCTCTCGCTGGATAGACGGTAAACATGATACAATTTAGAAATTTTTTTGTAGAA	190	5	1	4	2
003FF	TAACTACAGCTCGTCCCGTCTACAATTTGGACTATATTTCAGCACCTGTGGCGGTGGAATCCCGTCCCGTTTCTCCAATACGTAAA	86	5	3	2	2
00400	TAACTGAAAATGTTCAGATTAGATCAAATCCTTACAGTAGATGGGTCTTCAAGCGAGTCTTCAAGTTCTGCCCTCCGTAAAAACACATTTCCTCGGCTGATACGCCATAACATACGCTCAAAACCAGGTACTCGTTCTCGGGGCACGACTCCGGCAACAAACCTAATGTAAAAATAATAAGAACAATAAACATACCTA	198	5	4	1	2
00401	TAATACTATACTCCGGCCTTCGAGAGTCCAACCGTAAACCGACCGGGAAAACACGTTCGTCGCTGCGCATCAGTCCCGCCTTGCTAACTCAACCTAACCTAGCAGAGTAGTGGGAATGGTACCATGGGGGGAGAAAATTTGGCTAGCAAACCTCACAAGCATCAGTATTGATGTGCGGTTCGGAATCTCGTGGGCTGGAGTATAGATTATATTTTGCAACACT	223	5	1	4	2
00402	TAAAAACTATTCTGTGCTAAGACAGTCATTCTATAATATTCACGGATATAGATAATATTTCATGACCAAATTATGACAGACGTGCAAAATTGCGACGGCCGTGTATCAGTGACACGGCTTTAGGTAGATTGTTTGCACATCGGGCACAGACTTCTATATAGTATAGAAGTCTGTGACATCGGGCTATACCATGGCATATCTATCTAAAGCCATGATCAGTGA	222	5	5		1
00403	TAAACTATCGAGTACTTCGATAGTTTTCACTCGGTTGTGCCCATCACTAATCGGGCGGTGACCCATTTGTCCCCATTATCCCGACTGTCCCGA	93	5	2	3	2
00404	TAAAATAGATAAGTATTCATTTTCAGGTAGAGATTCTAAAGATAGGAGACGTAGATCACCACCTAGACGACATCGTCGTTCTAGGAGTCCAGTACGTCATAAATCACGTACACGTTCAAAAACACCTGTAATGGTTAGACCAAGATCTCGTTCACGTTCTCTTGGACGTTCTCGTTCAAGATCTCGTTCACCTTATTACAACCGTAATAATAAATACTCTAGTCATCGGTAA	232	5	2	3	2
00405	TAATCTATACTCTGTCCAGCGAGAAAATGCGCCGATTCTGCGCATCCCTCGCGTCATCTTGCTATCAAAACTGGTTTCCCTTTGGCAGGATGTTGGGCAGGGGAACCAGTTTTGGTCGATGCGCGGTGCGTTCTCTCGCTGGACAGTCCATAGTAGAACTCTTCCTGA	168	5	5		1
00406	TAAATTGTTGGTCGATGCCTGTTTCGCAAGAGAAGCGTTTTTCCTAGCTGATTTACTTTTGCGTCGTTTGTGGTCTTTTTTAGAGTCAGCTACAACTGTAACTTTTGACGATACAGTCGTTGGTGTGCCATTACTATTGTCATCGGACATTTCGCCAGCACTGCTTTCTGACACGCTGGTCTCTTCGCTTTCTGAAACCACATTTAGCGGCCCATACGCTCTGTCTTCGGCTTCAGACGCTTCGCTTT	248	5	5		1
00407	TAAAGGTAAACAAACCCGTTACAAACCTCTTCGTGATTGTTTATACTTTGTTATGGTTTTTGCTACTGTTCCCGTTGTTGTTATTGTTGATGTGTCGTGACTCATGCAAGGTATTCATTTTGCTTATTTCCAGTTGTCAAAAGTGCTATCAACAAATTTGGTAACAATTATTTACCATGTTCACGGTGGGCGTGAACGGAAGTGGCGGTTCGAATCCACAGAGCGTACAGTCGAATCCACAGAGTGTAGAGTCGAATCT	259	5		5	1
00408	TAACGGAGCTAAACGTGATCTGCTGAGCGTAACTTTGCGTAACTTGTAAGATAGAGACAACAAATATTTGTGTGGCGTCCTC	82	5	2	3	2
00409	TAAATATTTCTAAAAAACAGGCTAATTTATTTCTTGATATAAGACTAGACTATACTCTATTCAGAATAACTTTGCCCACTTTCGCGCACGCGACTGAGCCGCCGGCAGCCGTCAGACCCCCTCGCGAAAGTCAGGAGCGCTGTGATTGGTCGTTAGTTGTCGACGGCTTCCGTCACCGGTCGCTATCGTATACGTATATACCTGCGGGACGTCGGCAGGGGCGTTGCTGCAAACATCAGCGCCAACTGGTGG	252	5	4	1	2
0040A	TAATTCCTTTTGTTGCTTCAATCATTTGAAAACTTTCATTTTCTGGAATTACTGGACCCCAAGACACTTGTAAAAAATGAGTAATCATAGTCTCAATATTTTGCAAAACACACTCTTTAGAAGGAGGCGTAGTCAATGAATCTTCAGA	148	5	5		1
0040B	TAACCGCCGGCAACCCAAATAATTTGTATTATTCAGGTCTTTCCGATTATAACGCTATATTGAAAATTACGATTGGACTCTCCTATCGCTAAATACACATGAGTGCATTACAGTAATGCTTTGTTATTTATACCATAGCTCCACAATTACCCATCCGTGTTGGGTCGCCGGCGGGCTCGTGGCAGTCAACGT	192	5	4	1	2
0040C	TAACACCATGTTTTCTGGCCAGTTGTTCCACTTGATTGTCTCTCTCGCGAGCATACGGCTCGGTGTCTAACTCGAAAGTCAACAGTTTTACATTCCATTTGGCAAACAAGTCTGGAAAGACTTCGTGTGGCAACCCTCTGATAACGTACAGTCGCGTACCCAGTTTCCGGAGCGTAGTGTCCAAGTCCACGAGACTCTGTTGCAAGAACCTCCAGCGATTCGCACCCGCCCGTATGTATTTGCGGAAATAAGGGT	255	5		5	1
0040D	TAAATAGGTCTTGTCAGCCTCATAAGCACGCTGTATGTGTGTAAATTTGTGCTCCATTAGAAAGAAAATACATTTGGTAAAGGGGAGGAGAAGACTAGCGGTGACTGTCGGATCCAAAAGCATCATCAATCTTCTTATAGATCGCTCTTCTATCAGTTTTCTAAACAGCAGTTCTCAAAA	180	5	4	1	2
0040E	TAAGGTCATCAAACTAGTGCTGAATCATGGGGTACTGGTCGTGCCGTTGCTCGTATTCCTCGTGTCCGAGGTGGTGGTACTCACCGCAGTGGTCAAGGAGCTTTCGGTAACATGTGTCGTGGTGGACGAATGTTTGCCCCCACACGTGTATGGCGCCGTTGGCATAGAAAAA	172	5	3	2	2
0040F	TAAATAACTATACTCTGGCCCACGAGAGTCCATACGTAAACCACGCATCGATATAGTAATATGCGACGTCTGTTTTTTCCCACCATGATGCCTAACCTAACCACTGTTCGGCAACGTGCCGATGCGCAGCGACGGACACGTTTTTACGTGTGGACTCTCGTGGGCAGGAGTATATAA	177	5	3	2	2
00410	TAAGGCATGACGAATCCCTTGAGCACTGACGCCAAAACGTTGAGCCCGTTCGTATTGGTAATCATCAGGATAAGTAGCGACATCTTGTGCCAGCGCTTCCATATCTATTTTGGTAGCCGGTTTATTGTGCGTCGTGCAAGGCGTTATGCGGCGATTCCAGCGCATAAGACTCGCCATCCCTACGCCAAAACGAGACGCTGTTTTCGCATACGTCAGTTTTTCTTTTTCTTT	231	5		5	1
00411	TAATCCAGGCATGAAAAATATCGCTATCGATATTACACTGGAAAGCACAGACGGTTATCAGCGCTCCCTCCAGTAAAGCGCCGATAATA	89	5	2	3	2
00412	TAAATCAATGCTATAGGGAAGCCCCTTAAAGCATAGAAACTGTTTAGAAGAATTCAAACCTGCTTTCAAAATTTAAATCGGAACATCCTAATGAGCGTAGTGATTGAAGTCTCTGGCAGTATTTTTTGGAAAAAAAATGTTTGTTATTTTATAAAGTAACATTTGGTGACTTGTGCATGTGCATAGATAAAATTACAGACGTACATATCCGGTCACAATGATGCCCCTATAATACAACATGGGTACTATGAATTAC	256	5		5	1
00413	TAAATCTGAATCTGCTATTCCCGTTGAACAATTTCAAAATTCTCAAGGTTTATTAGATATTCAGGTAGGAGATCAAATTGATGTTGCTTTAGATGCTATTGAAGATGGATTTGGAGAAACACTTTTATCTCGAGAAAAAGCAAAACGTCATGAAGCGTGGTTGATTTTAGAAAAAGCTCATGAAAAATCAGAAACAGTCATTGGAATTA	209	5	5		1
00414	TAAAAAAGGCGGGTAAGTCGTGGATGTCGCTCTGCTGTACAGTAGGTTACAAGTGGGTTACTGTAATGGATGGAA	75	5	1	4	2
00415	TAACATCCGTATTGGTTTGGATAATAGGTTACGTATCTACGGAGATGAGCAACTGCTCGTGACGCATCTCTTGCAGGAAGTCACTCAGGGCTGGCAAAAGGTGCCAGAACATCATCAAGCCCTTTGGCAACAGGTCAATCGAGTAGAGTCTCGTTCGCTCAGTGTGTATGAGGAACTACTGTGATGGAGATGGAAAGCGTGTTGACACGCTT	212	5		5	1
00416	TAACCGGTGTTGTAAAGCTTTTGGTTCCGGTTCCAGCAGGGGTACGAAACTCCGTGAACTGGCCGAGAGCGATTGTGGCCTTGAACACGGTTCCAGGGGGGCGTGGCATACGTGAAATAGGGAATGGTAAACAAGCCGACCCTGCGTAACGTATCCGAGTGCGGTGCGTTGCGATGACGTACATGGTACATCCGAAAAAGTGAGCTGTGAGCGTTGGTCGGTCGGCAGCGGTCGCGTCATGGAGGCAGTAGGTACGCGCATTA	263	5		5	1
00417	TAACGTTAGTCACGCCAGTGTATATTACGTCATTAGTTGCATCGTGGTTTCTTCGACTGCGTTAA	65	5	3	2	2
00418	TAATTTTTTCGTAAGGTACGCTAAAATTGATGTAGTTGCTTCAGCTCCGATAGTACCTTTCCGAGAAACTGTTGTGGTTCCGCCTAAAGTGGACATGGCTCATGAAATTGTTGAAAACCAGAATCAAGTAATTATTATCATAATATTATACAGTTGAACCTTTGAAAATTATGTTATAAACTATAAACAGATTA	194	5	4	1	2
00419	TAAAAAGTAAGTCTAGCGAGGATCGAGCGCGCGGCGTAATGGTACGTGTATTAGAAATACACGGGTGAAAATGTACGCAATGGTCAATGTCAATATTGTATGGACCTGCTCAACTAAACTGTTTGTGAAATAATAATGCCCCTCTCCTGCGAGTACGCCGCGTAGGTCTCGCCACGGAGGCAATGGGCATGGTTACATCCAGCCGCGACGGCGGCGATACGGCGCACAACGCAAA	235	5		5	1
0041A	TAAAATGATTATCTTAGATGACATTTCTCTATACTCTATTCGTAATGAGATCGTACCCCGGCAGCCAAGTTGTGCTCATGGGTGTGGCTTTATTCCGTGGCAGCGCCCAACGTGTCGCCGTAATGGGGACGGCGTCTGACCATATGTCTGACCGCCGCCCTACGAAAACTGGGTGCCGCTGGGTTACGGATCTCATTCCGACTAGAGTAAACATTTTAGGAATAGGATACTTCAAAGAGCATAATTTGTTTA	252	5		5	1
0041B	TAATAAGCCTATTGCCCTCAGTTTTTTTCGCGCTGTCCCAGGAGCTCGCGGTAAAAGGTGGTGATGATGGCTTCCAGCGCTTGCGGGTAATTATTCGCCAAGCAGGTCAAATTGTCGCGAGTGAAGTCATCGGGGAGCGCCCAGGCGTCGGTAATGCTCTCGACAAAATCGAGTCCGGTTTGGTTTTTGCGTTTTTCCATCGCCGCTACCTCA	213	5		5	1
0041C	TAATACGTTCCAAACACCAGATCCTCAACGAGGAATTGGTATGATGCCGAAACGTGGTTGTGACGTATCCATTTGTGAAATATCAAAGTTTTATC	95	5	1	4	2
0041D	TAAACGCAATAGATTTAGATATGAACCATATTCCTGATGCAGCAATGACTGTGGCAATTTTAGCTCTTTTTTCTAAAGGCACGACGATTATTAGAAATATATATAACTGGCGA	113	5	5		1
0041E	TAAGAGGACGTCGCACCCGTATGTGTTGTCTCCGTCTTACACACGTACGTTATAGCAAATGTTCGTTCAGAAGATTCAATTGTGTGCTGTTAGTTTTTATATTAGAGTGAATTGACCTATTATCAAA	127	5	2	3	2
0041F	TAATGCATTTGCAACAGGTGCACGTCGTAATTCTGCTCTAATTGCTGTTTCTACAGGATTATTAGAAAATATGACTCATCATGAAGCAGAAGCAGTAATTGCTCATGAAATTAGTCATATCGCAAATGGTGACATGATTACTATGACCTTAGTACAAGGTGT	162	5	3	2	2
00420	TAATATCAGAACGCTGTTCACCTAAAGTTCGAGAGCCAATACAGAAATTGTGCTCGGAAATCAACACTATGACTGACGCTCTTTGCGAACTAAGACACGATGGAAAAGGTGCTACTGCTCAAGCAGAAAGCTTATCGCGTAGCATTGACGAAAGAATTGGGGAGTTAGTGAAACTAGTAACAAGAGCA	188	5	3	2	2
00421	TAATTAGTGGCATGGGACTAATACTCTAAATATACTCAATAATAGAATGTACTCTATTCAAAATAAAACCGTGACCAGGCGGCCGAGTTGTGCGCATGGGTGTGACTGTTCCGTGGCAGCGCCTGACGCTTGCCGTGTCGGGACGACATCTGGCCATATGTCTGACTGCCGCCCGACGAAAACTGGTTGCCGCCTGGTCACGGTCTTATTTTGAATAGAGTATAGATT	228	5	1	4	2
00422	TAATTACTACAGGTGGTGTGGTAGTCAAAGTGACTGGTGGAGTAGTAACTATTGGAGTGCTTGACATTATATGTTGAGTCGTCGAATGTATAATTGTCTGGGAAGACGTTATCGCCGGACTTTGAGGTATCGACACAGAAACGTGAAAGCCGAGTTCGTTATTTTTTATTTCTATTTTATAACCCGGAGGTAGGAACGTA	200	5	5		1
00423	TAAATCAGGTAACTATCTATCATGTATGAGACATTAGCAACAATCTAAATATTTCATTCACGTGTTCACTATTAGTGGCTTGTGGAAATAATCATACACTTGCCGTAACTGAAGATGGACAATTATATGCTTGCGGTAGTAACGATTTTGGTCAGCTGGGACACGATGGATGTCGGACAAAACTACGTATGTACATTTATAAAATGTGTA	210	5	3	2	2
00424	TAAATATAATAACTTTTCAAGATGACACTAAGAGTGATACATTGACAGAACTTTTTGGTTATATTGTATATATTACAGTACCCCAAAATCTTCGTCTGCAGATCGAGCATTCAACGCTAGCCTTCGGACCGACACTTGGAGCAAACACTTCAAATAACAAATGCAGAACCAGGAGGATTTGGGCTCTGGGAGTTGTAA	198	5	2	3	2
00425	TAACTCATTATCAGATTTAGATAAACTGACCACTTTTGGTTTTCGAGGAGAGGCTCTAGCTAGTATTAGAGCCGTTTCAAGA	82	5	4	1	2
00426	TAAACAGAAACACGATTGTAGTTTTGAATTTCCGATTATGATCGACTAACATTATTTATCAGCTGATTATCGGAATATAATAATGGAATGAGAATAAAAATAAATTATAATGCCTATGCCGACGCGCAACGGTGCGTCAACGTCGAAAATAATTTGCTGAAAACAA	166	5	3	2	2
00427	TAATAATAATTATTATTATTTATTGCGTGTTGCTACCGGCGGCTGCGCGGTATACCCCCATACCGCGCGTTTCACCGAGCCCACCGTGATACAACTTCACTACGCCAGGTGGTGCAGGGGGTCTGGAAATTGTTATGTAATAACTGATATTACTAAGATATTACTGATATTACTAAGATAATCATTAGTTTATAGTAAATACTAAATAGTAAACAATAAATGAATAATATA	231	5		5	1
00428	TAAAGTTCAAAGAAGATAATTTCCTATCTTAGAAACAGTACAAAAGAAGTAAGTATATGAATATATGATATTATACTCCATTCGGAATGAGATCGTACCTCAGCGGCCAACTTCTGCGCATGGGCGTGGCTTCGTTCCACAGCGTTAGCCCCACGATCTTTCTAGATGGGGGAAGCGTCTCGCCATATGTCTAACCGCCGCCCGACGAAAACTGGTTGCCGCCGAGGTACGATCTCATCCGAATAGAGTA	250	5		5	1
00429	TAATATAATAATATCATAATGTCGTTTGTGCGACGAAAACGTGAAAACTGTTTCATCGACGAACCGAAGTCTTGTAGGTACGTATACAGTGCGCACAATTTCACTACGACGTACTGTAA	119	5	5		1
0042A	TAACACGGGCGCCCGACGGTCGATGACGGCCGCCGATGACTGTCCGCCAATCACAGAACGTATAACCATCGCATAGGGTTCAGGCACTGTTCGGCGGCTCAGTCTGCGTGCGCGAAAGCGGTTCACTCTTAGATGGAACAGAGTATAAACAGACTATATCTATGA	165	5	3	2	2
0042B	TAATACCATAGATAAGTATATATTATATGTCTAATACATAGACTGATATACCGTCTCCGCTCAGAATCGTTTTTCTTATACAGTGATATTATATCATTGAATTCAAA	107	5	4	1	2
0042C	TAAAGCACTTAGGGCGCCTAGGGGACCATGGTCCACGAGAGAAGTAGACCGTTTTACTCGTGTGAACTCATGGCAGTGGCCATTCTGTGGCTCCGTTTACCCCACTATGTGACAGTCGGCCTAGACACATGGTAAATAATGCACCCGCGTCCACTGCGTGCGTATTGTCGCCGACAGCACTCTGGTTGGTAAAGTGGTAGTAGAAATGCGCGGAAAAGCCCAGTTTTGGGTGGCGCCCGGCAGGCCCGGACTGGG	255	5		5	1
0042D	TAACTTTTCCGTGGCCCGGAATAAAAATTCTGGTTCGCAGCAGTATATTATCAGGTAGGCAATCTACCTGCGGTAGATCGCAGACCCCGTGCTGTTTGTACGTAAGTGTATGA	113	5	3	2	2
0042E	TAAAAAGACATACAGTAAACCCTCGTTATCTGCGTTTTTTTATCCGCGGTTTCGATTATCCGCGGTTGGGTTCACGATAACAAATTA	87	5	3	2	2
0042F	TAATCAAACAATATCATTATTATACTCTGTCCTACAAGAGAGAAATAAATTCGCTCGGACGTTGCGAGGCCAAATTTGGCTCTTTGTATACAGCGGTTTGACAACAGTACGACGGCGATCGACAAATACCGACAGTAGGGAACCTTGGCAGGAATATGGTGGGTATGCGCGGAAATGAACGCGTTTTGGTCGCTGCCCAGTCGCTTTCTCTCCTAGGACGGAGTATAGTTTAGTAATATTGCAATATCAT	250	5	5		1
00430	TAAATAAGTATTACAGTGCTGTGTGGGTAGAAAAGGACGGAGTAAACGAGCGGACTAAGGCGTCGGTTGCAACGCGCACCGCCGCTGGTTTGAATCTCGGTCACGGGCGGCACTTTCCTTTGCGCAGTCATAAAATGTTCAAGTGGGCACATACCTACGGGCGCATAAGTCTACACATGGATACTCA	187	5	4	1	2
00431	TAAAAAAAATTTCCCGCAAACTTATCGTTCAAAAGTTATGGCAATTCAAAGTTGTCGATATTATCAAATATTGCAGTGATTACGCGTGTATCGGCACTCGTCGCTACGCTCCTCGGCGCCGTCGCTCCGCTCCGCAAATCGAAAATATCCCCCGATTTTTTGTGTAAAACCACCTCAGGTGAACCTCGGTTTTCCTCAAAATTATTTCTAAGTACAATTATTGGCGGCGTGGTCACTCGCTCGTCGGTAATCCATTCAAAAGCTGAAAAAAAAAGGGTGT	280	5	2	3	2
00432	TAACAAGCGGCCAGCTATGGCTGTTGGACAATCGGGTCAGCAACAACCGACCAAACGTCGCCGCGTGGTTTATACCACTGAACAACTTCAGAATATACATCCGCAACAATCACGAGTAAATTACCAGCAGCAGCAACCACATCCAAGACCTAGACAGCCCCAGCAACAGCAGCAGTCTAGTCATCGATTTAGACAATTGGAACAATTGAATCAGCTTAGCCAATCCCAGCGT	232	5	5		1
00433	TAAAGAGTACCGGGCGCTCGATTACACTGTACCGGGTCACACTGTAAATTACCTGTTGAGTATCACACCGAACTGCATTGGGCGCGTAA	89	5	4	1	2
00434	TAATATGGATTTGGGGTCATCCAGAAGTTTATATCTTAGTACTACCAGTTTTTGGTGTATTTTCAGAGGTAGTGGCTACTTTTTCTAAAAAACGATTATTTGGATATGTTTCTTTGGTATGGGCAACATTATCTATTACTATTTTATCTTTTATTGTATGGTTACATCATTTTTTTACCATGGGAGCAGGAGCTGATGTAAATACTTTTTTTGGAATTACTACTATGATTATAGCAATTCCTACTGGTGTAAAGATTTTT	260	5	4	1	2
00435	TAATAGTTCAAAATATCCCGACGGTGGCGGGAATGGCCGGTTTTCACCTGCCGCGGCGGGATGTATGGGTTTATTCAAGACATTTCAATTACTGTGCCTTATCGATATTGTCCCGCGACAAAAATAAATATAAAATACCGTTGTCGCCGGAGTCGGTATCGACTATCGAATAATTTCGCTAATTGCAGTTGTGTTCTACATTTCTATATTGTATAAAATTGTATACCTATTTA	233	5	5		1
00436	TAACGCATCAGTGTTGGGTCGCCGGCGGGCTCGTGGCAGTCAACGT	46	5	1	4	2
00437	TAAATCTGATTTTACTTCAGCTATAAATGACGATTCGAGCACACCTGCGCGATGCCCTCCAGTAGAAAAAGCCCAAGCTTTTGCAACTTCTAATCCTATTTTA	103	5	2	3	2
00438	TAATTTTTTTTATATATTATACTTGATTCGGAATAAGATCATACACCTTTGTTCCATGGCAGAGCCCAACGCGTCGCTGTAGCGGGGACAGCGCCTGATCATATCTCTGACCACAGCCCAACGAAAACTGGTCGCCGCCGAGGTACGATCTAATTCCGAATAGAGTATAGGATCCATGAAGTCACAGGTTAGGTTTATTTTATATGTCGACGTCTCCAACATCGTAACTCATTCTTACTGCATTT	245	5	3	2	2
00439	TAAGTTTCATAATTCTCTCCAATATTGTATGGCTTCACCTGGGTCGGTAGAATTGTCTCCAAGAAAGTCAACGTCTGAAAATTTGTCAATGCATTGGCTCCACTTCCCAGTTCCGTGTACGTGGTACATCATATATTTCAGTTTTGAAAAACATTATAAGTATAATCCCCTGTGTGAACTAAAAACGATAATCTA	195	5	3	2	2
0043A	TAATTGCTGAATATGAAGGGGAAGGGAGAGGAAGTTATGGCGGCGCTATAGGTTATTTTACTGATTTAGGAAATTTAGATACTTGCATCACAATACGTTCAGCTTATGTGGAATCAGGTGTCGCAACAATTCAAGCAGGAGCCGGTGTT	149	5	2	3	2
0043B	TAAAGCGAACAGTGACCCGGTATTTTATTTGTTCATAGCTTGGATTTTTCACTTCCAAATCAACGAAAGGCGAAATATACTGGC	84	5		5	1
0043C	TAAGTTATATACCTGAGGTACGGACGGGAATATGTTATCAACAAGTCGTTTATAGCGAGGGCGCATACGAGATAAGCAACCTAGTAAAATAAAACATGAAACCATATATTATACTCATCAATTATTATAAATCTAA	136	5	3	2	2
0043D	TAATATTATCAACAAACATAAAAACAGTACCTTGCAAGTCGGTGAGCACCAGCTTGTTGTCGTATCCACCAGTCAGCAGATAATAGGCGCTTGGCGAGAACCGCAGCGAACGCACATCGGCCGAGTGCGGCTTGAAACACTGCAAGCTCCTGGAACCTCGGATGTCGTACAAGACGCACGCCGAGTCCTCGTGACCGCTGACCAACAGTCGCCCGGACGGTTCCACGCAAACGGCGGCCACCGGTG	246	5	5		1
0043E	TAAATTCCGCTCAAAACAATTACTCTGCACTAGAATTAGAAATGGCCGCACTGTATTTCGGATGTACACACTTTCGGCAGTATCTCCATGGTAGACATTTTATTGTATGGACTGACCATAAAAA	124	5	1	4	2
0043F	TAAATACAATAAAAATAACAGGTGTGATCCCGCACACACACAGTACCACCGCTAACCTACTCACAGAAGTCACCTCTCACCATAGACAACACTGAGTCTGCTACCAGTACCGACTACCGGGAACGCTGAGCGTTGAGCCAACCATGACCGTGCAGCAGGGCAGGTAAACAGACGAACAGTCAAAGTATACCTCGTGTCATCCTAGACTAGGAAAGAATAATGATAATGTGACATTGACAA	240	5	5		1
00440	TAAGTACTTTTATATAAGGATGATTGGGATGCGATGTTCCAAATTGACGACATACTCGTTCTTCTTTACGGTGTGGATAGAATGATGGTTTACGAAGTATTGCTATCGGTTTTGAATTATACCATAAAGCAATTTCTTCACAGCCAAATAGCTGTTCCTTTTTATCAGTGGTTATGGGCAAAACAATAGGTATGGATT	198	5	4	1	2
00441	TAATAAAATTATCATTAGGCAAAATAAACATAGAAAACTGTAAATTAGATAATGTGTATTCATGAGAACAGCACAAAAGAGTGCTATCTGGAAGAGACGAAATAATTTTTATAGAACGATACATTTCTAAATGTTTA	137	5	4	1	2
00442	TAATAAGAATGATTAGAAATAGTTCGAGGAGCATAAGTGAACATATGTCACCAGTGATGATCCAGTCAAATAATAATACGTTCAGTTGCGCCTGTAAGGATGGTATGGTTGTGCTTGGTTTGAATTATAATTATTCGCTCTGGTTGGTCCTGGGGCGTTATTGTACGTCGCCGCCGGTACTCCGGCGGAAACGACTGGCGTCACTACTGGGGCCACTAAATTATAGAAAGTTGACAATTT	240	5	1	4	2
00443	TAACTGGTTCAAGCTCTGATTTACGCTGCCGTTCAGTCTCTGTGGCGGAATATTGCTCAATGAGCTTAGCTAGAGTCTTTTTAGCACGCATCGATTCCAGGCGGGT	106	5		5	1
00444	TAAATAAAATACACAACCAAATCGTTGCGTCCATGGAATATTGTTTTTGTAGAATAGTCTGGTTGTTACATAGATCCCTACAATACCTTTGCCGTGATCGATGAACGCAGAGTCGTGTCAAAAAATAGTCTTGTGCGAATTGCAGCTCTCGCTCGTCACTTTCCGCCCTTGCCACACAATATACTA	186	5	2	3	2
00445	TAACAGGAATAACAGAGCCAATCGAGTTTTCATTTATCATTGTTGCACCAGTATTATATGTTATTCATGCTATTTTAGCAGGATTATCTTTCCCATTATGTATTTTTTTGGATATGCGCGCAGGAACTAGTTTTTCTCATGGTTTTATAGATTTTATAGTA	161	5	5		1
00446	TAACATATACATATAACCAACAGTAACAGGTCTTTCAAATTTTTCGCCTGTTCTTCCATCAAAAAGTATAATTTGACCTGAAGTAGGTAAACCTGCAAATTTCAACATTTGTTTTATTTCATTTTCTTGTGCACCATCAAATACCGGTGTAGAAATAGGGATGCCA	166	5	2	3	2
00447	TAAAATCTAATTTGTTTCATATTGATGCGCTCGTAGCTCAGTTGGATAGAGCGCTACCCTCCGAAGGTAGAGGTATCAGGTTCAAATCCTGTCGAGCGCATTTTTTATAAAAAAA	115	5	1	4	2
00448	TAAACAGAAGCTTCGCAATATACAATGGCAGTGTGCAAGATCAATTTGAGCAGAACAAATATTCGGGGGGTTCGCACACCATGGCACTATAATACGCATATATACCACCGGGTTGCAAGGAGCA	124	5	5		1
00449	TAAGGGAGTGTAACTCCGCAACCGCTCACGCTGAGAGTCAGGAGAGCGATAGACTATTTAGACATGCCGTACCAGCTTCGTTACATAGGACAGCCTGAACTAGGTAAAATTCATGTGCATTGTGAACCTATAGA	134	5	1	4	2
0044A	TAACATCATTGACACACCTGGACATGTTGATTTTACTATAGAAGTAGAACGTTCAATGCGAGTGCTAGATGGCGCTGTTATGGTATATTGTGCAGTTGGAGGTGTGCAACCACAATCAGAAACTGTATGGCGTCAAGCGAATAAATATAATGTTCCTCGTATAGCATTTGTGAATAAAATGGATCGTATGGGAGCTAA	198	5	3	2	2
0044B	TAAGTCTTAGAGAAACGGGACGGGATTCCACCGCCACACGTGTGCGTAATT	51	5		5	1
0044C	TAAAGGAGATGATTTTGAAAAACCAATGACTTTATTTCAAATTGTTACACGGATGACAATCCGTGATATTTTAGATGATAATATTATAAAAGAACAACAAGATCGAGTACAA	112	5	4	1	2
0044D	TAAATCATACACTTACGTACAAACAGCACGGGGTCTGCGATCTACCGCAGGTAGATTGCCTACCTGATAATATACTGCTGCGAACCAGAATTTTTATTCCGGGCCACGGAAAA	113	5	3	2	2
0044E	TAAAGATTTTTATAGACCTAAGATATGACAAATAGAATAAGTAATATCAGACTGATTCAAAGTGTAAAAATGAAAATTTTTTACTCCTTCACAAGATAATTTTTTTACCATATCTATAGCTATACTAGAACCAATTATTTTCTGTGTGAATATATCATCATCTAAACCA	169	5	3	2	2
0044F	TAACTGGAGCTTGTGTTACAGCATTAGGGGAATCGGTAAGTGGACTCTTTAGTAATAATGAAGAGTTATCAAATCAATTACTCCATGCATCGCAAGAAACAGATGATAAAATATGGAGTTTACCATTATTTTCAGAATATCATAAAGAA	149	5	3	2	2
00450	TAAATTTAGAGAAACTCGTAATTTTTTGTCATCTCGTGGTATTGTAGTTTATTTAGAAACTACTATTGAAAAACAATTAGCACGTACTAAGAGAGATAAAAAAAGACCCTTGTTGCAGAATGCTGATTCAAATCGGATGATATTAGAAAATTTAGCTTATGAAAGAAATCCTTTCTATGAAGAAATTGCAGATATAAAA	199	5	3	2	2
00451	TAAACTTGCTTTTGCACCATAAATAGATTCCCATTTTTTTGTCATTTCTCTTGCTATTACTATATGTCGATTTTTATCTATTTGTTCTATTATATCTTTTATACTTTCAAGTATCCTGTGTTTTGATTCATAAAAAATAATTGTTCGTGTTTCTT	155	5	5		1
00452	TAAAACCGGTCTTGCTTACATTGGCGAAGGATGACTAGTGAATATAATTTGCGGTCGTGGTGGCGCCCAATCACTAGTGCCTCGCAAACGAGAAGAAGCCTCCGGACGATCATCGGCGTGATCATGCGGGTTGACGGGCCAGCTCGACGGTAAAGGCAAAATCTGCAATGTTCAAACACA	180	5	1	4	2
00453	TAATCCAAATACGAACTGATGTTGGAATATGCCTAACTGCTTGGGCGATAACAGCTTTGGCAGTTTCTGGAGGTTGTAAACGAGCAGCTTCAAGCCAAAGATCTTCAGATTTTGGATTATCTTCACAACCCTTCATGATAACGTTACGAGCAGCTTGAATTTTTCCAGTTACTTCTTCAAGACGAGCTGATGCTATCCAAGCAGGTGGATGATTAGGATTTGTTTCTCGAACAGACTTT	239	5	1	4	2
00454	TAAACCGGCTTCACGCATGCAGACTGAGCCGCCGAACAGTGCCTGACCCCCTATGCGATGGCTATGCGTTCTGTGATTGGCCGTCGTCGATCATCGGCGCTACGCTCCTACCAATGTCCGAAATAAACGTGCTTGGGTCGAGCCGTCGGTTCACAAT	157	5	3	2	2
00455	TAATATAAATGAATAACAACTCAATATGATTATGTATAAGTATAATATATAATAACGTACAACTGGACAATCTAACGTGACTGTACACACACACCGTACACGCACTGTACGACGGTGGCTGTGCAAGTGATCCTTACATACTTCAAAAGCCCTATATAGGTATATGCACAACCGAGGTCATGTTACATCCGTATAGAGAGTGAGTCTCACGCTTGTATAACTAGATACTAAATTG	235	5		5	1
00456	TAAGCATGGCAACTATGGCCATTAGCATTTTGTAGGGTGGTTACAGTTGGTTGAGGAACACGTGTATGTAGGGACGAGGCTCCTCGTCACTAAAACCCCGGATCATCATCCATTCAAGAATTAGTGACGTCGGCCGATGCTTGATCTCGGAACACGTTAGTGACTGAGGCCAACCATCGAAATACACTAGGCCCCAAAATAAAACATTATAATATACATACTAATTATAATA	232	5	5		1
00457	TAAGAGGACGTTATACCCGCATGTGTTGTCTCCGTCTTACAAGTGCATAATATAGCAAATTATACACTCGGCAAAACACGTGTAGCTTCGTT	92	5	5		1
00458	TAACAAACATAATGCTTACAAACAATATTTTATACACTGTCCAGCATTAGAATTCACCACGTTCCTACAAAAATCAGTTCTTCCACGCACCCCAACGTGATAGTGCCGTAGTGGAAGCGGGTCTCAATGGCAGTTTGTCGAGTTGGGATGCGCAGAGAATCAGTGTGTCTTCTTACTGGATAGAGTATATGTACATTTATCAGTATATTTAGTACCTATTTACACAAAACTT	232	5	4	1	2
00459	TAAAATAGAAAAACAAAGGTTTATGGATGGTGAAAAGGATGTAGCTATCATATCAGAAGCTGCCAGTTCCGGTATATCATTACAAAGTGACCGAAGAGCCCGAAATCAACGCCGTAGAGTACACATTACCTTAGAATTACCTTGGAGTGCTGATAGGGCTATTCAGCAATTTGGTCGTTCTCATCGTTCTAACCAA	196	5	4	1	2
0045A	TAATGGACCGAGTAGATGATCTAAATCAAGAAGCCATCAAATTCAATCGTTACCAACAAGCAGTTGTTCGTCAAGCTACGGATAAACACCGTTACTTGCAGAAACGAGTAATATTTTCAATATCTAAGTAAGAATTATGTAAATTACGATCTAAACATTTTTTTTA	166	5	3	2	2
0045B	TAAGAGGACGTGATACATGCATGCGTTGTCTCCGTCTTACAATTGCGTAACATAGCAAATTTTACGCTCAGCAGAACACGTGTAGCTCC	89	5	2	3	2
0045C	CTTGATGGTAAGAATATTATCTGTGTTGGTATGTGAGTTCTATTTCTGTACCTAACAGAACCTAACCTAACCTCGTTACAATAATTCA	88	5	5		1
0045D	TAATCATTACTTACATTCATCATAAAACCCATATATTCTGTTTATACTAGCGCATTCGTGATTGCCACGTAAAAGGAAGAAATTTTCGGGGTATTTTATCTTATATGCCAACAACAGACATATCGTCTCCAGAGACTGTTTGCCACGGTCGACATAATCACCCAAGAATAAGTAGTTGGACTCAGGTGGAAAACTGCCATACTCAAATAAACGCAGTAAGTCATAGTATTGACCGTGAATATCCCCTGTT	250	5	2	3	2
0045E	TAACTGCGTATGTGTATTTACGTACCCGTAATTACGATAACTGTGCAGACGCCAGATAATCACTATAATAACGATAATCGTTGCGATAAATTTGAATTTTTATCTACGATAACAATTATTATACGTTATAAGGTACCAACAGGAACTTGAAATAATCATCACAAATATTA	170	5	3	2	2
0045F	TAAGCCACATAACAAATAACTTCACCGCCAAGACCTTCTTGACGAGCCATACGATCTGTCATAACCCCTTTAGAAGTAGAAATTACGGCTATTCCTAAACCGGACATTACTTTAGGTAGATTATTTTTGTTTTTATATATACGCAAACTAGGCCTACTAATACGTTGAATCATATCTACTACTGACTTCCCTTGAAAATA	200	5	5		1
00460	TAATTGATTGCACATATAACAAGGAAAATAGAAATTTTGATAAAATTGAAGGTATACGCTAATATAAATATTGACTCTTATTATATTTCTATTAGATTAGTCTTTTCTAATGTATACTTCCAATTCTATTTATACGTATACCAGTAGGCCATTCATTTTCATTTTTATCAAAACTCATCCATA	183	5	4	1	2
00461	TAAAAAATTTTTTACTTCTGTTTTTATTTTTTCTATATAGTCTTCTGTGCTCCAATCAGCACGACCAGAAGCGATAATGCGTGTATATTTATGTATTTTTTTAGATTTTTCTAATTTATATAAAGCTGGTAATAATTTTCTTTTTGTTAGATCTCCTTTAGCGCCAAAAATTACTAAATCGCAAGCGTGATTTGTTTCTATTATCATAATTTTCT	215	5	2	3	2
00462	TAAGGTTCTCGCACACTGCAACGGTGGCGGTAAGTTTCTATTGGCTTAGTGGTGCTGTTGCGGTAAATTGTGTACGGCTGCATTTTACCTTTTTCGCTACCGCCGCAGTGTGTGCAGGGCTTTATATTTATATATGCTGAAAA	143	5	2	3	2
00463	TAAATAAAATGTATTTATTATTTTTTCTTTTGGTGTTATTTGTAACAGCTTATAATAGTCATTTATACGGGAGATGGAGTGGCCGAGCGGACTAAGGTTGCAATGCGCACCGTTGCCGGTTCAAATCTCAGTTACGGACGGCACTTCTCTCCGGGCAGACACCTGTCTGGAGAGACGAAGTCATTTATACCTATTACCTGGGCTATTACCTATATATTAT	220	5	1	4	2
00464	TAATATATAGCACAAAAATGGCAACAAATTCAATCTAAAAGATTTGCACCTAAACGTAAATTTGGTTTTGTCGATGCACAAAAAGAAGACATGCCCCCCGAACATATACGTAAAATAATCAGAGACCACGGTGACATGAGCAGTCGAAAATATCGTCATGATAAAAGAGTTTATTTAGGGTATGTACAACCAAGAAAATAATGGCATAAATGTTGTTATTTCCAACACA	229	5	5		1
00465	TAACAAGTCATATTTTAGATGATGGCAGTCAAACTTGGTCTGTACCAGTGCAAACATTAGTTTTTTTGACATCTCTGACTTTTCTTCCAGCATTTCTTTTGATGATGACCAGCTTTACAAGGATCGTGATTGTTTTTGGTCTATTACGAAATGCATTGGGAACTCCATATGCACCACCAAATCAAATATTACTTGGTTTAGCT	203	5	4	1	2
00466	TAACATTTCGTCTTTACGCTTGAATGGTCGCGAGCAAACACAACATGAAAACTGTGGCGGTGTTTGGCATTCGTACATCACATGTCTTTTGAGTACATATTTACGACTTTTTCCTTTATAACTACGTCCGCAGTCATTGGGACAGAACACAGGATCCAGAAGAGAGTCTTTATTGGTCGATTCGAGTAATTGTAGAAAATCTATGAAAACAATA	214	5	3	2	2
00467	TAATTCTAGTTATACTCAAAAGATAATATATGAATATTCTTGTTCTAACACTATAAAAATAATAGGTACAAATAAATTGGCTGTAATAGCTGAAAAAAAATTCGAGGAGTAGCAGTTTCGCAAAAAAAA	129	5	3	2	2
00468	TAAATAAGAAGCTTCAGAAGATTCTATATGTATTGATTGAGGCAAATTCTGATAAAGCACTTTACCATCATCAGATATAATTGATCTTACTGATGATAAAGACGACTTATAACCACCACTTCCAATTATTTGAAAAACTTGTGCTATTTCAAAAGGT	157	5	4	1	2
00469	TAACACGTTGAGTGCCTCGTAGTATTTGGCGCACATTGCCCGAGAATCCGCGTGAAATCGGTCTTGGGAAAAAATAACCATTACTTTGCTAAAAATAAACGAAAATAAAATCCGAATACACCGTTGAAAAGAAGACATTTCACTGAATAACCACTTATAAAAACGGGAGAATTGCTCCGATAACCGAGTAAATTATAAGGCCATAAAAATGCCTATACAAATTGTCGACCGCGGCCTCTGGGGCAACGCAACTGTTGTCGACTACCCGTCGACCGCGGCACT	282	5		5	1
0046A	TAAATCAATCAGGAACTTCTCTAAACGATGTAATGATCAATTTAGAAAAATCTTCTATTTCTATGCAATTAGCAGTACAAATAAGAAATAAAATTGTATCAGCTTATCAAGAAATCATGAGTCAACAAATATAATTTATAAAAGTTACTGTGCTGAATAAAAAAAAATTTAGCACAG	177	5	2	3	2
0046B	TAATAGGTGTGATAACATACGTGGAAATGGTACTAGAAAACGTAGCATTCGTGGAATAAGAAAATTTCGAACTCGCAGAAGAAGTGATAGCGATGCTAGTCAAGATTCATCATTAGAAACTAGTATTGAAGACGATGAGGAAGAAA	146	5	3	2	2
0046C	TAAGAAAATAGGAAGAGAATGAATATGAACAAAATTCTTATTTTTGCATCTAGTGTTTTATTCCTTATATTGTCTTCTTCTTTTTTTATTGTAAAAGAAGGAGAGCGTGGTATTGTTTTACAATTTGGAAAAGTTCTCCGTAATAATGAACTAAAGACAGTAGTATATAATCCTGGATTACA	182	5	3	2	2
0046D	TAATTACAAGTGGTTATTTTTTTATGAAAGCACTTTCTTCAAGTGGCGCGAAAATTATTCCTATTGATAGCGAACATAATGCTATTTTTCAAGTGTTACCTTTAGAAATTCAAAAAAACTTAGGTAAAACTACTCTAGAGAAAAATAGTATCAAGCATCTT	161	5	4	1	2
0046E	TAATTCTTACAAAATATAAGTGTTAGGTATTTTTTATATAATTTGTATTAGAACTCCTGGATCTTCACACGAGTTTTCTCAGTGAGGTCCAGTATTCATATGCAAATGAAA	111	5	5		1
0046F	TAATAATGAAACACAAGAAAAATGAAACCATTCTATTGGACATGAATCATTATCGCAACATATCATCTCTCCGTACGAAATCTGAACACAAAGACAATAGGTTGGTTCATCTGGATCGACAGCTATATCCCTATTTCCCTTCTTTTGGATTTTTGTTTCTGGTTTTTGAGCCAATGTTCTTTTAGTTCTAGGCCTTCGAAGGCCGATTGTTGTCAGAATTGCGCCTTTCGGTCGACCACATGTTCTAACTTT	252	5	3	2	2
00470	TAAAGTACACATTTTATAAATGTACATACGTAGTTTTGTCCGACATCCATCGTGTCCCAGCTGACCAAAATCGTTACTACCGCAAGCATATAATTGTCCATCTTCAGTTACGGCAAGTGTATGATTATTTCCACAAGCCACTAATAGTGAACACGTGAATGAAATATTTAGATTGTTGCTAATGTCTCATACATGATAGATAGTTACCTGA	211	5	3	2	2
00471	TAAATGTTCTTTACGTGTAAAAGTACGATTACAGAATTCACAGGCATGTGGAGACTCGCCCGTATGAATACGAATATGACAAGTAAGGTGTTCTTTACGCGTGAAGGTTTTAGGACAAAAGTGACATCGGTGTGGTGACTCACCCGTATGTTGGCGGATGTGATTGGTCAGATGCTCCTTTCTCGTAAACA	191	5	3	2	2
00472	TAAAAAACAAATTTCTGTGTAAGATACGGATATCGGTATAAAACAATCGTTCGAGAAAACACATGTGTGTGGTGTATCGAATATTATCGGCCCAGACTTGCTGTGAACAAAAATATATAGGTATAAAATTACTAGATATAGACATATAGTGATTGTATGA	160	5	2	3	2
00473	TAAATTTTTTTTTCCCCCAACCATCGAATAGGCCCATTGCGCCTCCCGTCTCAACCGTTCCGGACGATAGCAACGATGGCTGCGTTCAGCCCGAAAAGAACGTTAGCGATTATTGTGTTGTTGGTGTTGTGCGACGGATTGGTCGTGTCGGCATCGTACGGCGGTTCGTTTGTAAGTTTGGTGGAAGTCGTCAACCACACAAAGTTCACCCAGGATGAAACCAAAGATTTGTACGTCAATTTGACAGTTGGCATGTTTGGACAAGGACTCAATG	274	5	5		1
00474	TAACACATTGGAGACGAGTACTGTGTTAGACACGGCCACGGTTGTAAGATACGTGAGACGCTAGAATTTTTACAATGGTAATACGTTGGAGACGAATGCCGC	102	5	3	2	2
00475	TAATACTATAAATCGCTCACTGTCCCTTATTTATGCGACGCAAAATATTGATGAAAAATGGATGTGGCCGCTATGAAGCGCTGTCGTCGACCATTAGTTACTTATGGCTGACGACAGCGCGCCATAATGCCACATCCATATTTTGTCAATTTTTCGCACCA	161	5	3	2	2
00476	TAACAGTTAGTTACAAAAATTGGTCTAGACATTTGAAATCTATTCGTCATCAAAACAATGATCCAGATCAAACAATTATACCTCGATTTAGAGGAACATACAGAGGTACAACAACAAAAAATGTAAGAACAAAACAAGAGAGAATACAAAGATCTGCAGATAAAACTTGTGATATTTGTAATGTAACA	188	5	4	1	2
00477	TAACCAATTTCATTATTCTCTCTTCAGTAAACGATAAGATACAGCGGTACTTTTCTGTTATCCCTACTACCGCTCGATGTCGAGACTACCGCGACTTCTCAATTCTGTTATCTCGACTACCACGCCGGTGTCGCGATTACCGGACCTGTCCGGACTCCGGACTACAGTTCGCTCGATTGCCGTCGTTGCTGACAGTTGTATTA	203	5	1	4	2
00478	TAATATTTCTTATTTCTAACCAAAGTTTTTTTATAAGATTTTCTACTAAATTACGTATTTTTTTAGCACTCATAAAAGAGACTTCAATATCAATTTGCGTGAATTCTGGTTGTCGATCTGAACGTAAATCCTCATCACGAAAACATTTTACTATCTGATAGTATCTATCTATTCCAGAAATCA	183	5	3	2	2
00479	TAATTTTATTATAATACGAGCATCTTCCACCACTGTTCTGACTTCTGATTATAAACGATAATGAGCGTACATTATAGGCATCTTGCCTCCATAAGCACCGTATCAGCGTAGCTCCGTAGTCCTAATCATCGTGTAGCGACTAGCAAGTATCGACGATCGACCTATTATTTCTAAGAATACACGGATAGTGTATACTATACTACAGGTACACAGCCCCGGCTATCTAAATTTCT	233	5	2	3	2
0047A	TAATAAAGTACAGCCCATGAATTTTGCTTTGAATGAACTATCAGTACAAACATGGTTTGCTGGATTGCGTCGTGATCAATCAAAAAGTCGAAATTTATTACCATATCTTTCTA	113	5	3	2	2
0047B	TAACTCGTGTGTGTTTCTTTGGCAGAATTTTGATTGGGCCCCCTTTGCTTTCCGCCATGCCCGATCGGGGGATGGCGGCCTCTCTCCGGGCAGACATCTGTCTGGAGAGAGTGCCAAAATTCGAACCGTTGACAGTCTGCGTCGCAACCGACGCCTTTTTCCGCTCGGCCACTCCGTCCCT	181	5	4	1	2
0047C	TAAAATCTGGTATCGAATTATCTTTTGAAAAAATGATTGAAACGGGTATCAAAGAAGAATCAGCTTATTACGAATCCTTACATGAACTTCCATTGATTGCCAATACTATTGCAAGAAAAAAATTATATGAGATGAATAAAGTTATTTCAGATACTGCTGAATATGGTAGCTATCTTTTTTCTGAATCTGCATATCCTA	198	5	1	4	2
0047D	TAATAATACTATCGTTACAATTACAGATAGACAAGGGAATGCTTTAGGATGGGCTACTTCTGGCGGTTCTGGTTTTAGAGGTTCTCGAAAATCTACTCCTTTTGCTGCACAAGTTGCTGCTGAACGTTGTGCGGAAATAGTAAAAGATTATGGTATAAAAAATTTAGAAGTAAT	174	5	4	1	2
0047E	TAATCAAACATAGGTTGTAATTGTAGTCCTATACAACACTGCCGACCGGAATGTTTAGGCGAAAGAAATAGTGCTCCAGGTCGTAAAATGCCGTCAGTTACATTGCAAAACGAGTTCTTTCTCTCGTAGAACGGAGTATATAAATATAATTTACCCCAAATCGGAAGATCGTCAATATACATTTGATACCAGTAGTGATTTCGTACGGCATATATAAATG	220	5	1	4	2
0047F	TAAAATTGTCAGGGTATTGATAAACATAATTTGGCTGTCATATAGTATGCGGTCTACCGGAAAACGCGTTCTACAGGCTGTTGTCGGATGCGGTCTACCTACGACCGGCCGGTTTTTACACAGGCCTAA	129	5	2	3	2
00480	TAATAATAATGAATCGGCTGACGACGACCGTGTGTGTTGGCAGCACACCGTACGAATTGCCACCCCACTCCGCCCGACGGTCGCCTCTACGCGCGTGACAACTGATGTTGGGTAGCCTACGCGAATGGAACGCCTCACAGCGAGGTAACGACGCACGAGTCATGTTTTTTCGTGCGTGCAGCCGGCTCCATCGAATTATAAGACGTTGTCACGTCAAAATAATTTTTTCCCAAATAATAAAATGAGGATTAGA	253	5		5	1
00481	TAAAAACGTTCAACACATAGATATTATAATCATATTATACATATACTCGGTTCAGCGATACCACGCCGTCCACCGACAAAAACTGGTTCCCCACGCAACACCATTGGGGAACTGGATTCAATAGCAAGGTGATGCGGAGAGATGTGTAGAATCGGCATGTTCTCTCGCTGAACAGAGTATAGATTCAA	188	5	2	3	2
00482	TAACATACTTATTATTGGTTGAAGATTTATGACGACGATATCCTGAAGAACTAGATGAACCAGAGGACGAACTTGAATATCGTTTACGGTTTTTATTTGATTTTCGGTGTTGTTTATGAGTTCTTCTATCAGATATTGATTTGGAACGAGATCGCTCGTGACTAATCAATACAAAACACGAGCTATAATATAATACAATATTGCTTGAACACAATA	216	5	2	3	2
00483	TAAACCACATGTTGCTGCTACAAATGCACTCATGGTTGAAATATTGATAGTGTTTTTAGCATCTCCTCCTGTTCCTACGATATCAGAAAAAATATAATCAGGTTTTGGAAAATATTTCATTTTGTCTAAAAATGCTTTTATTGCTCCTGTTATTTCTTCGATTGATTCACCTCGTATTTTCATTGCT	187	5	4	1	2
00484	TAAATTTCTATCCTAAGGGTGGGTACGGGATATTCTCGATAAAGAAGTGGGTAACCCCAATTCCAACCTGAAGCCGAACTACTCAGCAACAACGGTGTGAGCCATTTCTCGAGGATGAGTAACCGCTTCAAAAATA	136	5	1	4	2
00485	TAAAATCATTACAATTCAGGGTACTTTCCTGTTATACGAGACTATGGCTGTTATCGCGACTACCACCCAAGATTACCTCCGTTATCGCGACTACCGCTCTTATTTGGTGAAACACCACAATCCTGTTATCTAAGACTACCAAAAAGGCACTTTCCTGTTACTAGACTACCTAATTTTTCTTGCCTTCTTTGATATA	196	5		5	1
00486	TAAATTGTGTAGTCTATATAAGCAGTGACGAGCTGAAGCGCTCAATGTTGACGCAATTGCGTGAGTGTGGCGTAGAAGTACAAGTCTGACTTCTTATCTCTTTTGATCACATTTTACTTACATCATAACTTTGTTATAAGTAAAATAAGATGGTGGTGGTGGTAAGTA	168	5	4	1	2
00487	TAAAAACGAACATACCTCATATTTACGCTATTGGTGATGTAGCTGGTACACCTATGTTGGCGCATAAAGGAGTTCATGAAGGTCATATTGCAGCAGAGGTTATTTCTGGTAAAAATCATTATTTCGAACCTAAAGTAATTCCATCTATTGCATATACTGATCCTGAAATTGCTTGGGTAGGATTGAGTGAAAAAGAGGCTAAACAAGAAAATATAAATTATGAGGTTGCAATTTTCCCTTGGAATGCAT	249	5	5		1
00488	TAACGTGCGCTGCTGTGGTCGACAAGTGAGGGAACTGGCGGCGAGCGATTACGGAAACGCGGAGCTCGTTCATTTAGATGCGCAAAGGAGTAGCGTTCTCTCAGTGCCGGTAGTATAGTTGGTGATCCCGCCCCCAGTTGATGCTAAACAATTGACAGTATATTTTAGGTAAGATTCACACACAACAACAGGATTCCTACAGGTATATCACACAAAATAAAATTTGTGGTACCAGCTGTAGAAC	244	5	5		1
00489	TAATAATTTGTTATCGTGGACCCAACCACGGATAATCGAAACCGCGTATAAAAAAAAGCGGATAACGAGGGATTACTGTATCTACATACAGGCTAGGTACATCTATAAAAAATATTAGATAAAGTAATCGAAAAGCTAATCATTATCTTTACTTCAACCAAAAAACCCATTCGACCACAAAATATTTCCACTATA	195	5	2	3	2
0048A	TAAAATCGGTTTTTCGTTGTACAGATATATGATTCACTAAATAGATAAGATGTGCGAGATACAGCCATGCTTATGAGAAGGCGATATACGGCCATACGAGTCATTCCAAATATGGTATTATATCTAATAGACGTTGCAAATATGGGCACGCGGGTACAGGGGGGAATGCTAATGTGAGTGGGGTTTACTATCTACGCAATGAGACGCATCTTGCCGTTAGTAATTACCCCAGTCCTCAA	239	5		5	1
0048B	TAATTGTTTGACTTTTATACGCCATTCGTTCACTGTTTCCGTATCAGCCGATTTACTTTCGCCGCAAACCAC	72	5	2	3	2
0048C	TAATACGATATGGCTCTGCGATAAAATCTTTCATCAATCGTGCTGCTAGATGAGGTTGTTGACTGTATGAAGCATGAATAAAACCTGCTAAATAACGACTA	101	5	5		1
0048D	TAAATTGTGTCTACGAGTTATAGAAGCTTATCGGAGTTATCAGATTGACCGTTATCGGACTATGCTTTCGATTCTATCTATATCACTGAAAAGTGAAAATACGTTCTGTGAATGCATTTATCGTTATTATAGCGAATAGCTATTAGTTTGGTTCCAACAATCGTTGAGTGTTGTTGACTTGTTGATAAT	189	5	4	1	2
0048E	TAAACCTTCAAGTAATCGGATACTCGCACCAGTAAATGGAACGATTGGAAAAATATTTGAAACTATGCATGCTTTTTCAATCATTTCAGAAGATAATGTTGAATTATTTATACATTTTGGTATTGATACCGTAAAA	136	5	5		1
0048F	TAAATGAAATCAATACAGATACAGATGAAGATGCAGTTGAAGCAGCAACTCAGGTACTATCTAGTGTAGAATCTGAATTAGGACGAACTACTGATCCTGTACGCATGTATATGAGAGAAATGGGTACTGTTGAATTACTCACACGAGAAGGAGAAATTGATATTGCTAAACGTATTGAAGAAGGCA	186	5	3	2	2
00490	TAATGCCATAGATAGAGCTCTTTCCGAAACTTTTGGTTCGAATGATCCCTCTAATATCGATTTTATTGCCGCCCATGTTTCTAAATTACGGTATTTTGTTACTTCTAAAGCGTTTCCA	118	5		5	1
00491	TAACGCCGAGGTGGTCCACCACTACGTCCTCGACTTCCACCACCGCGAGGTCCTCCGCGACCTCCTCGTCCTCTTGGACCTCCACGTCCACGACCTCCTCTTCCGGCTCCTAAAACAACAAGACAATAAATAAATAATCTTACATATA	148	5	5		1
00492	TAAATATCTGTAAAAAAACTCAACCGGACTAAGACAAAAAATTTTTAGGAGTGTTTGAAA	60	5	3	2	2
00493	TAAATTTTGAAATCTTAGATATAAAAGGAAAATTTTTTATGAATTTCTAGCATAAAATAATTTACGAATTTTCGTGATTTTTACATAATATGTTGTCAAAATTTGAAC	108	5	4	1	2
00494	TAATTTGTCCTGATGATGTTCCTACAGATAAATCTGCTATAGAAGCGTCTTCTGTTTCACCTGAACGATGAGAAATAATTACTCCATAGTTTGCTTGTTTTGCTGTTTTTATTGCTTCTAGAGTTTCA	128	5	4	1	2
00495	TAATTACTTTGTCACAATCAGGAGAAACTGCTGATACGTTATCTGCATTGAGGTATTCTAAAAAACTTGGATACTTAGGAAATCTAACTATATGCAATATGAAAAGTTCATCTTTAGTAAGAGAATCTGATTTTTATATACTAACTAAAGCGGGATTAGAAATAGGTGTGGCTTCTACAAAATCTTTTACGACTCAATTGACTGTTTTACTTTTATTAGTTGCTAAAATAATAAATTCAAAAAAAGAAAACAATAATACCTCAAAAAGAATTGTAC	276	5	5		1
00496	TAACTGTAATCCAGAAACAGTATCTACCGATTATGATATTTCAGATAGATTATACTTTGAACCAATTACATTAGAAAACGTTTTAGAAATAGTCAGAATAGAAAAACCAAAAGGAGTTATCATTCAATATGGAGGTCAAACCCCA	145	5	4	1	2
00497	TAATGCTGTCGCCCGGACCTAGTTTGCCGAAACACGCAGGATGCATGTTAGA	52	5	3	2	2
00498	TAAGACTCGGCTCTTACTCGGCACCCGGCGTAATATCTACATTTTTACCCGGCCATTACTCGGTGTCCGGCATAATACCTTCATTTTTACCCGGCTACTACTCGGTACCCAGCGAAATACTACATTTTTACTCGACTCATATCCAATGGCAAAAACT	157	5	4	1	2
00499	TAACCAAGTGCAACATCCACGCGCTGAACGGCACGTTCGCTACGTTCGATCATCCGCCGCCCATCTATTTGACCGAGTACCGCGAGCTCACCGTCAAGCTGCACGAGCTAGAGGCCAAAGAGCAGGAGCTACTCGACCAGGTCGACCATCCCAGGGAACACCGAAAAACCCGGGGTGACAAGCCGTCCACGCCGTTCGTTCGCACTATCCGTGCTTATTTACCTAACAAACAGCGTACCACTATCGAGGTGAAG	254	5	2	3	2
0049A	TAAATACTTTATAATTGATAATATCATTCCAATAGTAATCATTTTTTTTCAACGCAGGTAATGTATGTTTACTAATTATTATGTCTGCATTAGTAAACTGACTGACTACTGAACGATCAGAAATATCTTTTATGTGAACAATAAAATTATTCTTATATTTTTTCCA	166	5	4	1	2
0049B	TAATAAGAAATGTGAAAACCCGCAATAATGACCGTGCCGTACCATTAGTGCGAAACGTCC	60	5	5		1
0049C	TAATCTATTTATAGGCAATTGAAATAATCGATTTTTTTTGATTTTTTTTTATAAATGTTGATAAAAAAAAATTAGCTGGGACAAAATACTTGAAAA	96	5	3	2	2
0049D	TAACGTTACTGAAAAGTGTAACTACGTTACAATAACGAGTAACACGCGTTACGTTACTACCCAATACTGGGTATATATTA	80	5	4	1	2
0049E	TAACTAGATATTTTTTGCTCCGAGAAACCGCCTGTTTATCGTCGACACTCGACAACGATCGCAACAGTACGTTTTCGGTACCTACCAATATAATATATTATAGCGAAATATAATACGAACATGAAGTATCTTGTACACGTT	141	5	1	4	2
0049F	TAAAATTGGTATGAATGTTATTGATTTAGGCGCTGCTCCTGGAAGTTGGTCACAATATGCCAGTAATAGAATAGGAAAAAAGGGACGTATTATAGCTTGTGATATATTACCTATTAGACCAATAACAGGTGTTGATATTTTTCAAGGAGATTTTCGTAATAAAAAAACACTCAA	174	5	4	1	2
004A0	TAAATTATCGCTGTGGCTAGAGTCACGGACACCGTGAATATAATGCGTTCACGGACATTCGATGCGCGCATGCGCAAATACTATATTTTGTTATCATGTCCGGGTATCTACTGAGTATCCGGACACTGATAAAATTATTATCATATTATCATTA	154	5	3	2	2
004A1	TAATAAATAGTTTCTAAAAATATATTTAGTTCTTGGTACCTATACTCTGTTCAGCGAGAGAGCACGCTAATTCTGCGCACCCCTCCGCGTCACCAGGCTATCAAAACCGGTTCTCCAAAGGCAGGGTGTTGCGTGGGGGAAACCAGTTTTCGGCTGTGCGCGGCGTGGTCTCTCGCTGAACTGAGTATATAAA	193	5	2	3	2
004A2	TAATTCTTTTGCTTCTTTTTTGAACTCTTTCAGATGGCATCTTTTTATGATAAACACCTTGTTCTCCAATTACCCAGGATAACGGCCTTCTTTCTTCATTGATCAATTTTTGCAACAGTA	120	5	3	2	2
004A3	TAAATGTGTTGTCGCTTTTCCTGTCGGTGCAGATAACTGAATTTTTATTGATTTTTTTGAACTTTTTA	68	5	5		1
004A4	TAATAGCAACATCTTTTGAAGCATCTGTTTTTGAAAGATTACCCTGAGTATGAATTCTTTCGGTAGATACCGGTCTTACTCCAGTACCTAATTGCAATCCTGACGGTAAAGTTGTTTCAAGTGAGGAATTTGTTCCTGCTTCTCGTATCGTTTGATACA	159	5	4	1	2
004A5	TAATTTGACCTGTATTTAGATTTCTTCCTGGTTGTAATTCTAAAATAATTGAAGCTGATGATTTCTTTTTATCCTGTAAAAATAGTGATGATTTAGAAAATGCTATATGTATTCTGGCATTTTTTACAGAA	131	5	5		1
004A6	TAAACGTCTCCTCCCCTTTATTTTTATGTAGGTTTTAGAGCGCGAGCTCTTCCGGATCATGTTCAAAACTTCAAATAACTTTTCCAAAATATAC	94	5	2	3	2
004A7	TAAAAAACATAATACATGGTGGACAGATGAAAGACACCCATAGAACAGATACATACTCGCGT	62	5	5		1
004A8	TAAATCTACGAATCTGACTCGGTGAAACATAAATATCATCAGGACCAGCTAAATAAGAGCTATCTGCAGAACGTAGAAAGCCAAATCCATCTTGTAGTATTTCTAAAACACCGTCTCCAAATATATCTTCTCCACTTTTTGCATGTT	147	5	4	1	2
004A9	TAAAATTGAAACGAAAAGAGATCCAATTACCTCTAGAGTATTACACGCTACAAAAACAGGTTCATGGAGTAATGACTTTTCAATAAATTCCGAA	94	5	5		1
004AA	TAAATAAGTTTTATTACATTTCGAGCACTTTTCACTGTAGGCGGATTGTCCGTTCGGGAATCGACTTTCACCCGAGATGACTGATAGCTAGACACTCAAACTCAGAATCCGAATTTCCGATTTGACACACATACGAGAACCGGACATACACGCCCGGGGCGTCGTCTGCGATCCTGGGATTGCCTACCTGGCTGGTTGTGTCGTACGATCGACTTGAATCGCATGACTTACGACTAGACACTCTTCCAAG	250	5		5	1
004AB	TAAACGGAAACACTCCGCTGCATTTGGCCGCTAGAAATGATAATCTTTCTGTGATCAATAGTCTATTGTACCGACAGCCCCAAGTTGCCTGTGAACAAAACCATGTAATAACGATAATTGAATCGCAAATTTTGGACATCATTA	144	5	2	3	2
004AC	TAATTACAAAGTATAAACTATACAATAAATTATAGTATAGTACCCAATATATTTTACCCACCAAATTACAAACACTGATTACTATAATTGTGTACATATACTCCGGCCCACGAGAGAGTATTACCGTCGCCTGACAAAAACTCGTCCGATTCCGCGCATTCCTCACTACTCGACATTGCCAATAGCTGTTCGGCAACGGTCGGCTGCGCACAACGCTATACGGTGTATAGCGATCGTGGGAATAGTGGGGGAAATGGGGCCTTGG	265	5	5		1
004AD	TAATAAAATATGGAGATAGATAACCACGATCAAATTGCATCCCTTTGACAACTTCAAGTTCATCCTGTAAACCTGTACCTTCTTCTACTGTAATAACTCCGTCATTACCGACTTTTTCCATTGCTTCTGCAA	132	5	2	3	2
004AE	TAATTTTATTTATGTTATCCAAATAATAAAAACGCTACGACACAGCTAAAATTGTTCCGCATGCGTTGTGGAATTTCAGTAATTCTACTATAAATACGGAGGGACTGGTTCTATACTGCGCAAAACAGTTTTTTTGCAATGTTGTACATTTGTAAGACGGAGAGAACGCATGCTGCGTCCT	181	5	4	1	2
004AF	TAAAGTACGTGCTGCTTTAGAAGCTGCTCGAGTTTTACGTCGTCCTGTAGATATAGCAAGTTGGCAAAATACGAAAAA	78	5	3	2	2
004B0	TAACTTATCGTAAAAATAACCGTGTAGCACATCAACGGAAAATGGGGGCAGGCC	54	5	1	4	2
004B1	TAACGTGACTGTACACACACACACCGTATACGCACTGTACGACGGTGGCCGTGCAAGTAATTCTTACATGCTTCAAAGGCCCTATATATATGCACAACCGAGGTCATGTTACATCCGTATAGAGAGTGAGTCTTACGCTCGTATAACTAGATACTAAATTGTACACACGTGTCAAGGCTGACTACTAATA	190	5	5		1
004B2	TAAATTTTATAGAAATTTCTTGCATTTGACTTTTTTTTATACATGATTATCTATCCACGTCAGACATTACAAAATCGATACTACCTAAATATACAA	96	5	3	2	2
004B3	TAAAAGAAAAAGAAGGAAATCCAAATATAAAAATGCGGATTCGTCAAGCAATGAAAGCTGTTATGCGCAGAAGAATGATTATCAATACTCCTAAAGCTGATGTAATTATCACTAATCCTATACATTATTCTGTTGCA	137	5	5		1
004B4	TAAATGAGAGAGTGGGGACAGAGTGGCAAAGCGGAATAAGGCGTCGGTTACGACGCATACCGTTCCTGGTGTGAACCTCGGTCTTGGGCGTCACTTCATTCGGGGAGTCACGGTGTCTGGAGAGAGAGGCCCCCATCCCCCATTTGCACATGGCGGATGCCTACAAGTGCCCACTTGAAAATTCTGCCTAACTAAATCTACTGTACTCTCCCCTAAAGTTCAAAATCACCCAATTTGACCCGGGTTCAAGTCAAAACTGACTACT	265	5	5		1
004B5	TAATCGCCGATTATCAACGAACAAGCGTTGAATGCGTTGTAAAGTCAATTCATTTGGTTTCTGATCAGAGTGACTAAA	78	5	4	1	2
004B6	TAAAAAAGTAAATATGTTACTCATCTGAGAAATAGATAAATGAAAATAATTAGAAATATTCCCCATTATCATCCCTGTGACAACAACTAATGCACCGGTAAATGCATATGACAAAAAACTAATCCATGTAAGTCCTATTCGATTGATGTTTGTCATTTTTTATCACCTTTTCTGATAAATTTTCGTAAAAATATAATTTATATATATTATATTTTTTTATATTTTTCAATATATTATGTAATATTGTATAAAAATT	256	5	4	1	2
004B7	TAATGTTCCAAAGGTAATAATTTGTGCTACTGAATTTTTACCATATATCTCTGAAACATGATCAATTACTTGATCACGTTTTTCCATACAAAAATCAATATCAAAATCAGGCATAGAAATACGTTCTGGA	130	5	4	1	2
004B8	TAAAACTCTCACCGATGTACAGATTGTGGCGGGAATGCGCGGAAAAAACGTGTTTTAGTCAGCCGAGTGGTTCACTCTTAGATCGAACAGAGTATAGAACATGGCAATCATGCACACCTTCATTTTACCACA	132	4	3	1	2
004B9	TAAAGGTTTTTACGTAGAGAAATATTGAAGATATATTTTGAATCAGGATGAGCTCTAATTATGCATGACAAAAAGCTCTTCCTACAATTTGATTGTTTTGAAAGACAATCTTGGTTGCCGGCGCAGCGCGTTATGTGCGACGTGAATGATACGGCAGTGGCCATATCATTTTAGGCTTCATATTATCATTTGTTTTCTTTTCTGAATGACATTGTATGCGTTAGAATATCTTTACAGAAAG	241	4	4		1
004BA	TAAAGGCTAAAGCAGAAAAAGGTGCTTTATCATCTGAATTTCTAATAGCTGGAGTTTGTTCAACATCATTCAAAATCCCCTTGATATCCTGGATATCATTAGGAGCAGGTAAAAATTCAATTATTGCATCTAATAATGCTTGTACCCCTTTA	152	4	2	2	2
004BB	TAAAGTTACACTATACTGCGGCTCACGAGAGAGTATCCCGTTGCCGACGAAAACTCGTCCGATTCCGCGCATTGCCGATAGCTGTTCGGCAACGGTCGGCTGCACTCAACGCTATACGGTGTATAGCGGTCGTGGAAATAGTGGGGGAAATGGGGCCTCGGAATGGTCTCCGCCGTCAGTCTGCATGCGCTAAACGAGGATACTCTTTCGTGGGCCGCAGTATAGTGAGTGTTTTTTTGCAAAGTAATT	249	4	3	1	2
004BC	TAAAGCCTTCCCAATAGGATAATCCATCAAGTATTGATAAAATGTTTGACGTGCTTGAGTGCGTACAGCATCACGTTCACAAGTAATACTAGCTTTTGCCACATGGGTCATGAGTTCTTTTAGTTCAGGGCAATTATGCTGACGGCTAAGTAACGCTTTGATAAGTGTAAATGTTGTAGTTACAGTGTTACCCCCATCCTCAATAGTCGATAGTTCTTGTTCTGCGTGAAGAACAGATTGGCG	243	4		4	1
004BD	TAAGGAAAAACGGGAATTTTACGCAAAATCGATTTTTCACAAAATTGAATTTGGTTTTTGGTGTAAC	67	4	2	2	2
004BE	TAATATCACCGTGCGTAGCGGTACGGCATGAGGAGTTGAAAAAAATGATTATCACCGTGCGTAGTGGTACGGCATGTGAA	80	4	3	1	2
004BF	TAAGAAACTCATTGGCCACTGTCGTTTGATCAATTATTTGTTTTGTTGTACAATTTGTTCGTAAAATGTGCCGTTGTCTGTTGTCCAAGCGTCAGTTAGTGGCCACCGTCAGCCGCACTTACGACGTTTTATACAGTCATAATCGCCTCCAACGGTTCTACTCTAACAGGAACGTGTTGAAATTATACGAACGACAAATCATACAAAACATGTTTCCTGATAATTCTAGGTAAAAA	236	4	4		1
004C0	TAACTATTATAACACAATTTGAACGAGCAGAAAAGTTCATGTAAATTATTTTCCATGATAATCTGCGTCTCTTCAGGACCGTATAGGCCTATGTATCGATTACCTTTCAACGTGGTGTATAAATATGCGCAGGTGACGATCATGTCATTCATTGAAGAACGGAT	164	4	2	2	2
004C1	TAATCGGTACATTGACAATATTAGTTTCCAGTATTTCTGCCTTAGTACAAAAGGATATAAAACGCATTTTAGCCTATTCTACAATGAGTCAAATAGGATATATGTTTTTAGCTTTAGGA	119	4	3	1	2
004C2	TAAAAGATGCCGTGGAACACGTAACGAGCGAAATGTGGACGAATTTTGTTGACCACGTAATGAAAGAAGAGGACAAATTCTGGAAAATTGATCATCTGTCTGACGAGATTTTTGATGCGGAAATAGGAGAGCATACAGGCGACATTTCTTCAGATTCTGACGACGAAAA	169	4	2	2	2
004C3	TAAAATAAAAATAAACAATGTGTAATGGGTTTGATCTCACGATATAATATTATGTTCTTCCGTCATCAAATATAATAATATGTATTTTATGTAGAGTGCTGCGCGACACGGGTATAGCCGTAACCCCGTATAGACTAGACGTATAATCAGAACGATACGAAAATAGAATAAGCCGACAACAAAAATAAGTTGATGTGAA	199	4	2	2	2
004C4	TAAATGGATGATGACGTAGAAGCCTACGTAAGCCACTAGTATCCAATCCATCCATGCTGGGAGTTCGGCTTTGCTGAGGGTGACGGCGAAAAATAT	96	4		4	1
004C5	TAAATGATAGCAAGTTAGACGACGTTTTATATTTATGGAGTGGTCTTGGATACTATAATAGAGCTAAAAATATTTATAAATCGGCGCAAATTA	93	4	4		1
004C6	TAAAATTTACCTTGTAATTCGTCTCCGATCCAAAAAACTAGGCGACCCCCGTCGCCTAGGTATAGATGCAGATCGAGACTTTGAACTACGGCTAGACCCAGAGCTGCTTGAGTCCTGGCTAGAACTAGAGCTGCGGGAGTAACGACTGCTTGATGAACTACTAGTCGAACGTGAACGGCTTGAACTATAGCGTCTCATGCTTTTGTAAGATGGTGATGATCTAGTGCTGCAACTACTAT	239	4		4	1
004C7	TAAAAATCTTGCTGGATCATAGTGTGTATTTACTGAGATAGATTGATCAATAAATTTTTGCATAATACCGGCTAGTTGTAGATATCCTGTATTATTTGGAATATCCCAAAGTAATTCGTACTGTAATCGTAATTTTTTATATTCAGGGACAACTTGACGTAAGATTCCATCTTTAGATA	179	4	3	1	2
004C8	TAAACAGAAACACGATTGTAGTTTTGAATTTCCGATTATGATCGACTAACATTATTTATCAGCTGATTATCGGAATATAATAATGGAATAAGAATAAAAATAAATTATAATGCCTATGCCGACGCGCAACGGCGCGTCAACGTCGAAAATAATTTGCTGAAAACAA	166	4	2	2	2
004C9	TAACTGTAAGTTGATTGTTTTTTGTTTTCCAAAATTATTATCTATTTCTCGTTCAATTGTTGCACCGTGATGAATTTTCCCAGAATTTACTTGATTTGAATAAAAATTATGAATTTTACTTTTTTTGTTATTTTTTTCAGATACTAATATATTACCTTGAGCAATAGCATAAATTTGATTATTAGCGCCTTTTAGAGGAGTCA	203	4	4		1
004CA	TAAAAATTCGATTTATAAATGTTTTCGATTTACCGAGTGTTCAAATAATCCGCGATCACTATTTTTGTCGGCTATCGACAAACACTTGTACTTTACGGGAACCGTATTGCGACTGACTACGTTTTATTCGATTTCAACAACGGTTTACCTATTGCAGAGTTTTATTTTGGTAAAATAATACGA	183	4	4		1
004CB	TAACATTCCGTACTTTTGGAACGTGGTTTGCAGATTAGCCACTCCAACCTATGTTCGTATAGGAAACAATGGACCAACCGTCTGCACCGTCGTTCGACCCCGCGCTACTCGACATGGAGAATATGACCTCCGATAAGTGGTATGCACTTATATACACCAGAATAGTACAACAGGAAGATGTAA	183	4		4	1
004CC	TAAAATAATAACCATGTACAATATATGATTACTAAACGTAATTAGAACCAAACTTATCGTAAAGCGGGCAGCGGCGTTTGAGGGTAATTAGTGAATATTATAGTAACACAGTGCCACAATGTGTAATAGGGGAACAATGAAAACCGATGATGACGCATTATTGCA	165	4		4	1
004CD	TAAATATTTTTATTTTATTAGGGAGTCAAAAAACAATATAATTTTTATAGTGGGGGATGGGGTGGCCGAGTGGACTAAGGCGTCGGTTGCGACGTGCACCGTTGCTGGTCGAACTCGGCCATGGACAGCATTTTTCTTCGGGCAGTCACGGTGTACAGAGGGATAGGCCGCCATCCCCCACCAGAGCATGGCAGATACCTACGGGTGCCCA	211	4	1	3	2
004CE	TAAAAATAAAATTATCGTTTTCCAGGAAGAGACTGAATCTGCCGAGCAACAAGCCGGCGAGAATAAAACGGAAAAACCGTCGTCTGACCCGATGACGACTAGTCAAGGACCGGTATCCGAGACCGAAGCGATGCTGACCGCCGAGAGGGTTCATTCGTCGTCATCAACGACGTCATCAGCATCTTCGTCGCCAACATCACCGCCCGGCGATACGCAGTCTAACGGATTGCTTCCGGTAGAAACTTCCGGTTCCAAACAAAACGG	264	4		4	1
004CF	TAAAACACACATAATGTGCTAGCGTTGCCACTGGCTCGTTGCGCTGCGCTCGGACGAAAAAATCGAAAATATCCCCCAATTTGCTGTGTAAAACCACAGTGGGTATGCCCCGGAA	115	4	3	1	2
004D0	TAAAACATATGGTTGTGGTTCTGCTATAGCATCAAGTTCATTAGTTACTGAATGGGTAAAGGGTAAATCTATAGAAGAAGCCGAATCAATCAAAAATACTACTATAGTTGAAGAATTAGATCTACCTCCAGTAAAAATTCACTGTTCTATTTTAGCAGAAGATGCAA	167	4	3	1	2
004D1	TAATTACCTACAGTAAGCTGGGCAGTGTTACACAGTTAGCAGCACTCGTCGCTACGCTTCTCGGCGCTGTCGCTCCGCTCCGCAAATCGAAAATATACCATGATTTGTTGTATAAAACCACCTCAGGTGAACCTCGGTTTTCCTCAAAAATTACCCGAAACTTACCGTTCATAAATTATGGAAGTTCCAAGTTGCAGTGATTACGCGTGTATCGGCACTCGTCGCTGCGCTCCTCGGCGCCGTCGCCCCGCTCCGCAAA	259	4	4		1
004D2	TAATTGGATTTTTTGACATAGTAATAGAACGTCCTATTACTATGTAATCTATTTTATATTCTTTTGCTTCTTTAGGAGTAATAATGTTATTTTGATCATATAGTAAATCTTTAGCAATTCTAATACCTGGCGTAATAATTTTATATTTATTTCCAAATAAAAACTTGATTTTCTTTGCTTCTTTACCTGGACATACAATACCATCTAATCCACAATCATTAGATAATTTTGATAA	235	4	3	1	2
004D3	TAAAACATGAAGTACTGGCAATATTAGGGCAAGCGGGTTTCGAGCTACGGAAGTGGTCGTCCAATGACCCTAGTATTATAAATAGTAATATGTCGGTCGGTGACAAAGGTGCGGGTAACGACGTGTGTGTTTTCGATTGTGCGATAACAAAAATACTAGGCCTATTCTGGGAACCGAGCGACAACGTATTACGGTATAAAGTAAGCGAATACGTTGAAAATACGGAAATTA	231	4	4		1
004D4	TAACATTATATTTGATGGTCACCCATCTAGGGATTAGTGGCACTGAACGGTGCATACTCTCAGATCACGTTTCGTGACTGATTGCAACCACCACGCATCGCCAAACCACATAACTAATTATAAATTGATTTA	132	4		4	1
004D5	TAAGTGAGATTTCGAAAGCGTCCAAAGCCGCTTTAGCAGAGCGCTTGGCTAATTCTTCCAAGGCACTGTAGACAATAGCTTCGGCAGTAGATTTTTTACCGTCTACCA	108	4	1	3	2
004D6	TAATTTACTCTTATAGAGCAATGAAGACCAAAACAAGCACTCCTAAATATGGTCTCATATATCATTCAACGTTCATTGGCCGTGCCGGCAGGCAGTTCAAAGGACGTGCCTCTCGTTTTCTTTCAAATAAATTGAGCATTGCTAGCCGAATTGATGCCTTTTCTGGTATTA	171	4	1	3	2
004D7	TAACACGGGCGCCCGACGGTCGACGACGGCCGGCGATGACTGTCCGCCAATCACAGAACGTATAACCATCGCATAGGGGATCAGGCACTGTTCGGCGGCTCAGTCTGCGTGCGCGAAAGCGGTTCACTCTTAGATGGAACAGAGTATAATAAATAATATTTCGTACGAAAAGTGTTGTTGAAAATATAATTCTGAACTT	199	4	4		1
004D8	TAAAAACACAAGCAGAAGCAATTACTAAAGACGCTCCCAAGATAGTATATATAAATAAAACATAATTGAAAGCAGCATGTCTAGATGCAAATAAAAAACCTCCTGTAA	108	4	4		1
004D9	TAAAAACTTTACATGGTACTACATCAAAAGTACAGCTGATAGGTTCTGGTGCTATTTTACGATCTGTTTGTGAAGCGGCAGAGATTTTA	89	4	4		1
004DA	TAAATGACTCTGAAGGAGGTATTTTATCGATGGAACTTTTCAGATCTTTTATACATGGGTTCACTTGATGTAGCATATCCTGCAGTTGTTT	91	4	4		1
004DB	TAATTACCCATAGGCGGATAGCCTGGAGGCAATCCCGGATGATGATGATGATGAGGCGATGTAAACGGGGAGAGATCGTGCGGTGGTCGGCTAGGTGGAAATAAATGTGTGGGTGG	116	4	4		1
004DC	TAATCTGTGGAAAAGAAAATGGACTGAAAAAGTAGATAAAGATCTTCCGAATTCGGCTATTGAAGCATACGTCAAATGTAACTATGAATATTTTCCAAATATATCTTTTCTA	112	4	4		1
004DD	TAATGAGCGGCCCCCAAAACCTATGATTCTGCCATGATTATCTTGTATAGGAAATATTATACGTCCTTGAAATCGATCATATATATATCCGTTTTTGTCAGTAGCAATAATATTGTTTA	119	4	2	2	2
004DE	TAATAATTACCTCTCCATGATTTTCTTATCATAAACGTAAGAACCTTGTGAACGATCGGTCAATGATAAAAATATGAATTTATAATAAAAGAAATAATATGAAAATATTGAAGTACGTCTAATCAACAATAATTTTCTACGAGTATATTTTCGGGTGTATTTTCACCACGTAACAACGTTACTGACTGACGATTTGTTACGTAAAA	206	4		4	1
004DF	TAAAGTTGTTTTTTACAATCTTCTTTTATTCTGAGTGCGCCGAGAAAGCGCAAGTCAGCCGTGCATCCAAATGAAGTAGCTCCGCGGTTTCGAGGTCTAATTTGTCCTACCAAGTAGACTGGTCGTAAACCACCGAGCGCTATCATCTGTTATCGAATTTTGTCATTTGACAGTTTGTGT	180	4		4	1
004E0	TAAATCACTTAGTAGACGATAAAATGCATGCTCGTTCTACTGGATCTTATAGTTTAGTGACTCAACAACCATTAGGTGGAAAAGCTCAGTTTGGTGGACAGCGTTTCGGTGAAATGGAAGTTTGGGCATTAGAGGCGTACGGAGCGTCTTATACGTTACAAGAAAT	166	4	2	2	2
004E1	TAAGATTTTATGCGTTTCACGAAATACGGCAGAAACAATGTAATCGCTACATTACCAACCTCCGCTGTACAAAGTGGCAGCTTTATACCTACCGCATTTATAATTTTATACATTGGTATAGTATAGTTTACTTGCACTCGCTGATGAGTTTACTCGTATGAGTCGTATGCATTTGTCTGTTCAATTTCCTGTTTTAGTGTAAGGTATAGGTACTGTACACATTATTCATATTTTATTT	238	4	4		1
004E2	TAATTACAACAAAATAAGAAAATCGTTACGTAAGAAATCGAGTGAATATCAAATGTTGTAAAAATATGAATTTCAAAGCCCAAAAA	86	4	1	3	2
004E3	TAATAATTTGAGAACCTGTATGGTTTAGATATTCTTAGAAAATCCTGATAAAAAAGATTGGGATGAATCTGAGTTTCCTACTGTGTATAATGGTTATACAATCAGTGACTGTGCAACAGCTGTTAGCCATTTACATAAACTTGCGGCACTGATGCGAGAGAGACGTTTTGGCTCTGGTGCGCTGGCGATCAACCAACCGAAGTTGTCTTTTGAAATAGACAGAGCTACATGCGAG	235	4	4		1
004E4	TAAGACTACTATAACTATACTACGGCCCACGAGAGTCCATATGTCAGAACGCGTCCGTCACTGCGCATCGGCACGTTGCCGAATAGTGGGAATGGCATCATGGTGGGAGAAAACAGACGTCACATATTACTATATGAATGCGCGGTTTACGTATGGACTCTTGTGGGCCGGAGTATAAGTATACAAACTTCACGCACATATATAGAAATTTAGTTTTATATTAGGGTAAATTGCACCTATTGTC	244	4	4		1
004E5	TAATAGCTCCAAAGGCTTTAGGACCACCTCGACGCCCACGGAGGACGGAGGAGAGCCCCAAACCAGTACGGCTTCAGGAAGGGTGTTAGCACAGAGTCTGCAAACGCAAAAGACCTCGAGCTAGCCGCCCAGGCTGACACCGGACGCGAACATAAGGATCTATGCATCCTAGTGACGCTGGATGTAAAGAATGCA	195	4	3	1	2
004E6	TAAAGATAGCCTACGGCTAAGATTCTTGGAAATCTGTAACGTACATATGCGCAGTTACGCGTCAGTATATTTTGTAATCAAAAAAGTTTCAACATGAAAGTCTCAAAAAACTGAAGAAAAATTCACCCAGTACCAAACTTGGTAA	145	4	4		1
004E7	TAATGGAATTTTATAATGAAAAATTATTCTCAGTATCATCAAGATATAATGAATCAAAAATTAGAAAACATTCGCAATAATATACAGTGTTCTTTTGAATTTTTTCCGCCGAAAAATTCTTTTTTAGAAGAAAATTTATGGTCTACA	147	4	3	1	2
004E8	TAAGAAACACGTAAGACGTACGATAGCGTGACAATGCAACAGTGACGTCAATAATAAATATTGAGGACTGAGGTAATTACGAACAGCGAGACGCGTCTCATAGTGTGGAGTGTAAATAGTGAGTGGTTAGGTGAGTGGTCACATAAGCATTACCCCTGTACCCGCGCACCCATAATTGTGAGACGTTACGTCACAACGTCTATTAGATATAATACCATA	219	4	4		1
004E9	TAAGGTCGAGGTGCTCTTTGAGAACGGCGCCTATTACGAGGTGAGTTTGCATGGGGATTGTAAAGTGCTGACTGCCGCAATAGCGTCAGCCGGCGATTTCCCCGTAGAGTCGGCGGCATGCGACTGGGTCTCCAGTCTCCACTCAGACCCAATTCGGACAAATATTTTTATCCACTTTTACACTTTTCGAAAGTTCTCTTCCTTTTTTGATGTTA	215	4	2	2	2
004EA	TAAACAATAACTTCCTGCAAACCCTGGACGAGTGTTGGAGGGACCATCAAACATCAATGGTCATGATTAGAGACATCCTCATGTACATGGACAAGGTGTATGTGAAGAACAACGAAGTCGACAGTGTTTATAATCTTGGGCTCGTACTATTTCGTGACATAATTGTGCGGCACGACCGCGTACGAGATCACTTACGCGAGACATTGTTGAGCATGGTGATGAAAGAAAGGAATGGTG	237	4	4		1
004EB	TAACCGCTGGTTCAGGTTCAAAGTCCATTTCTAAGTAATCCATCAAAGGTGATGTACTTCTATCGTCCATGGGCAAGTTTTCAATTGCCGGCTCTTGCCGATCACCACGATAAGTGTAAATACAAGAATCGTTATCCGAATCACTATCTTCCTGGTCACAACGTACTAAACTAGCAGCTATCATGTGGTCGTGTTGTTCAGGGGTATCACAATCAAGACAACTTTCAGTATCGGGATCTTCATGG	245	4		4	1
004EC	TAAGGAAAAAATAGGAGAAATGGCCTGTCTAGCTGTTCATCCCGATTATCGAAATTCTTCTCGTGGGGACGCATT	75	4	4		1
004ED	TAAAAAGTGGGTGAGTGGGTGTCGCTCTGCTGTACAGTAGGTTATAAGGGGGTCACTGTAGTGGATGGT	69	4		4	1
004EE	TAAAAAAATATTACGTATTGGAGAAACGGGACGGGATTCCACCGCCACAGGTGCTGAAATATAGTCCAAATTGTAGACGGGACGAGCTGTA	91	4	2	2	2
004EF	TAATAATAGGAGATTTCTAAATTGTATGTGTGCGGGTCTTGTAAATGGTGGGTAGTAATTATTATAGTGTGTGCACATGTATATAAAAGTAATAGCGGAGCACACATACAAGTCTCCGCCTGGCGCCTCTGCGTTGCGCACGTGAACGGTAAACAATTTATT	162	4	2	2	2
004F0	TAAATGCAAATAAATTTGTTTTGGAGAGACTATGAAAAACCTATCTGAACGGATTAGACAACGACGTTCAGCACTGAAAATAACTCAGGTCGAACTTGCCAAAAAAACGGGT	112	4		4	1
004F1	TAATGATCTCAGATGGTCGATTGTTGTTGACGTCCCTCGAAGCTGCTTACTTGCGTCTGTTTGGCACCGCCATCCAGCCAGCTGTTTACGGATATCAGTCCGTAATGGCACTAATAACCAGTATTCCGCACACAGTCCTCATCGAAAACAAGCCGCCCAAACGTTACATCATACTCAATAGAGAACTTGCCAGTAAGTACATTTTATGTTTATTATATTTATTT	224	4		4	1
004F2	TAAGCGGTAATTTTTGAACTTGGAAGAGTGTCTAGTCGTAAGTCATGCGATTCAAGTCGATCGTACGACACAACCAGCCAGGTAGGCAATCCCAGGATCGCAGACGACGCCCCGGGCGTGTATGTCCGGTTCTCGTATGTGTGTCAAATCGGAAATTCGGATTCTGAGTTTGAGTGTCTAGCTATCAGTCATCTCGGGTGAAAGTCGATTCCCGAACGGACAATCCGCCTACAGTGAAAAGTGCTCG	247	4	4		1
004F3	TAATAAAACTAGTTCATCAAATGATAGTCCTGTTTCTTTTGCAGACATTGGCACTAAACTTCTATTTGTCATACCAGGTATTGTATTTACTTCTAACAACCAAAATTTATTTTCATTATCTAATATAGCGTCAATTCTTCCACATCCACTACATCCTAGTGTACTCCATGCTAGAATTGCTATTTTTTGTAATTCTTTTTCTTGGATTGCA	211	4	4		1
004F4	TAATAATAAAGCAGCCATTGAACATGCTTGACCTAAGCAAATAGTACTAATTTCTGGTTTGACGAATTGCATAGTGTCATAAATGGACATGCCTGATGTAATAATACCACCTGGAGAA	118	4		4	1
004F5	TAACGATTTTACGTTTATACGCGTGCGGATACTATAATGCCGCGCGGAGGACCTCGAGATTTTTATTTTGAAAGTTACAAGTCTCATTTTGTTTTATTTTGTTGAATTTTTA	112	4	3	1	2
004F6	TAACTGAAGCTGGATATGTAGGAGAAGATGTTGAAAATGTAATACAAAAGTTACTACAAAAATGTAAATATAATGTAAAAAAAGCAGAATTAGGAATTGTATACATAGATGAAATAGATAAAATAGCAAGAAAATCTGATAATCCATCTATCACTAGAGACGTATCTGGAGAGGGAGTACAACAAGCTCTACTAAA	196	4	2	2	2
004F7	TAATAGACGCTGTAATATGGGCGCACGGGTACAGAGGGAATGCTAATGTGAGTGGGGTTTTTTATGTCGCTATGAGACAGGTCTCGCTGTTCGTAATTACCTTAGTCCTCAATATTTATTATCGACGTCGATGTCACATTGTCACGCTATTGTGATAGGTACGTCGTATGTATT	174	4	4		1
004F8	TAAACAATATATATGGAGGTATTATTCCAGAATTAGCATCTCGAGAACATATGGAAGCAATGATTGTTTTA	71	4	2	2	2
004F9	TAACATCTCGTAATGTGAAAAGAGAAACACAAAACGATATATGCGTAAAAATGACCCATTCTCTCGTAGGACAGAGTATAGATTATTTTCTTAGTA	96	4	4		1
004FA	TAAAATTGATATTACGAGTAGTTAGATGAAAGCTCAGCGCCACAACACGAGAGTCGTCGTTGACTAACATTTGAAAATATGATACTTATCCAAAACAAAAAACGATGGAGTCAAAGCTACAACCTCGGCTACAACCATTCAAGGCAGACAGAGATTATTGTTATACATTGACGATGCTCAACTACGGCATTCAACGAAACACCCAAAGCAGAAACGCGCTGTGCACCGACGACAATGCCAGTG	243	4	4		1
004FB	TAAATGAAAATCCCTTTTTTTACTGTAAATTATTTAGTGAATAATTTTATTATTTCAAAAATGTTGATGTACCACCTAATTCAAAATTTGAACAAGTAGTTTATAATGATAGTATACTCCGGCCCACGAGAGTCCATATGTCAGAACGCGTCCGTCGCTGCGCATCGGTTCCCCTTCCATACGCTGAATCTACCGATCAGAAACCGGCCGGCAACGATCGCCGACAGTCGTGTTTTTATGACCCGCTGTATTCACGTTGCCGAGTGGTGGG	271	4	2	2	2
004FC	TAAAATAATTACTGAGAATATTTTACTTTAGACCCTGAGTACCAAATAGATAAAATTTCCAACCAGAAAAGATATTCATGAAAATCTAATCATGTTTACTGCCCTAAAGGTGTTGAGTAATGACCAACGCAAAACTTATGATTCATACGATACACAATTTGGTATAACGTCTTCAAAA	178	4	1	3	2
004FD	TAAATGTTGATAGACATATGAATTGATCCAAAAAATCATAATTTTAGAAAATCCTATTGTGCAATAAAAAGACCCTACTTCTGGCACATATCATATTTTTATGATTTATTGTTCCCCATTCTCCAATCGGAACTGTATTCGCTATCGATTATCCGGGTGGTTGTTATACAGCGGTACCATGACGTGCGTTGATTCTGCGTACTACCGCTTCATCGATCGAAAAGTACTTGAGTCCGGTTCTGTTGTGTG	249	4	4		1
004FE	TAAACCATATAAAATGGGAATTACAATATTAGATGTCAATTTTCAAACAGCAAGGCCACCTGAAGAAGTAAAGGCTGCGTTTGATGATGCAATTGCAGCACGTGAAAATCGTGAGCAATATGTAAGAGAAGCTGAAGCGTACTCAAATGAA	151	4	2	2	2
004FF	TAACTAACGCGGGAACGCGTGACGCTTATATTTCTCACACCCTCAATGCTGATGGGCGCATTGCTGATGCTTCCGCCATCAGCCCATCCCCCGGTCAAGTGCTGGTCAGCGTGCTAGCCAGAGAAGGGAATGGACGCGCTTCAAAAGA	148	4		4	1
00500	TAAGGTTTTTGAGCGGCAAAGTTCCGCATTTTACGGAGAAGTAAGACCTACGTTGTATATGTTGTTTTTTTGGACAATGACAGATAACAGAGAGTGAC	98	4	3	1	2
00501	TAACCGTAAAGGTGGGCGACGTCGCATGAAGTGGGAAAAGCTCGATCTGATCC	53	4		4	1
00502	TAAAACGCAAGAAAAGCTCACTTATGCCCAAACAGCGACACGTTTTTGTGTGGGGACAGCGAGCCTGATGCGCTGGGCTAAACGCATAGAACCTTGCATGACTCGAGATAAACCCGCTAACAAAATAAACCAAGCGG	137	4	1	3	2
00503	TAATTTTATGCCAATTCTAGCTGTTTTTGGAAAATAACCGAGTCGTGCACAGGGATTTGGCCGCCCGGAACGTACTGCTCAGCGACCATCGCACGATAAAGATTTGCGATTTTGGCCTTAGCCGGGACGTTTACGAACAGAATCTCTACCAGAAGTCGAACCGTGGCGATCCACTTCCAGTAAAATGGATGGCACTGGAGTCA	203	4	3	1	2
00504	TAAATGTTCAATTCTGCAGAAAATCAATTATTACAACATTTAGTATTTTATAAACAATAATTAGCACCAAAAAATATCAATTTCATATAACTACCTACTATACTCTATTCAGAATAACTTTGCCCACTTTCGCGCACGCGACTGAGCCGCCGGCAGCCGTCAGACCCCCTGGCGAAAGTCAGGAGCGCTGTGATTGGTCGTTAGTTGTTGACGGCTTCCGTCACCGGTCGCTATCGTATACTTATACACCTGCGGG	256	4		4	1
00505	TAATAAATTTGAATAGTGGACAGATTCAGGGGAATCCCCTCCTAACAATGTAAAACCTAATTCA	64	4	3	1	2
00506	TAAATTTTTTAGCCGCATCTGTGGAGTACGTGTGCGTGTTGAAATGTCTAGCAATAGACCTCGCGGTGGACGCGATGGTCGTGGTGGTGGTGGAGGTGGCGATCGCAGAGGAGGTGGTGGTGGCGGAGGAGGTGGTGGATACAACAGAGGTCCTCCACGCTACAATGATAGGTATAATGACAGGTAACATTTTA	194	4	3	1	2
00507	TAAATATGCCAAGATAATTCTTTCAGGAAAACTAACAGTTCCTTTGATAATACGAGGTCTACTTGTCAGTAAAGGTGCTCGTTCTGAAATTGAAAATACTGGTGGAAAAGTTGAAGGATAAGCGGTAAATAAT	133	4	3	1	2
00508	TAATTTTTTCTTTATTATGTTGTATTGCGTAGACAGTAGAAATAACAGTCGCGGTATGAGATCCAAATCGTTACAAGATTTGCCCGAAGCCAGTACAAGTGCAGCTGCGCCTACACGTAAAAGACGTATGCCGAGATTTTCTTTACGCCGACTTTTGTATTCAAATACATTTTTGGCAAGACACTTGGGAAGTTCGCAAAATAGCAAACGTCGAACTATTATTACTGGTATGTTTGTAAAATGGTCTGTT	250	4	3	1	2
00509	TAATATACGGTCAAAAAGACCGTGTGCGTGATCGTAAAAAATCAATAATGTGTTATTTTTGAACTGTGTTTCTAATAATTGCTGCTCGATAAACGAAATTGATAGTTATTATATTTTTATTGCGACTTGTTAGTTGACTATGATTTACACCATACTGTGTGACAAAAAGACCGTGTGCGTGTATTCTCGTGAATA	195	4	2	2	2
0050A	TAAAATTTGGTGGACATCCATTGAAGTTTATTCAAAATAGGCTTAGGAGGACGTGATACCCGCATGCGTTATCTCCGTCTTACAAATGCGTAATATAGCAAATTATACGCAAAGCAGAACACGTATAGCTCCGTTAG	137	4	4		1
0050B	TAAAGCCCGGCGACTATGGTCATTAGCTGATTGTGAGGTTTTATGATTGCAGGTAGTAGGATTTTGTAACGGTAGGCTTTTTACACATGTGTGTTGTGTTTGGCAGAATTTCTAACGGGGCACTCGTGGGTTTCTGCCATGTCCCGGTTGGGGGATGGCGGCATCTTTCTCTAGACAGTTGCCTGCTCGGAGAAAAATTCCGCCCGAAGCCGAGGATTGAACCAGCGATGGCGCGCGTAACAACTGATGCCTTAG	255	4	2	2	2
0050C	TAAGGGAATTGAAAATAATATCAATACTCACTGTATTACGATAAACTAAAACATTGTTTTTTGATTTCTCAGTTGTTCAACTAAATTATAGGTGAATGAGTCTATGTTGTCTAACAGTAAAATATTTGCCATT	133	4		4	1
0050D	TAACTATAAATATATTATTATAAGCTTATATTATAAAAGGTGGAGTAATAGAAACAAATAAAAATGATTGATATATAAGTGGACTCTGTACACACATTTGTTATCTTTGTTTTATAAGTAGCAATGTACAGTCAATAGTTTACATATTGTATTGATATTATACACTATTCAGGATAAGATTGAACCACATTGCGCATGCAGACTGAGCCACCGAACAGTGCCTGGCGCCCCATG	234	4		4	1
0050E	TAAACGAACAGTCGTACTGTTTGTCCGACGGAGGCCAACCAATGACGCAAGACAACGGTAACTTGGATAAGGTAGACGAAGAAATAAACTTGTGTTCAGGGGCCGTGCGCGTAAGTA	117	4	3	1	2
0050F	TAAAATGAAATTACGACCGGAAGATATCGGAAAAGTTGCTCGTCATGTCCGTGTTGCCATTCTGGTGTACGCTGTTCAGAATAAAATTGTTCATGTTGTGACTGTTGTACAAAAGGTTGTATTGTTTGACACTAATCAAAATCTGATAACTATCGATGATTTGATGGTGTATGATGCA	178	4	2	2	2
00510	TAAGATTGAACCGGCTTCGCGCATGCAGACTGAGCTGCCGAACAGTGCCTGACCCCCTATGCGATGGCTATGCATTCTATGATTGACCAACAGTCATCGCCGGCCGTCGTCAATTGTCGGTACCGGTGATGGCCGCCGTGCATACGTTCCCACCAATGTCCAAAATGCATGAAAAAACCGTGTTTTGGTCGAGCCGCCAGTTCAAT	206	4	2	2	2
00511	TAAATTACTCATATTACTCAATACCCTATACTTATTTTTGAATTCTGTTTGTCGGACATGATATTATACTCGGGTCAAAATAAGAACGCACCGCCTTGGCGCATTCAAATGAATCGCGAAGCGACGTCCGGACACCCCGGCTGACTCTATTCGCGCTGCGATTGGTCGCCATTAGTCGATTTTGGTCGCCGCCGGAACAGACAGTGAAAGCGCGCTCTACCATGCGCGAGTTTCGACCGGTTTTCGTCCGCCGCCCGGTG	260	4	4		1
00512	TAAATCTAAACAAATCATTTATATTATTTCTGACGTCAACATCTCTTTTTCTCAACGAATACTATACTATATTCAATAATATTTGTCACCAAACGATGCGTTATTGCTTCCGCTTTTGACATCGATCAATGACTTT	136	4	3	1	2
00513	TAAATAATAATAATAATAATAAAAATAATAGAAATAGGTACCTTGAATATTTGATCCACTTTGAGGTTGAGAAGACGCTTGTGCTAAGTGTTCTTTTGATAAAGTTCGTACTACAGAATGTTGCCGTACATCGATGCTAGCACAAACGGTACTTTCTCCGTGGACAAAAAATGCAAAAGAAAATGACAAATGACTCGCACTATAAAAATATGAACA	216	4	1	3	2
00514	TAAAATATTGAATGCGAGAAGGTGCTTTACTGAAAACCTTTTTCACGTTTGCGATAAGTTTGTCAACTTTCGGATATCCTGCTCGTACAGTTTCCGCGATCCTATGAAATGCATGGGCCAAACAAGTAATGTGTATAGTTTTTGAATAAAATAA	154	4	2	2	2
00515	TAAATTTTCCGCTGTTGCGTAAATCCGCTGCTACTATGGCAGCAATATCTTTATCTTCAGACGCAACACCTGATCCTTGCCATGTAAATGGCACCACCGCGATAGGGCGAGCCGAGTCGACCCCTTGCGTGATTTCAATACGAACCCCTGCATACAATACATGAGTCCATAACA	174	4	1	3	2
00516	TAAAAATAGTTTCCTATACGGCTCGTCATTACTTGCTGCTAGCTATATTGTACACATATCAGTCTCGTGTCTTGCGGTCTCGTGTGCGCGTCTTACGATCATAATATTTTATTTTTATTTTTGTTGTAAATTTTACTACATTTTGAA	147	4	1	3	2
00517	TAATTATTATTGCTGTTCCACGTATTCGCGATTTTCGCGGATTATCAAGTCACTCTTTTGATGGTCAAGGAAATTATAGTTTAGGAATACGTGAACAAATTATTTTTCCTGAGATTGATTACGATAAAATTGATCGGGTTCGCGGGTTGGATATAACAATTACTACTACTGCAAAATCTAATCATGAGGCTCGTTTATTATTATCTG	207	4	4		1
00518	TAACCCTATATTATTCATGACGTTAGGAACGAAAGAGACCGAACTCTTTTGATCTTTCAAGGAACAAAGAATGCTTATTCTAACTCGTCGGGTCGGCGAAACA	103	4	3	1	2
00519	TAATTCAAAAAGGGAGGGCCGAAAACATGAACTCGTGTACATCAGACATAAGACTCCTCGTCTGCGTACGTCCTGGTGACGACGAATCGCTGCTGCTGTGCCTGACTGCACTCGCCCAGGTAATATGAGGTGATAGGCGCACGGCGGTTGGCCGGTGGAGGTGGCCGATACGGCGGAGGTGGTGGCAAGGACCGGGACCTGGCCGCGGCTACGGCAGCCTTCTCTTCCTTGCGCTTCAACCGGCCACGGAG	251	4	4		1
0051A	TAATTTCTAGATTTATAATAATGATAACATTTTTACAAATATTAGGAATCCGAACAATCAGAATGTGAAGCGAAATTCATACAAGGATCCCACGAACTGTGCAGCAAAGCTCCGTTGTGTAGATACTTTTCACGGCGTATACTACAACTTATGCAAGAACATCCTTTACAAATACAATGCCACAAGTGCAT	191	4	4		1
0051B	TAATTGGACTTAGATGCCCAGAACCAATTATGATAATAAGAAAAACTATTCGTGATATGAAAGATAATGAAAAAATACTAATTTTATCAGATGATCCTGCAACTAAGAGAGATATTCCGAACTTTTGTTATTTTATGGAGCATAAATTA	149	4	4		1
0051C	TAAAGCGGCACGTGTTTGATTTCCTCTGGTATACTGCATTATCATATCTAAAAGAGGTTGTTCTAATTCAGATAGTGCTAATTCATATAAATTA	94	4	4		1
0051D	TAAGAATAGTTTCACGATATGCTACTTGAGGTTTACCGACATTAGCATCGACACTAAACTCTCGTTTCATACGATCAATAATAATTTCTAAATGTAATTCCCCCATGCCAGAAATGATTGTTTGATTAGATTCTTGATCAGTTCGCACTCGAAAAGAAGGATCTTCTTTTGCTAGTCGTCCTAATGCTAAACCCATTTTTTCTTGATCAACTTTAGTTTTAGGTTCCACGGAAATAGATATCACTGGTTCTGGAAATTCCA	261	4	4		1
0051E	TAACTGAGGATGGCCAATGCCTGTACATGTAGAACACTGGTTCCCAACCTATGGTCCGTGGACCACCGATGGACCGCGAGATATCGTGAGGTGGTCCGCGAGCCATACCTACAAAA	116	4	1	3	2
0051F	TAACAATAATAACAGCTTTTGTAGGATATGTACTACCTTGAGGACAAATATCATTTTGAGGTGCTACAGTTATTACAAATCTTCTTTCAGCAATTCCATATCTAGGAAATTCAATTGTTATTTGAATTTGAGGAGGATTTTCAA	144	4		4	1
00520	TAACTCGAAGAAGCAGATGTTCATCTTTAGCACGCCGTTGATCAGGTTGATTCCGAAGAACACAATATTGGCCGAATAAGCGGAAACCCTGAACATCAGGAAATGTTGGTTTTGGGCTGAATGAGTTTGTGATTGAGGTACGGATGCGACTGCGGATTGGCCTTTTCTGGGTTATGTTCATGGTTATATA	190	4	4		1
00521	TAAATTCTGATATTGCAGATTTCTCTAATATAGGACGAGGGAAAGCAGGAGCTATAACTGCAGCTTGTTTTCTTTCTAAATTTACTAAAAAGTATAATTGGGCACATTTAGATATTGCTGGAACAGCATGGAAATCAGGAAAAAAATCAGGTGCAACAGGACGTCCTGTTGAATTATTATGTCAATTTTTA	191	4	3	1	2
00522	TAAAACCTCTGTAATTTGTTCCCAACCAGCATCAACATTTCCATCGACTATTATTTGCTTACTTTGTAGAGCCGCCTTGAAACTGTTTACAAAATGTTTGCCTATATATTATTATTGAAATTTGTCTATGTCAAGCCTTCGTCCCGCGCAGTCATCAATTGCTTATGCCATTATTATCATTCTCCTCAGGATCCCCTGAATTACAAATGTGTGCACCAAATCTTATAACGTATATTTGAATCTT	244	4	2	2	2
00523	TAATGACGGCATCGACGTTGACAATAAGCAGCTGTCAAGTTTGACGGCAATAATAAGAATAATAATATC	69	4		4	1
00524	TAAGAACCTCGCCCGAGCGAAGGCCGTCGGTACGGCCCACTGGCCATATGCCTATCAATTATCTAGCGAAACCAAAGCCAAGGGCAAACGATCGAGACGACTGAAATTATCTAGCGAAACCTCAGCCAAGCGCAAACGATCGATACGACTGAAATTATCTAGCGAAACCAATGCCAAGGGCAAACGATCGAGACGACTCAAATTATCTAGCGAAACCTCAGCCAAGCGCAAACGATCGAGACGACTCAAA	250	4	4		1
00525	TAAAGTACGTATAATCGACAATAATTTTCTACGGTATATTTTCGGGTGTATTTTCACCACGTAATAAACAATACCGACTGGCGACTTGTTACGTAAAA	98	4	3	1	2
00526	TAAGCTAACGGAGCTATACGTGTTCTGCTTTGCGTATAATTTCCTATGTTACGCATTTGTAAGACGGAGACAACGCATGCGGGTATCACGTCCTCATAATATCTATTCATTTTATAATCTA	121	4	2	2	2
00527	TAAAGCTGATTGTTTTGACCGCTGAGTATATGAAAATAAACAATATCCATACCTTACAAGACAATGATAGATTTTATAATCATTATAATATCATAATTCATAGAAGTAGCAACTGCTATTATATTGTTAAAATTAAATATTAAAAGCGTAATACGAGAAGTAGCAGTCACTGCTATTTTCACTGCTACTTTTTCAATAGCAGTAACAACTGCTACTGCTACTGAAAATAAATCACAGTTT	240	4		4	1
00528	TAATATTGGTTGGTACTTGAAATATAGGCTATTTTCCTTAGCATAGTTGTAAAACGTATCTGCTCGTAATCCATCTCCGACAAATAGTACTAGACGATCAGCCGGTGGTTCGTAATCGACACGCTGGTCTGGTATACCACTAATGATTGGCGATTTGAAATAAATATCAAAAATAGAGAGTAATAATATCAACTGAGCAAATAATCCCAGTA	212	4	4		1
00529	TAATAATATGTAGTCGGATAGCTGCGGAGAGTTGAACGGGAGCATCGACTAAAGAAACTGAATTGAGTGGCATGC	75	4	2	2	2
0052A	TAAAAACGACTTTACGTTACCCTGTGACCAACTTGAGGTGGTGTTGCACAGCAAGTCGGGGGATATTTTCGATTTGCGGAGCGGAGCGACGGCGCCGAGGAGCGTAGCGACGAGTGCCGCTAGCATGGCATCACTGTACGA	141	4	3	1	2
0052B	TAAAGGCTCGGTCAAACAGAAAGCGGGCTGCCCGCACGGTCAGTGTAAAATAATACCAAGACCGCTTGCCCGCCGCGGTCTGCGTACCCATAAACCAGGGCGGACGAAAAGTCCGGATTCATTTTTTGATTGCCGGACGAAAAGTCGCCCTTTATTTGACTAAGCCTTTACAGCAGGTAAATGATTCATAAAAAATAAATGAACGACCCAATGAACGCGTTTTGAAAGAACGTGAACGCGATCATTTGAAAAAAACACGAACGTGAACGAGTTCATTTTTTTAGTGAACGTTCCG	295	4	3	1	2
0052C	TAATTGTGTCCCTAGCACCAACACTATACTCTGTTCAGCGAGAGACCACGTTGCGCACCAACGAAAACTGGTTCCCACACAACACCCTGCCATTGGGAAACCGGTTTTGATAGCCTGGTGACACGGAGGGATGCGCAGAATTAGCGTGCTCTCTCGCTGAACAGAGTATATACAATTTAGGA	182	4	3	1	2
0052D	TAACACGTTGGCTGCGTACTGACGCCAATTGGCGTCATAAGTATCATTCAGCAACGCGTTTGACGCCAAATGGCGTCTAATATGGA	86	4	4		1
0052E	TAAAAATTAGAATAATTTTATTTTTATTTATGGCCCTTGCTGGATTTGAACCAGCGACCAAGCGATTATGAGTCGCCTGCTCTTACCACTGAGCTAAAGGGCCATATTTTTCAACCTTATTACTATAAATCAATTTTTTATAATAATCTAGAATTCTTTTAGAAATTTTA	170	4	2	2	2
0052F	TAAAGTCCGTAACCGGTCAAAAAGACCGTGTGCGACTGAACTCAGTATCAATTTTGTTACGTATTATTTTCGTCGACATACAA	83	4	2	2	2
00530	TAAGCTTTCCAGCCACCTAAGCTTGGAAGATTACGGTCTTTCCGTAAAGATATTCAAAGAATATCTAAAACCGATAATAACACGAACCCTGCGCCACTGGCGTATCATCTACGGCGTGGACTACGCGGTGCAGCAGCAACCACAGTTGTCGTTCGAAACAATCAAATTTTAGAAAAAACACAACAATAATATAGTTATAACTATAGTTCATCTTGATTCAGAATATCTTGTTTATTTTTGTACGCTAGGCGTTCTCGAAAAATAGTG	267	4	4		1
00531	TAATTTTTGTCGTTCGTCTAAGAAAATTGAATAAAACCGGAGTTTTAGAGAAGACAGTCAACCAGACATTTTGAGCGGACCTTGACTAGTATAGACTTACCGTGAGAGAGTGTGTCATACGGCAATAGATATTTGCAGTAAATGTCATCAAGTTTGGTGACACGGTCTTGAGCACTCTTCGGAATCTTCATCAGGTCGGCGACACGACACCACTTGTCCAGTTCTATCACTTCCTTGAGTCCGCCAAGCT	250	4	4		1
00532	TAAATGCCGCTGGATTTCGTATTACAAATATTACTGATGTGACACCAATTCCTCATAATGGTTGCCGTCCTCCTAAAAAACGTCGCGTGTGATTTTTAGGAATTTCTGGAGAATAAAATGGCAAAATATTTAGGTCCAAAA	141	4	4		1
00533	TAAAACTTGTTCAATCAAAAAATGTGCTCTTTTATGACCTTCTCGGCGAATAACAGATTCAATAGCTTGCACCCAATCACGAGTTTCAATTGGATCCACGTCATTATATAAATTTTCTGACATGGTATAAATTCCTTATACATTATATATA	151	4	3	1	2
00534	TAAGCCGCATATTTTCAAACTCGCGACTACTTGCGAGGGAATCAAAACCTATAGGGTACTTCAAGTCGATTTAGAATCTCGAAATTCGGCATGAAGCAATGTTTTATCGCGCATATAACAGAAAAATTCCGAAAA	135	4	2	2	2
00535	TAAATATTGTGAAAATGTTTATTCTCAACCGTGAAAACCGAAGCAATTATAAGTTGTAACGCAGTTCACTAATTGCAATACACATACAAATCGTAACTACGCGTGACATGATAAGGACCCTGTATGTTTTGTTGCA	136	4	3	1	2
00536	TAAAAACATCCCTTCATGCACCAATGTCTCTTCAATCAGTACCCAATAGCTTGCCAGAAAAATGAATCGTCAAGGGAAGAATCTTCACTATCAAAACTCCGGAGATGCCTACTA	114	4		4	1
00537	TAAATGCAATCCAAGAAAAAGAATTACAAAAAATAGCAATTCTAGCATGGAGTACACTAGGATGTAGTGGATGTGGAAGAATTGACGCTATATTAGATAATGAAAATAAATTTTGGTTGTTAGAAGTAAATACAATACCTGGTATGACAAATAGAAGTTTAGTGCCAATGTCTGCAAAAGAAACAGGACTATCATTTGATGAACTAGTTTTA	212	4	4		1
00538	TAATATTTGTGGTGCGTTACTAGAGCCGCTGTATACAGAGAGCGGACGCCACATGGTGGAGGAAATTTGGCCTCGCGACGTTGAAGCTAATTCATTTCGATGCGTGTAGAGGTCGCACTCTCTCGTGGAAGAGTATAGACAGTTTTCAA	149	4	3	1	2
00539	TAATGTAAACACTAAAAAAGTAGATTTTTTGCAAGATAAAAAACAGGTGGATATCACAATAGGTGTTTCTGAAGGAAAGAAATACAAAATTTCCAATTTTTTTGTCAATGGAAATTTATTCCCATATCAAAAA	133	4	3	1	2
0053A	TAAACGAAAGAATTGGTCGAAATCTGTGACTGTCAATACTGGAACGTATCTCAGAAAATAA	61	4		4	1
0053B	TAATACCATACTCTGTCCAGCGAGAGAAAGGGCATACTCTGTGTCATCCTGCTATCAAAACAGAATTCTCTATGGGAGGGACGAGGGTGTGACGTAGGGATGTGCAGAAAACCCAATTTTGATCGACCTGTGTTACGTTCTCTCGCTGAACAGATTATAGAAATATGAAGAAAAAAATGTCTTTACACCAGTGAAAATAT	200	4	2	2	2
0053C	TAATGAAACAACTTACCCAGATTTTCCAACAAGGAAACCAGCTGGGATGTTGGCAGACATTTCACTTTCATCATCAATCATGTGTATATAAGCTGTGTCATCATAAATGTTGTTGTCTGTGATAACGATAGCTCTTGCCCCAGATATTTCTGATATCACA	160	4		4	1
0053D	TAATCACGCGATGGTCTTGCTCTATCCCGCGCTGTCGATAGCACAGGTAAGACCGTTGATTTCTTGCTGACAGCCAAGCGTGATAAAGCAGCGGCCCTGCGTTTTTTCAAAAAAGTCATGAGTCAGCACGGTGAACCCAAAGTTGTCACCATTGATAAAAGTGGTGCTATAGCCGAAGCA	180	4		4	1
0053E	TAAGCAACAGGTCTAATGAACCAAGGAAGTGATAGACCCTGTCCATTTTTATCAGACAAAGTCACATAACTAACCCAGATTTTCATA	87	4	1	3	2
0053F	TAAATAAATTCCTTGATAGCTCATAGAATATAATCTTATAATGTCAAACAATAGAGTACGATTGGCATGTGACGGAATTATTCAGCCATTACTGAGAACTCTACGAGAACCACCTGCGGAGTCTACATTCTACACGGAATCTAAGCCCCGTTTATCCGTATAACGATTGGTGTACCTACAGTGTACTGTTTGA	193	4		4	1
00540	TAAAAGATTATCCGAATTTAGTTGTTCTACGAACCTTGTCTAAAGCTTTTGCCTTAGCTGGAATACGATGCGGATTTACTTTAGCTAAAAAAGAAATTATTCAAAC	106	4	3	1	2
00541	TAATACAGTCAGTGTCAAATGAACCGGCAGTTTGTGACTACTCACCTCAGTTGTTCTACAGCTGGTACCACAAATTTTATTTTGTGTGATATACCTGTAGGAATCCTGTTGTTGTGTGTGAATCTTACCTAAAATATACTGTCAATTGTTTAGCATCAACTGGGGGCGGGATCACCAACTATACTACCGGCACTGAGAGAACGCTACTCCTTTGCGCATCTAAATGAACGAGCTCCGCGTTTCCGTAA	248	4		4	1
00542	TAATCTAATAATATTATAGGTATTATTATAACTATCTATACTATGTTCAAAATAAGATGATGACCTGTTTTTGTTCCGCGATGGTCGGATGCCGTCCCCACTACGGCGACGCGTCAGGTACTCAGGTGCCGCCACGGAACAAAACCACGCCCATGTGCAAAACTCAGCCTTTCTTATTTTGAACAGAGTTTATAAATATATGAGA	205	4	3	1	2
00543	TAAATAATTCTGAACGACGAACGCCCGATACATATGGACGTCATGATGTCAAGTATTCGAATCATAGCGAGTATGAAGAAGTTATTGATGAATATGTACCAAGTCCTA	108	4	3	1	2
00544	TAAATAAATGAAGAGGACGCTACTCCTGCGTTTGTTGTCTCCGTCTTACAAACGTACGACATGGCAAATTTTCGTTCACTAGTTTCAATAGTGTGCTGTTAGTTTTGATACTATAGAGTGAA	122	4	2	2	2
00545	TAATAATCTGTCCACCTTTTGATTTTGTTCTAACGCAGGGAGCATTCCTTCGGCTGTTTGTCGCTCGTTTTTGATCTTCGTTCATCTAGCATCACCTGAGTTTGAAAAATGGCCGTCAATTTACTGCAGACCAACAACACTGGCAAAATAAATAACAAACGCCTGGCATTGATACAAATTGTGAAAATCGATCTGAATGCCGGAATCAACACTGAAACACCTGATGATGGTGTCGTATACTCTCCCG	247	4	4		1
00546	TAAATATAATGTATAATATACAAATTTGGAACGACACTGAAAAATATACTTGGCGTACAGATGATGCATAATCGTGTGACCCCCGGCGGCGGTCAACGT	99	4	1	3	2
00547	TAATGTCGGCTCATCTTCTTTTTCTAAGGCGTCGATGCCCTTTTCTATGGCGATTTTTCTGATCTTTTCTTGATGATTACCGACGGAGACAATGTAACAATCCCCCCCACCATTAGCAAAATAAAGGCGCAGGCAGTCATACATGAAATAATCGACTGTTTTTTTAGGGTTTACTTCAACAACATTCTGGTTATTCA	197	4	1	3	2
00548	TAAGAGGACGTGGTACCCGCACCCGCATGTGTTGTCATTGTCTTACAAGTCTGTAACATAACAAATTCTACGCAAAGCAGAATACGTGTAGCTCCGTTA	99	4	3	1	2
00549	TAATACCGGTATCCAAAACTGAAACCGAAATCGGAAAAAATCGATACCGGTATCTGAAACCGAAACCGAAATCAAAAAAAATCAATACCGGTATCCGAAAACAAAACCGAAATCGGAAAATTTTTTTTCGGTTTCAAGCTCTGATCACAGTTGCTTTTCTTACAATATCATAAATTCGGATT	182	4		4	1
0054A	GTCTCAAATTGTACACTAATTATCGGTTACCAAACGTCACTGAAATAATCAAGTCGCCTATGGTGATA	68	4	4		1
0054B	TAACTTATCGTAAAAATAACCGTGGAGCACATCAACGGAAAATGGGGGCAGGCC	54	4		4	1
0054C	TAATGGGTGCGGACTTGTGGTTAGTAACGTCGGATAACGTTGTAATCGCTAGTAGTCACGTCACCTCGCCATCCACCGGGAGTAAATATTTCGTGACACCGAAAAACCGGCCAGTGAGCAATCTATAGTATTTATAATCAATGCCCATAGTATAAAGGATAAGAAGTATG	170	4	3	1	2
0054D	TAAGAGCACAACTGCACAAGTGCATGCATATTTATACCCGCCAAAGAATAAGATGATGACTGCGCGGCGGACCGTTTTGCGTCCGTTTCGCACAGCCGGTTTTTGATTGAAGTCGTCGCAAGGACAAGCAGTGCGGTGGAGGAAGTTGTTTTGCCTGCGCGACCAGTCATCATCTTATTCCGCGGCGGGTATAGTA	196	4	2	2	2
0054E	TAACTGGAGCCGCTGCTAGAGACGCTGAAAAGGCTAAAAACGTATTATGTCGGCTTGAGCATACAACATTGCGTAAAGTCACAGCAAATACAGCTATTTATTATGATCCTGATCCTCAAAATACGGTTATTAGAGAAGATCAAGAGTTTGTAAATGTCTATTATGAAATGCCTGATTTTGATCCTACACGAATTTCTCCATGGTTGTTGCGAATTGAGTTGGATAGAAAAAGAATG	236	4	3	1	2
0054F	TAATAAATCGAAAATGGTACGTGTTGAGCGGCCAAACATAAGTTTTGCTGGCGTTTCATTTGTGGTTGAGTGTACAGTATTTCTATACATCAATAAAAATTTATTCAAATGGTGTAATGATGTTGAACATTTA	133	4	3	1	2
00550	TAACAATCTCCTCAAGATAGTTGCCCACCAGATGGGAGCGGAAAGTAATGTGCTCAGCAGGATAAGGCGGGGTGAAATCAAAATTGAAACACACTTTACCCTC	103	4		4	1
00551	TAAGAATCCTAGAAAATTCAAAAACTGGCGTAAAAAATTGTTTCTATCTCGGCTACTATACTCTGTTCAATGAAAGAATACACGGGTCGCCCGTCGAAAATCGGTTTGGTCTGTGCATGTCCACGTCCGCCACCTGCCGATGACCATAATCGTCAGCGGTCATAGAGAATCACTTGTGCATGTGCCGCCCCCATAATATAGTGTTGGGGTTATTGGAGGTGGAAACGGAGCCTCGACGAGCCTTTGGTCGTCAGTCT	257	4	4		1
00552	TAATGGCATCTAAAACCTCCAACAACCGATCAATGTCTGTAGCACGATGCGCTGCTGTCAGTGTAATACGTAGCCGCGCGGTTCCAGGAGGCACGGTCGGCGGGCGGATCGCCGTGACCCATAGACCCTGAGAACGTAATTGATTAGCCAATAATAATGTTTGTTTATTATCCCCAACCAACAGTGGCTGAATAGCACTATGGCATAAGCGGTATAAATTGATTT	225	4		4	1
00553	TAAGAAGGGCAGATGCAAGAGTGGATCCCAGTCTTTTTTAGAGGAGGGCCTATACCCGATGACCCGACCACCATCAATGGAGCAACTGGACAGGGAGAAGCTAAGACAGTGGGACCTCATGTCTACTGTCCCTGCCGTGATGTTGGGTGCAACGCGCGTGTACAGTCGTACTTCCGAGAGACAAGTGATATTGACGCCTGCCGAATCAAACACAAGGCCGCCATCGCTAAGTCGCCGTTCAG	242	4	4		1
00554	TAATAGTATATCTAGTTTTTGCGTTTGCACGATCAGTACGATTTCCCCAATCCCTTTGTGTTGTTACTATAGCCTTAGCAATAGATAAAGTGTTTTCTACAGAAATATAACCTATTTCAGTTGCAAGAAATGGCCATGTATTTTTATTACCATGAATAAAAGATAGTCCGCCACCAA	177	4	2	2	2
00555	TAATGTCCCAATCATCTGGGTGCTCTAATGAAAATTTAGATAAAACTGAGATCATGGTTGCGTTAGAACGTTCTACCAGTCCGTTGGCTTGTGGAGTATATGGTGGACATAGTGAATGTTGTATTTCATATTTTTCTAAATAAAGTTTGAACTTAGAACTTGTAAATGAAGAACCATTATCTGAAATATATGTAACTGGTAGTCCATAGTGATTTATGATATCATTTTCAAGTGTGTG	238	4		4	1
00556	TAAAAGCACGCGACATGGCCGTACGTACGATCTAGCGATACGGGTCATTCCAAATATGGTACTAAATCTAATAGACGTTACAACGCAACGTCTTGCAAATATAGGCGTGCGGGTACAGGGGGAAGTCTAATGTGAGTGGGGTTTACTATGTACTCTATAAGACACGTCTCGCCGTTCGTAATTACCTCAGTCCTCAATA	199	4	2	2	2
00557	TAATCGCTCTGCTTGGCATATGAACATATTTTTATCTCCATGCCACTACAATTGTTATCTTCTTCAATGTTATCTTCTTGTTTCCCTTATAATTGATATATTGCACATAATACTCATCAAAAACTAATGTATACTTGCCACGGAATAATAACGTACCTGGGTGGCAAACGAAAACAGGCTTATAATTATAATTATATGTTTATAACTATGACAATGGTGCGGCTGGGGAACTGGTCGCCT	240	4	3	1	2
00558	TAATATATCCGGGCGCCCGGCGCTCTACAGTGTAACCGGGCGCCCGGTACTCTATTACATGTCCGGGCGCCCGGCGCTCTAGACACAGC	89	4	2	2	2
00559	TAATAAATTGGAAATTGATTATGTTTTTGAATACAAAAGCCAATCAGCTCAATTGGCTTTTGTATTATTGACAATCATTTACCAACACGCACGAATGCATCATCAATGAGTTCTTCATCGGTAATTGAAGGAGATGCTGAATGTGGTGAAGGTACTAATAATGGTGATGGTACAGGAGATTTGAGAATATGTACCGATACAGAGGGTGTCGTTGCGTATGTCGTAACAGGAGTAACAGG	239	4	4		1
0055A	TAACAATGATTTTTGAATAAACAAATTATGCTCTTTGAAGTATCCTATTCCTAAAATGTTTACTCTAGTCGGAATGAGATCCGTAACCCAGCGGCACCCAGTTTTCGTAGGGCGGCGGTCAGACATATGGTCAGACGCCGTCCCCATTACGGCGACACGTTGGGCGCTGCCACGGAATAAAGCCACACCCATGAGCACAACTTGGCTGCCGGGGTACGATCTCATTACGAATAGAGTATAGAGAAATGTCATCTAAG	257	4	4		1
0055B	TAATCCGTTGCAAAGAAGTATGCCGTTTAGTAAACGGCTATCCCGCGTATAAGAGACTACGCGTACTTATATGATACTGTGGAT	84	4	3	1	2
0055C	TAATATAACCGTAACCAGTAAATTTACCGGTAACGGTGGACCAATCCGCTTAATCGTTGC	60	4	4		1
0055D	TAAAAGCTAATCGTGTTTTCATTACATTCATCGGCAATTCTCGTACTTTTCTAATATAATCTTTCGTATATGCTGTGTCTA	81	4	2	2	2
0055E	TAATGCAGACCTTGAACGGGAACGTGAAGGAGATCTGGAACCTGAACGAGAACGACGACTACGGCTGTATGACCGTGAGCGAGACCGAGAAGGAGTATAAGACCTTTTTACATAACACAAAATGATTAGCTACATAATAAATAATTATA	149	4	4		1
0055F	TAAACAATATTTTTGGATAATATGATTGGAGCGGGAAACGAGACTTGAACTCGCGACCCCAACCTTGGCAAGGTTGTGCTCTACCAACTGAGCTATTCCCGCAATAATAAATATATATAATAGTTTTTTATACTATAAATTTATTTTATATATATAAAATAAATTTTTCAAGTTTTCTTTTGTAAAAAATTATTTTTT	198	4	3	1	2
00560	TAACCATTTATTGTTTTCAGAAAGGCTTCTGTCATTGTGCATACTGGATGGAAGCAGCAGTGGCGTTTCGATTGTGACGGTGTGGGCAGACAGCTGCGGCGACAGGACAGACTGACACTAGGAACGACCAGTCCCTCCATTTGGTATGATTTTATATATTTCCGTAGA	168	4	3	1	2
00561	TAAATTTCATAAGACGTCAATTATTATTCAACTAACGGAGCTAAGCATAATCTGCTGAGCGTCAAATTGTCTATGTTACGCACTTGTAAGACCAGACAACACATGCAGGTGTCACATCCTCCTAAA	126	4		4	1
00562	TAATGATTTTAGTCGTTATTATCTGGCAACTGGAGGTGGAGATGTTTTCCAAGCTGAAGTATTACTAAAAAGAAAATTTAGTGATCGTTTACGTTCTGAAATAGGTCGTC	110	4	3	1	2
00563	TAACCGTACGTGGTAGACGTGCGTATCGGCGGAGAGCGGTCGCGTCGCGGGCGAAATACTCCGCCGCGGTGAGACGGCGCACCGAGCGCGACAAATGCGACGCGCTCGTCACCGAGACAGCGGACAGCCGAGAGCAGCCGCCGCCGCGGGTCCGTTTTGCCTCGAATGATGTGGCCGAGTCGAAGGTGGCAATTGGACTACCACACAACGACGACCACGGTGTCCACTACCAGGCCATCATCGCGGTACG	250	4	4		1
00564	TAAACTTATTTCTTTTCCAGCCGACGAAGAGTTTGACAATTTGTGCATTTCGTACGGATTAGAGCTCGACGAGGTGGTGAGTGTTTTTTTTATAATTATTCAAATACATATATTTTACGGAGTGATCAAATTTAGACTTCAGAAAAACAAATGGTTTCCAAAGAACAAAGCGAGTCTAAATCTGAAGGCGCTTCTGATGATACGATTTACAGAATTGACATACCGGCAAACCGTTATGATTTGTTATGTCTAGAAGGATTAGTGG	265	4	4		1
00565	TAAATCCATTCCCCTGAATTGAAGAAAAGTGAACAAAAACGTCTTTACTTCCGTCTGATGGTGTAATAAAACCAAAACCTTTAGATTCGTTGAACCAC	98	4	1	3	2
00566	TAAATAAAAAATTTATCTTTAGTATTTGCGATTGTTACGAAGCTTTGTTCAATGAGCCGTTACATACAGATGAAGACGGGGTGCCTTTAGAACACATTGTGACTGCCGTCAGTGGTGTTGAACTCTTACAGAGCTGTAGTGTTGGCATCAAATACCTAACAACGTCTTCGGCTTCGGACATCGGAAATATGTCTGTAAGATCTTCGACTCAAGAGTCCGACACTAAATCAGAAGGTAATGTT	242	4	4		1
00567	TAATTGGAAAAGATGGACCTGATAGTTCAATAAATGATAGTAGACCATTATATTCTGCTAAAAAATTTTTTTGTATTAGGACCTACGAAAAGAATTGCGTGTTCCTATCAAAT	113	4	4		1
00568	TAATATTTTATATCATTGAATACAAATTGAATACAATCCATTATGCAGTGACCCACTTGTAACCTACTGTACAACAGTGACACCCACTTACCCGCTTTTTGTACA	105	4	4		1
00569	TAAAACAAAACGAGACAATGAAATACAGTCTTTTACTAATTCTCTTTCTCCTTGTACAATATGTATAAGAATCGATGTTTGATTATCTTTATAAGTAGTAAACTCTTTCGTTTTTGAAATAGGAAGTGAAGTATTTCGAAAAATAATTTTTTCAACAAACCCCCCCATAACTTCAATACCTAATGAAAGCGGCATTACATCTAACAATATAACTTTATTTTTAGTATTATTTTTGCTACTAAAAAGCATATCAACATGCATAGCAGCACCTATTGCC	277	4	4		1
0056A	TAAAAAATAAAACGAAAAACTGCAGTCGACGATGATAGTTGCACGTTGATCTGCAATGGCCTAGCGCCGTGTGTAATTGTTCGACTGTCGCCAAAAAGCGAGCTGGCTGCTACTGCGCACCCGGGGAGACAGCGTAACTATGTCACGAGCAAAGTAGGAAATTGGGCATTGTTATGCAA	179	4		4	1
0056B	TAAACGCGTGCATATGTAAGTTCATATATATAAAGATTATGTACAATCTATAACTCGACGTACTAGTAATGAAACTAATAACGACGATGGTTATATATTATCGTAGTTTATAAATGTTATTATCGTACCTTACCTACCTAATCTAAACTTTGATATGTATGTATGATAAATAAATGTCAAAATAAATGTAATGTATTATACATACAATTTTTCACCTCT	219	4	2	2	2
0056C	TAAAACGTTTATGTCTGCTGCTGACCACTGTATTTACAATTACAGTCACATTGGTCCAATGCGATGGTGATTTGCTCAGGTGAGTAGTGTTACTTTGGATGATTCACAAATCAAATATTTACTCATTTTGTTCTTCGTTGTTTTCAGGGTGAAACTCCACAAAATCGACAGTGTGCGTAATCAGCTCAGAGGGAGGACTTCCAATTTGTTTGGCTTTGTTCAACGTCGCTACGATCCTCTCAA	243	4		4	1
0056D	TAACCGCCACCGTGGTCGCAGTACACAACCTCAGTGTGGGCAGAGGTAATAATATTATGCGGTGGGTTAGCTA	73	4	4		1
0056E	TAATAAAATAGGATTAGAAGTTGCAAAAGCTTGGGCTTTTTCTACTGGAGGGCATCGCGCAGGTGTGCTCGAATCGTCATTTATAGCTGAAGTAAAATCAGA	102	4	3	1	2
0056F	TAAAAACCAAGCGCGGGTATACGTTATGCGGAATGCGCTCATTGGTCACCTGGGACTTTCGCGCGCTAAGTACGATTACATAAGAAGCCCGGTGGTTCTTGGAATACATATTTTCGGGTAGAGAATTTTCCTGGCTTTCCGAATATCTAT	150	4	4		1
00570	TAAGGTAGTTCGGCCATAGCGTTCATCATGAACACACGTACACTGCATCGTATCATATTCGTTCCGTTATCGCTGTGCGCTCTCATTAGTAATTTATTACGGTCACTATATTGTCTAACAGTTCCAATTTTATAATAACATCATTACGATGAACAACGTTCAGAAAACTGGTCCCGCTTCGCCGCGTACACCAAAACCCACAAAACGAAATTTGTCATCCTCGTCAATTTCGCCAAGTCAAAATGACAAAAAAACCAAAG	260	4		4	1
00571	TAACCACGAGTATGATGTTAGGAAATATCCCAGAAAGACATAATAATACAGTTGACTCTATTGATTTAGATTGTCTATTCCGTATTGCTCGAGGTTGTCCTCCGGATATTTCAGCTTCAGAAATGACTAAAT	132	4	2	2	2
00572	TAATACACCAGGAAAAACTGGTTCATTTGAAAAATGTCCTTGAAAATACGGTTCATTGATCGAACAGTTTTTTATTGCCTGTAAATAC	88	4	3	1	2
00573	TAACGCATTGCAATATCTGCATATAGTCGTCATTCGTCCAACATCAAAATTTTCATCATCACTGTAGTTCGCAGTGGGATCATATTGGAATGCCAAGCGATTGTATGATGCCAATGATCTTCGTGTGCTCACGCGATGTCTCAATCGGTCATTTTCTCTTATTATATTTTGTCTTTCTTCT	181	4		4	1
00574	TAATACATGAATACATGGTATAGGCAGTAGTCGGGACGCTACTAGTTTTTTGTAGCACGCTGAGTTATGGCTACTTCCCCAAAAAAGTAGCTCGCTACCGCTATCGCTACTTTTTCGCTACA	122	4	2	2	2
00575	TAATCGCACCGGCGTTCGGCACCACCGCCAAGAACGCCTCATCGCTGCTCTGACACTGACACCGCTTCCGCCCACCTCCCAATAACCAGACAAGCAAAAACGACGACGAATCATCAGCAAAGCAATACGTCTGGTGCAGCAATGGACGACAATAAGGTCGAGGTGCTCTTTGAGAACGGCACGAGGTGATTAGATTATT	199	4	4		1
00576	TAAATAGGTATGTTTATTGTTCTTATTATTTTTACATTAGGTTTGTTGCCGGAGTCGTGCCCCGAGAACGAGTACCTGGTTTTGAGCGTATGTTATGGCGTATCAGCCGAGGAAATGTGTTTTTACGGAGGGCAGAACTTGAAGACTCGCTTGAAGACCCATCTACTGTAAGGATTTGATCTAATCTGAACATTTTCA	198	4		4	1
00577	TAAAAAGTAAGTCTAGCGAGGATCGAACGCGCGACGAGTACGTATATTAGAAATACATGGGTCACAATTTACGCACTGGTCAATGTCAATATTGTATGGACCCGCCCAACTAGACTGTTCGTGAAATAATAATACGCCTCTCCTGCGAGTACGCCGCGTAGGTCTCGCCACGGAGGCAATGGGCGTGGTTACGTCCAGCCACGACGGCGGCGATACGGCGCACAACGCCATCTCTGGAGCGTTGTATACA	250	4	4		1
00578	TAAAGATAAAAATTTTATAGTAACAAGATTATCAGATCATAGTACGATTCAACCTAAAGTACATGTAGAAAATAATAAAACGTTATTTACCTTTGATGGAATTGAATGTTCTATAGAAGGTGAAAATGCTGATAATGATATTTATATGATCAAACCCTATTCTAAAACTTTAGAAGAGTTAGAATTA	187	4	3	1	2
00579	TAATGACTTTACATGCTTCTAAAGGATTGGAATTTCCTGCAGTATTTATCATTGGCATGTGTGAGGGAATTTTACCTAATCAAAAAAGTATCGATAATGATAATATCGAAGAAGAACGAAGA	122	4	4		1
0057A	TAACTCATTTTAGAGCTATACTCTCTTCAAAATAAGAATGTGACTCGGGTTGTGCGCATGGGCATGGCTTTGTTCCGTGGCAGTGTATGACGCGACGCCGTAGTGGGGACGGCATCTTACCATATGTCTGACCGCCGCCCTACAAAAACTGGTCGCCGCCGAGTCATGTTCTTATTTTGAACAGAGTATACTAGT	195	4	3	1	2
0057B	TAAGTGACTTATAGCAGGCTCGTTCAATATGTAAATTAGGACTAAGCGTAGGACGACAGAGAACAAAACCAGTGACAGATTTGTCAAGTAAA	92	4	4		1
0057C	TAAACGACAGCAAATTTGCTTGCTTTGGAGTCGATCTGTTGCCGTCAAAGCGGGCTGTCGTAGAGTGTTCATTTTCTTTGACTATCACAGCCAGCTTTGATGAGCACCGGATCGATATTGGTCAA	125	4		4	1
0057D	TAAGCGCATCGTCATGGGCCTGGATAAATTCAAGAAGACTCCCTGTGGCTTTTGCTTCATTGAGTACTATACAAGAGAAGATGCTGAAAATTGTATGCGTTTCGTCAATGGCACCCGACTGGACGACCGCATCATAAGAACAGACTGGGACGCCGGATTTGTGGAAGGCAGACAATACGGCCGTGGAAAAACAGGTGGCCAAGTGCGGGACGAGTATAGGACTGATTATGACATTGGCCGAGG	243	4	4		1
0057E	TAAAATAAACTTGGGGGGACGGAGTGGCCGAGCGGTCTAAGATGTCGGTTGCGACGCAGCCGACGCCGGCTCGATTCTTTGGTCACAGGAGGCATTTTTCTTTGGGCAAGTCACGGTGTCCGGAGAACAAGTGCCGCCATCCCCCACCCGGGCATGGCAGATACCTACGGGTGCCCAATCAAAAATTCTGCCAAACCCAACACACACGTGTTCCCCCTACCGACA	225	4	1	3	2
0057F	TAAGAGGACCCGCATGACGTGTTGTCTCCATCTTACACACGTACAATACAGACACTATGCGAATATAAATCGCTCAATTTTAGTTCTAGAGTAAAAAATACCTATTATAAAATTGAATTGTGACAATATTTTCTAGGGCAAGTCGTTGCGTTTTTGCCATTATTCCCAATATAATGTCCATAATATCGTTTAGAAATAACAAAAACTTCAACA	213	4	1	3	2
00580	TAAAACAGAATCTTTTGCTTCAATAGTTCCATGCGGTAATGCTATTGATTCTCCTAACCAAGTCGAGGCCATTTTTTCTCTTTCTAACATTGAATCAATATAATCAAACTTTACATAACCCTGTTTTACTAAATGCTTACCGACAATA	148	4	3	1	2
00581	TAATTTTGTGATGGGTGTTTTTATTCTAACACCGAAATTGAGCGAGTTCTATTCATACTGCGTATGTGTGTTTTGTCGTACGTGTGTAAGACGGAAACAACACATGCGGGTGTGACGTCCTCTTAGGTAAATA	133	4	1	3	2
00582	TAAATCATACACTTACGTACAAACAGCACGGGGTCCGCGATCTACCGCAGGTAGATTGCCTACCTGATAATATACTGCTGCAAACCAGAATTTTTATTCCGGGCCACAAAAAA	113	4	3	1	2
00583	TAACACATCGTAGTGCGAGTAGTAAACATAATGAACGACTGGAGTTTTTAGGCGATTCTATTCTAAGTTTCGTTATCGCCAATGCTTTATATCAACATTTTCCATATATCGATGAGGGTGATATGAGTCGAATGAGAGCAACTTTAGTTCGAGGAAATACTTTAGCAGAAATCGCATATGAATTTGATTTAGGAGAATA	199	4	4		1
00584	TAAATGAATTTTCCCATATAAAAGAAAATCATTTTTGATGATTTTAGGTAAATCATAACGTTGAATTTTCATATTTATTCTTGTATTTCTGCGATACGAAGTACGGAGCTGCGAGCTCTAGGATTATTATTTATTTCATTTTGTGTAGGTAATATACGATTTATAA	166	4	3	1	2
00585	TAATTGCATCAGGTGGCGCTGGAAGTGTAGAACACTTTTATGAAGCATTATATTATTCTAATGTTGATGGAGTGCTAGCTGCATCTGTTTTTCATAAAAATATAGTAGAGATAAAAGTGTTGAAAAAAAAA	131	4	2	2	2
00586	TAATTGGTTTTTGATTTACAGTCGTGCAATGGGTGAGAGCATCAGTGATCAAGAATTGCGGCGACGTCTGTTGACCTTCAACACCGTCGTCCCTCCGGTCACCGATTCGACCAGAAGATTGTTGATGAGGAAACTTGCGGATCTTGAGAGCCGCCATTCGAGCCAAATTGATTCGCCCAAATCAAACGATATATCCTTGATAAATGTATCAAATTGGAATCATTCTGCTAGCGAAG	236	4		4	1
00587	TAAGCGCATATATAATATAATATTATACTATATATATGCGGAGTATATATTATTAGTTTAGTATTATGTATGTGTATAATATGGTCGTCGGTCGCATAATAATAATAATACAGTCTCTTTTGTTTTGGCCGTTTGCCA	138	4	4		1
00588	TAAATTACCGATGACTAGAGTATTTATTATTACGGTTGTAATAAGGTGAACGAGATCTTGAACGAGAACGTCCAAGAGAACGTGAACGAGATCTTGGTCTAACCATTACAGGTGTTTTTGAACGTGTACGTGATTTATGACGTACTGGACTCCTAGAACGACGATGTCGTCTAGGTGGTGATCTACGTCTCCTATCTTTAGAATCTCTACCTGAAAATGAATACTTATCTA	231	4	1	3	2
00589	TAAAATATTTTTATTTGTAACAAATAAATCATCTCCTACTAACTGTATTTTATGACCTAGTACATGTGTTTGATATAAAAATCCTTCCCAATCTGACTCATCTTGTCCATCTTCGATTGAAACTATCGGATATTTTTGAGATAATTTTTCTAAATAATGAGTGAATTCCTTTGAAGAAAAACTAATATTTTCTCCTCTAAGATTATATTTTTTTTCGTTTTTATTATATAATTCTGAAGCAGCACAATCTATTGCTAATCGTATAT	266	4	4		1
0058A	TAAATGAACAAACGCGGGCGGCATTTTTCTTCGGGCCTGTCACAGTGTCCGGAGAGAAGTGCCGCAATCCCCTACCTGGGCATGGCAGATACCTACAGTTGCCCACTAAAAAATCTGCCAAACTAACAAACATGCGTA	138	4	2	2	2
0058B	TAAACAAAAGGCTACGCTAATGCAACACGAGCGTATTCATACTGACTCAAGACCATTTGTGTGCAGTGATTGCGGTAAACGGTTTCGTCAACAGTCTCATCTTACGCAGCATGTGCGTATCCATGCTAATGAAAAACCATTTGTATGTGTTTACTGTGAGCGAACCTTCAGACAGCGAGCAATCCTCAACCAGCATCTACGGATTCATTCGGGTGAGAAACCGTACGGGTGTGGAG	236	4	4		1
0058C	TAAATACATAGATTTTAGAAAGTCAAGCCAGGTTCACACTACACCGTGTTGTGTGTTTCATATTTTTCATAGACCTTATACTAATAGACGGAACGTGGTTGTAGTTTTGGCGTCTAAGTGTGACGGCGCTGATCAAGGTAGTACAACGTACACCGCACATGCACAATAGATGATACAATACTCTGTATATTACTGTTTATAATATATATATATTGTATATAATGTAACGCAAACCGCACCACCCACCCG	249	4	3	1	2
0058D	TAAATTTTTATTGCATCCGTAGCTCAGTTGGATAGAGTACTCGGCTACGAACCGAGCGGTCGGAGGTTCGAATCCTTCCGGATGCAAAAATAAAGAATCAAAATCATCTCTCAACTAAAAAACAAAAAAAGTATCGATAAAAATAATAAA	150	4	4		1
0058E	CACTGTGTCCGAATAATAAAATGTCTAATTCCGTCACGTTGATAAATTGTATCACGATAATAATTTACAGTTATACACTA	80	4		4	1
0058F	TAAGTAAGGAGTCACGCACAGCTCCTCCTACTAAATATATTTTCATAATAATTTTCTCATACTAAAAACAAAATTCTATTCTATAATAGAAAAATAGAATTTTTTATATAATTATTTATTATTTTTCCACAATTCAATAATATAATAATATTTATATA	158	4	3	1	2
00590	TAAGAGAAATGGCTGCTAGTGAAATCCGTAGAGCAATTGTAGGTCGAATACCCGAGTGTCTTCGTAATTGCGTCAACAAAGAGTATTTTCCTGCTCCGACTACCTATCCACATCAAGCAGGAGTTGCAAGTGTCGCATCAGCAGTTGCTGTAGCTGCAGCGGCTGCCGCAGCAGCTAATCCTGACGCTATGAACGGAGGGTTTGTGTTCCTT	212	4	2	2	2
00591	TAATACATACGACTTAGAACGATGACGTTTTCTTTCACGATCTCTACTACGAGGACGTCTTGGTTCACGTTCACGATCTCTATCTCGGTCACGATAATCACGTTCTCGATCTCTTTCTGTAGTAACACTACGTCCGGAACGACTACCAGCCATTTCACGAGCATACCTTTCTCTTTCCCGTTCGTTATCTTCCCTACCTGAATGTTTCAAGTTGACTTCTGGTCCACCTCGTCTTGTACCCCCTAATCCACCTCCTTCATT	261	4	1	3	2
00592	TAATTTACGGCAACATTGGTGTAGTACCTACTCTGCGCACGACTAGTAAATCGCATCTAAGAGGTAAAATCGTTCAACATAATTCATAAACTCGGTATTTATATATGTTTTTTACAACTTGACATTTTCAGAACATTTTCTTTCTCCAACGATGGGTTAGAAGTAAATGAACAGACGAATAAAGGATTTGGATAGGCCATGA	202	4	3	1	2
00593	TAAGCACCTGAGATCCTTGTATATCAACAGTTTCATAAACGTGTTCGTACACTTCCCGCACCGATGCTAAGAAGTCGCTCTGCAATACTTTTTGCAACGCAGCTAATTTGGTTACCGGCACTTCTCCAGCTAGACAAAAGTATACAAGTA	150	4	2	2	2
00594	TAATTGGCAACTTAGCAGCTGCAAGTTTGAATGCTGCACGAGATTCTTCTTCAGTAACTCCTTCTAATTCATAAAGAATTTTACCAGGTTGTACTAAAGCGACCCAATATTCAACATTACCCTTGCCTTTTCCCATTCTAACTTCTAAAGGTTTTTGAGTTATAGGCTTATCGGGAAATATGCGAATCCACATTTTGCCTTGTCTTTTTATACAGCGAGTTATAGCTCTTCTTGCAGATTCAATTTGACGAGCAGTT	257	4	4		1
00595	TAAATTACGTGTTTCGACCAATGGTATGCGTTATATTGATAAAAAAGGAATTGAAACAGTAATAAGAAAAATAAATATGAAAAAATAAAGGTGAATCAATGGCTAAAAAAGCTCGTGAAAAAATAAAAATGATATCTTCTGCAGGAACTGGACACTATTACACCACGACTAAAAATAAAAGAAACACACCAGATAAA	197	4	2	2	2
00596	TAATTATACTGTAACTAAAAATAATTATTGTAAGCACTTGAAATTTGCAACAGATGTTTATATTAGCGTTGTCTATACA	79	4	3	1	2
00597	TAAATAAATAAGACGAAAAATTTCTGGTGCAAAACTTGGTATACCAATAAACTTTATTTCTTCCCCTTGTGTAAAAGTATCTCCGATC	88	4	3	1	2
00598	TAATACAAGGCTCCTAACANATTTTTACAATAGCAGTTGCAAATAAAAGGAATACATTGTC	61	4	1	3	2
00599	TAATCTATTGAACATGACCAAGAGCTTTTTCTAAAATTTGGTTGATGGCCGCCGCAGCTCATTACGCGCGACGTGCATCATTCACTGAGGCGGCGGGGCGGGGTTCGTATTACCATCCTCCGAATGACAGTGTAGTCAAATATTCATATTGACTGTTGACTG	162	4	2	2	2
0059A	TAAGTCCAGTAAGCCTGTTGGACGTCGTAGTGCGTTGCGTACACTGAACCCATTTATTGACCAGGATGGTCTAGTGCGAGTTGGAGGCAGACTCATCAACGCTGACATTGCATACACCAGCAAATGCCCAATTGTACTACCAGCAAAAGGTACAATCACAAGACTTATCTTTGAATACGAACACAAG	187	4	1	3	2
0059B	TAAATTCACTAAATATATCTGCCATTAAATCAGCAATTTTGTCAAAAGAATGAATTCCCATAAATCGTCGACAGGCTAATACACATCCACGGCGTTCTAATGTGTATTACAATAAGATAATTAA	124	4	4		1
0059C	TAAATTTTCAAAGTGTTTCGACTTTTTTTGAGCTATTTATAGACAAATGAAATTTTCAATTTTTCTAAGA	70	4	4		1
0059D	TAATTCGTTTTTAGAAGCCGAAGATTTTTCTGCTACAATCATTTTTGTAAGAACTAAAAATGCAACTTTAGAAGTATCTGAAGCATTAGAACGTAATGGATATAATAGTGCCGC	114	4	3	1	2
0059E	TAAACTAACGGAGCTACACGTGTTCTGCTGAGCGTAAAATTTACTATGTTACGCACTTGTAAGACGGAGACAACACATGCGGGTATCACGTCCTC	95	4	3	1	2
0059F	TAAGTTGACTCGCTCAACAAACGAAAACTGGTCGCGACCGCGCAGGCCAGCCCATATTTGAAACGCTAGTGGTGATCGTCGCCAATAGCAGCTGCCTACTACAACGAGCAATGCCAATCGCTGAACACCGGCGTCTACTCGGTGGTCTGAATGTTCCGGCGGCTCATAAACATGCGCCAAAGTGGGTCAA	190	4	2	2	2
005A0	TAACGGTAGACCGTCTACCGGGGACACGGTCGCGCGGTACTCACTTTCAAAATTCATATCTCGAAACTGGTCAAAGAGTTCCCTTAGATA	90	4	4		1
005A1	TAAATTTTCACATTGCATTGCTTGGCGATTTACAAGGTCCTAAAATTCGCATTTCTAAATTTATAAAAAATAATATTTTTTTGAATGTTGGTGATTTTTTTATATTAGATGCGAATTTAGATCAAAATAATGGAAATCAAGAACGGGTAGGAATTGATTATAAACAGTTACCATATGATCTAAAAGTAGGTGATGTATTATTATTAGATGATGGAAGAATACAA	224	4	2	2	2
005A2	TAAATGCTGAATGATGAGCCGCATCCACATGTATTTTTTGCGTTTGGATTGGAAACAATAAATTTAGAACCTTCTAGGTTTTCTAAGTAATCTATTTGACCACCATATAAGTATTGTAAACTAATGGGGTCAATGA	136	4	3	1	2
005A3	TAACTTTGTCTTTAGAATAAAACCTTGGATCATATGCTATGGATGTCACCACAGCGTATTATTTTGTTGCTGATATTAGGGACAAGTCTCTGAATTAGGTGATCATTGTGCGCATGCGCGATGCAACTCCTCTTACAATTATCCATAGGTGACTTCCGTAATTTGGTGACTCGTCGCTAATATCGGAAATATTTTTCGTA	200	4	2	2	2
005A4	TAAGGTGCGTTTACAATAGAGCCAGAACACGAATGAACGCCAGCGAATGCTACCGAACGATCCAATGTAAACGGTGTGGCCGAACGCGAACGAACGCATTCGTTAGCGTTCGCCCCAAGAGCGGTACAATCAAAGAAACTCTCCGTTCA	149	4	1	3	2
005A5	TAATTATAGGTATCCATTTATTTATAAATAGATTATCAGCGTTTGCCATTGGATATGAGTCGAGAAAAATGTAGTATTTCGCCAGGTATCGAGTAAGGGCCGGGTAAAAATGTAGGTATCACACCGGGTGCCGAGTAAGAGCCGAGAGATATGATATCGAGTACCTGGCCACCAAGCAATTGCCGGGTACCTGGATCATCTCTACTTGAAGTCGTTAGTTACAAATAATGAAATGAGATTCAGACTGTTT	250	4	3	1	2
005A6	TAACTCCACCAGACCCAGGGCTACTGACATGCCAGTTTGGAAGCATTGGAATCGTAAAATGCACTCGAATAAATCAAGAGGTGAGTCAGTTTGCCGACCGCACTGTGATGCGTGCTCAAT	120	4	4		1
005A7	TAATCCCCGATTATGTTTTTCTTTTTCCGTCAGAGTTTCGGGATCTCGTGGTTCGTCGCGTTACACGCCGTA	72	4	3	1	2
005A8	TAATATCATTGCGGAATGTGCCAGGCGGCCACCATACATCGGCAGGTCTCTCACTTGGACACCATCAGCACGGAGGACCTCGGCACAAGACCTTTGCGAGCGCCTCGACAGCAGAGTATCCACTTGTCGTCCACGTCCAGGACGAGCTGCAATTTTTCGCCCTCATTGAACGACAAGTGTCCATTGTCGGCCGACAGCCGGTGCGAAAGGGTCCGTACGTAACGAATGGGCTCT	234	4	1	3	2
005A9	TAAATAAATCCCATCTACTAGTTTTTTCAATTTTTGTAAGATCCTTTTTTTATATATCGATTCATATTTACTCTTACAGATACAAATTGTGTCAAATTTATAAGCATAATAATGTTTTTTATGTCCAGAAAGATATTGTTCTTTCAAAAAACTTCTACTTTTAGGTGCGTTTCTTTTTCTTTATATATATGAAATCAATATTTTTACGGCTATAAAAGATTTTGAATTACCTTTCTGGAAACGCGCGGATAAATTGTGATTATGCTAATAAGTT	274	4	4		1
005AA	TAAAAAGTAAGTCTAGCGAGGATCGAACGCGCGACGAGTACGTATATTAGAAATACATGGGTCACAATTTACGCACTGGTCAATGTCAATATTGTATGGACCCGCTCAACTAGACTGTTCGTGAAATAATAATACGCCTCTCCTGCGAGTACGCCGCGTAGGTCTCGCCACGGAGGCAATGGGCGTGGTTACGTCCAGCCACGACGGCGGCGATACGGCGCACAACGCCATCTCTGGAGCGTTGTATACG	250	4	4		1
005AB	TAACAAGTGGTTTTTACATTGACTAACATAGGAAATGTCTAGGGACTGACGGAAAATAGCGTCTTATGCGGAAAAGTC	78	4	2	2	2
005AC	TAACCCGACGGAAAACGTTACAGGACCATAGGTATTTGTTGGACGAAAAAAAGTACACTCTTACATTTGCAGAAAAGTCGTATAATATTATTACGGTTGTGCTGTACGAAACAATATTATACCTCCAACAACCGCGTCAACCATCATCACGCAATAAATAGCTTAGAAACATTATAACGTAACGAGCACTACTGATTTTTACGACAATGTCGTCGGGCGTATTGTTGTAATATAGTAATAATAA	244	4		4	1
005AD	TAACTTTACTACTAAATTATTAGAAGGGCTCATTGACGCCCCCCGTCTACTAGAACAACTCTGCATTCGTGTTCCTGGCAATACTAGGTCACAAGATTATTTTTACCCGCCAATAAGCAAAACAAATTTTGCTAAAAATTCCCCAATCATAAAAATGATGTTCATTACCAATAATAGTAAATCTCTAGTACCAAGGGCATA	201	4	4		1
005AE	TAATGCTCTTATAATGTGGGCAGAGATTACACAACTAGCGGCACTCGTCGCTCCGCTCCGCAAATCGAAAATATCCCCCGACTTGCTATGCAACACCACC	100	4	1	3	2
005AF	TAATTTGATATCTATACCCTGGTCCACGAGAGAGTATTACCGTTTTGCGCATGCAGACTGACGGCGGAGACCGTTCCGAGGCCCCATTTCCCCCACTATTTCCACGACCGCTATTCATCGTATAGCGTTGAGCGCAGCCGACTGTTACCGAACAGCTATCGGAAATGCCTAGTAGTGGGGAATGCGCGGAATTGGACGAGTTTTAGTCCGGCGACGGTAATACTCTCTCGTGGGCCGGAGTATAATAAGGTTATCTTT	258	4		4	1
005B0	TAAAAAGTTCTAATGCCATTTTTTTAGGTAGACCACATTGATGCAAATGAAGATAAGGACCTACAGTAATTACTGAACGACCAGAATAATCTACACGTTTCCCAAGAAGATTTTGTCGAAATCTTCCCTGTTTT	134	4	3	1	2
005B1	TAAAAAACAATTACGATTATCTGACTCTACAAGTTTTCAAGATGTTTTCAATGGATCTGTAAAAAAAAAATACTTTAGAAATAAGTATTTTAGGAC	96	4	3	1	2
005B2	TAACTGCCACGAGCCCGCCGGCGTCCTAACACGGATATGTAATTGTGGAGCCATGGTATAAATAACAGGGAATTACTGTAATGTTCGTGTGTGTATTTATAAAAAGGAGAGTCTAATCGTAATGTTGATTATAGCATTATGATTGGAAAAATCCGAATATTATGAA	166	4	3	1	2
005B3	TAATAATCGATAAGACAACACTAGGGTGGCTGTTATTGTTCGACGGCTGCGTTGGCTGCGATACTTGGACTGTTGATCACCTCCCCCAGACATTCCAATAGCTCCTTTCGGTAGTCGTCAAAGTCGCCATCAACTTCGTTGATTGTCTGGTCCTCGATAACCCATAACGTACATTCCGTATCACGGATCAGTCGTTCGTCGTGAGATACAATTATGACACCTTTATCACAAATGTAAACAAAATAAAATA	250	4		4	1
005B4	TAACAAAAATAACTTCACAAGAAAAAAATCTCGGACCTAAGGCTGGACTATACACTGTGTATTTCGCAGCGTTCGAAACGCTGCGGGATACAGCGTGTTTAGCCCCAGCCTTATAGAAATGTCGGATTTCGATAACTA	138	4	2	2	2
005B5	TAATCCATTCATGCGCGTCACTAATTAGATGACGAGGCATTTGGCTACC	49	4	3	1	2
005B6	TAATTTTACGGTATCAATACCAAAATGTATAAATAATTCAACATTATCTTCTGAAATGATTGAAAAAGCATGCATAGTTTCAAATATTTTTCCAATCGTTCCATTTACTGGTGCGAGTATCCGATTACTTGAA	133	4	3	1	2
005B7	TAACACCTTTTGAAATAGCACAAGTTTTTCAAATAATTGGAAGTGGTGGTTATAAGTCGTCTTTATCATCAGTAAGATCAATTATATCTGATGATGGTAAAGTGCTTTATCAGAATTTGCCTCAATCAATACATATAGAATCTTCTGAAGCTTCTTA	157	4	3	1	2
005B8	TAATTATCAATGGCAAACCTATACCTTGGTGTGTAGCTAGAATAGCACGAATTGGAGAGACGAGAGCTAACTTAGCCGCGGGGGGCGAAGGAAAAATACAGTCA	104	4	2	2	2
005B9	TAATTCGGGCATTCGACCTGCTGTAAATCCCGGTATATCTGTTTCTCGTGTAGGAAGTGCTGCACAAACTACGATTA	77	4	3	1	2
005BA	TAATTCGTCAGGCAATTTGTCGTGTTTATAGTAAGTTATTTCCGTTTCAATCACTCGATTTATGTTTGCTGTACGATACGGCCAGACACAAATAATTCTCCTCGCGCAAAAATCCTAATTAGGTACATAATAATA	135	4	4		1
005BB	TAATTTATGATTCTAGTGTAACACCAAAGTTGCGTGGATATAGTGACGCAGACTATGCCGGTGACACAACAACGAGACGATCAACATCGGGATTCATTTTCATGATGGGAGATGGAATCGTGGCATGGTGTTCACAAAGGCAAAAATCGGTAGCACTTTCGACTACTGAGGCAGAATACATAGCGCTGAGCCAATCGATACAGGAACTTACTTGGTTGACGCTACTTATCAG	232	4	4		1
005BC	TAATAATAAATCACTATACACAATAAAAAAAGGTTCTAAGCAAAGTCCAATTTTTTGGTAAACAAACAATTATTGAAGTGAAACTTCTTTAGGCCAGGTAGTGTAAGTCGGATCATGGGCTCGGCCGTTGCAACTAAAAAGCCTACTCGGGCTTCTTCATCTATCCGCGTCAGTGAATGATCCCAGGTCGGGGGCCAGCAGCGCTATTACGTAAAGAAT	219	4	2	2	2
005BD	TAAGTTATTACAAAGTGGCACCCAACGTTAGGTCGCGAACCCACGACCCCGAGA	54	4	4		1
005BE	TAACCATATTACACAGTTATTGTCTGACTTTGACATTTTAGAAATTTCAGCGGTATTCATAACATGACCAGATATTATATGACCACCGATTTCATCGCCATATTTTATAGATCTTTCAATA	121	4	3	1	2
005BF	TAAACGTTATGAAGCGTTTAGCATTATCTGATGGATATAGCTTGTTTTCCACACAAAACAGAGTGATTGAAAAATATAATATTACAAAAATAACCATAATATATAACTTACTGATAGTCATAATTTTATAAATATTTTATTGTTCAGGCAATTATATCATGCTTCAATCGTTTATCGTTTCTGTTTCGTTATCCGTTATCCGTTTTCAATCGTTTATCGTTTAGCGATATGTTA	234	4	4		1
005C0	TAAATTATGCCCTGCAATCATAACAAAAGACACTTACCGTTCTTCCAACGGATATATCGAAGAATACAACAGGGTTCTGCGGGTTTC	87	4	3	1	2
005C1	TAACGGAGGAGCAAATGGAACATCGCATTGAAGTGTGTTTGGAACTAAAAAATCGGGTTTCTAATGACCCAAATTTTATAAAATCAATTATTACGGGTGATGAAACATGGGTATATGGATATGATCCCAAAACCAAAGTGCAATCATCGCAATGGAAGACCGCAAATTCACCTCGTCCAAAAAAATGTCGTCAGGTCCGA	200	4		4	1
005C2	TAATGCCCACGCAAGTAAAGTTTTGTTAGCAGTTCCAGCTAAAGCTCCTGTAATAATATTGATATGTTCAGACGGAGTAATACGTAAGCCATTTTTC	97	4	2	2	2
005C3	TAAATCAGTCATATCTATTGGTATTTTTTAATGAAAGGAATAGTGATCACAAACTATACACGAAACCGTACGACATTCGGATTCACAATTCAATAAATGTCACTATAAATCATATAGTTTATTATTATGTATTTTTGATTGACCACAGTAACGTCGCGGGTAGTGGTAGTAATAACATTATCA	183	4		4	1
005C4	TAAAAGCTTTTTTAGTTACAAACCGAGTTTGCGGCATTGGTCCATCTAATGCGTCTACCACCAAAAGCACTGAGTCTACCATAGACATTACACGTTCTACTTCACCTCCAAAATCAGCATGTCCCGGAGTGTCAACTATATTTATTTTATAATTATTCCATTTTATTGAAGTATTTTTTGATAAAATTGTAATACCTCGTTCTTTTTCTAAATCATTAGAATCCATAATTCTTTCAGTTTTTTCTTCATGTTCTTCAAATGTTCCTGATTGTTG	274	4	4		1
005C5	TAACTGTAAATGTTATGCTAACACAATACGATTGATTATACATAGGTAATCACTGATCAATAACAATACCAATAATATTACGGGGACGGAGTGGCCGAGCAGTCTAAGGCGTCAGTTGCGACACAGCCGACGCCGGCTCGATTCCTTGGTCACAGGCGGCATTGTTCTTAGGGCAAATATCGGTGTCCGGAGAACAAGTGCCGCCCATCCCCCTCCCGGGCATGGCAGATACCTACGGGTGCCCAATCAAAG	252	4	4		1
005C6	TAAAAACCACTAAATATGCAAAAATATGCACTATAAACTTTTGATATGTCTTGAAATGCATTTTTAGCTCACTTAGCAATATATCTAATGGTTCAAAAAAAACATGCAAATGCATGAACTTCCGGGCCCTAGTGATAAAGTTACGACTTATATGAACGACGACTGACGAGTGCATTTTATAATTTATTGTGTAACATATTCGATCCAATA	210	4	1	3	2
005C7	TAATCAGTGGAGATGATGCAACAGCTTTAGATTTTATGCAATTAGGCGGACAAGGTGTAATATCGGTTACAGCAAATATTGCTGCAAAAGAAATGATGGAAATTTGTTCATATG	114	4	3	1	2
005C8	TAACATCAACATTCTAGAATTGTTTAGTTGTGTACTTATATATATTATACTCTGTTCCACGAGAGACTGTACTCGTTCCGCACATCTGACTGACGTTTGTGACAGCGCGAAAATCCAATTTCTCTCACTATTTACCGTCCGGCGGTGCGAAATATTGGCCGCCAACAACAACCGCCGGCCGAACAGTTGCCGATCGTAACCGAACAGGCGAAAATGGTGGGGGGTGCGCAGCGACGGACGAAAAAACGAGTATGGTCT	258	4	4		1
005C9	TAATTCGAGAACAATTGAAATGGAATTATCCTCCTTTTCAGATACCTAAAGAAATTTATAAAAAATGGAATTTTATAGAAGAAGGATCTAAACTTGAAAAGAAATGGAACGAAAAATTTTCTTTATATCAATCCAAATATCCTGATTTATCGACTGAATATTTGCGGCGAATAAATAAAAAATTACCTGTTGAGTGGGATAGAGTAACTAATAATTACATTTCTTTTTTACAAAAAAATAGACAAAGTATTGCTAGTCGTAAAGCTTCTCAAAATACATTAGAAAAATATGCG	293	4	4		1
005CA	TAACACATGCAGTACGATATCAAAATGAACTAACTTATTTACCACTCATGAAAGAATTACGTCAGAAATATAATGGAAAATTACAAATTCAAACTATTACTAGTAGAGAAAAACATAAAAATTC	124	4	3	1	2
005CB	TAAATTATTTTATTCAAAAACTATACACATTACTTGTTTGGCCCATGCATTTCATAGGATCGCGGAAACTGTACGAGCAGGATATCCGAAAGTTGACAAACTTATCGCAAACGTGAAAAAGGTTTTCAGTAAAGCACCTTCTCGCATTCAATA	153	4	2	2	2
005CC	TAAACTGACGATGCTAATTATCTATAAACTTTGCTATTTGATCCCAAGGTTTATAGATACTACAGGTTGCCTCATAGTCATGTAAACAATCTCAAACCCCCTGCACCATTCCCGGCCAAGTGACATCATTGCCGTACAAAATCGGCGGCGGCCTGCCAGAGGCTCCATATTCTATACGTATTTTGTCGTAAAATTTATACTATTTATCTCTGGAAAGTTATTTTTTCGAGTGTACCATTTAGAATATA	248	4	4		1
005CD	TAAACAGCAAGGTTAGGTAGATACTGCTCTGTATACGTACACTTCCGAACTGAAAGCGGAGCCACCGTTGGCCGTCGGAAGGCAGCCGTTGCTTTGATGCACCGCCGAGTTGTCCGCACGGCCGTTTTGTTTGGAACCGGAAGTTTCTACCGGAAGCAATCCGTTAGACTGCGTATCGCCGGGCGGTGATGTTGGCGACGAAGATGCTGATGACGTCGTTGATGACGACGAATGAACCCTCTCGGCGGTCAGCA	254	4		4	1
005CE	TAATCGTCATTTGACCATCTTTATTAGGCGCGAAAAATAAATGTCTAACTTTAGCTGCGCGAATAGCATCAATTGCAATGCGTATATTACCGTCAGTTCCA	101	4	3	1	2
005CF	TAAAACTTATCATTATTATTGTTATCACTTATCACCTTATAACCACACTAACTGTGCAGAGTTTCGGTCCATAGCCAAATTAGAATAAGTACAACGCACACAGTTGTAAGTACTAGGTAGTGGTAATAACTTACTTCTCGGGCAGATGCTTATCGCTCTATTTATATCA	169	4		4	1
005D0	TAATGCAACTGATGAATCTGTCCAACATGTACAACAATTTGAGCTTACATCTAATGTCCTTCTCACTTTAGCCATCAACGTTGCCAACACATGAGCACTACACAATTCCAACCTTGGAATTGACAATGCCTTTAGAGGTGCTACTCGAGCCTTCGCGATCAGAAGATGACATGTGAAGGTGTTGTCCGGTTGTAATTGTCTTACATAAATGCAAGCTCCATA	222	4		4	1
005D1	TAAGACTATACTCCGGGCCACGAGAGTCCATACGTAAACCGCGCATCGATACTGACGGTCGCGACAGCTGCCGGCCAAATTTTCTCCCACCATAGTGCTGTTCCCACCACTCGGCAACGTGAATACAGCGGGTCATAAAAACACGACTGTCGGCGATCGTTGCCGGCCGGTTTCTGATCGGTAGATTCAGCGTATGGAAGGGGAACCGATGCGCAGCGACGGACGCGTTCTGACATATGGACTCTCGTGGG	251	4	4		1
005D2	TAACCATAATTGCTTCAAAACCATCTTCTCGTAAAGCTTGAGCCGCGTGTACACAGCAATAGTCAAACTCTATACCTTGTCCTATTCTATTAGGACCACCACCTAATATGATTATTTTTTTATTATTTTTACTTGGATGAGACTCACATTCATCTTCCCATGTTGAATACATATATGCTGTTTCGGTGGAAAATTCAGCTGAACATGTATCAATTCTTTTATAAACAGGATGCAAA	236	4	4		1
005D3	TAATTAGTGGAACCGTGTATGCGACACACTCATCCCATCCAGGGGACATCCAAGCAGCTTCTCTAGTTTGTGTACGTACTTCTAAATTTTTATAACCTAAAATATATCAATAGTGTATTTCATTTCATCAATTATTCATAACAAAAATACTTACACCAAAAATGATGAACATTGTAGAGACGACCAACTTGAGAAAAGAAGCCAGCAAATGGCTCGTCGTTTGAACGCCGGTGATTGATTGCTCGCGCCCAA	252	4	4		1
005D4	TAAAAATAGTCGAATATGTAGTTTAGCTCGTTGTATAGAAAAAGACATCGATGTAGCCGGAGAAGCTATGTCTTCATCTGATTCTTTTCGAATTCATATTTTTTTAGCTACTTCAACACTTCATATGGAATCTAAA	136	4	1	3	2
005D5	TAATTAGCTCAAATGGAGAAACTACTACGCCATTCGCAATAATTCCGATTACATTTTTATGCAATAGTCCAGATGGAA	78	4	3	1	2
005D6	TAATCGGGGATGGAGTGGTCGAACGGACTAAGACGTCGTTTGCAACGCGCACAATCGCCAGTTCGAACTCCGCCACAGGCGGAATTTTTCTACTGGCAGTCACGGTGTCCGGAGAGACAGGCCGTTATCCTCCACCCAGACATGGTAGATACCTACGTGTGTGTTTGTTATGGCAGAA	178	4	2	2	2
005D7	TAATATTCTGATATAATTTTTTCTCATTTTTCCTGATATATGTGCTGTAACAATATGTTTGTTTTCTAGTTCAACACGAAACATTGTATTTGGTAACGTATCTATTACCACTCCCTGCATTTCAATATTTTCTTCTTTAGACATTTTTTTCTCATAATTATTATA	165	4	4		1
005D8	TAAACTATACTGAGACCAGCGAGAGAACGCAACTCGTTCGCCCATGTCTAGATGAATTTCTCCAACCACGCGGAAATGCGCAGTAATTTATGAGTTTTGATCACCGCTCAGTTACGTTCTCTCGCTGGGTGCAGTATAGTTCAGGGTTGGTAATATTTGTGTAAAAAATGACTAAAACTTATAAAAATGTATAACGACTAAAACATAAGAAGTA	214	4	3	1	2
005D9	TAATTTTCTATAAACTTTATAGTACCTTAGTACAACCACAGAACAATATAGAAGCGATACTCGATCAGCTGATCGGTCCTCTGTATCCCTACGTTAGGGCTGACGGTATTGAAAATAATTTTTGGTGTTACAGTATTGATTTCAATACCAGTTTGAAAGGGTATACCGAAGTGATACAGTATATCAAAATACCGATATTGTATGGTATACCGAAATATTTTA	222	4	1	3	2
005DA	TAATTATTATAGTGGACTTACTTCTAACAATTCACCACGTACAACAGATAGTTCTTTATCATTATTTGCCGTTCTCGGATAGGTTACTTGAACTATTTTTACACCTCGAGCTCGCATGTCTTCCAACCACCTAGCTTGAGCTCTTTCAAATCTCTCACTTCCCGGTCCGCTTGCATTATTACGCTCAATCGAATCGGCAGATATGTCACTGCGTGCCGCCATATTATCTGCACGTTCTTTAT	242	4	4		1
005DB	TAAGAGGACGTCGTACCCGCATGTGTTGTCTCCGTCTTACAAACGTACGACATGGCAAATTTTCGTTCGCTAGTTTCAATAGGATTCTGTCATTTTTGATTTTAGAGTGAATTGACCTATTATCAAACTTTTAGGTAACAACATTATCTATGCCCTCTCGTTGGTTTTTTACGATA	176	4	3	1	2
005DC	TAAATTTATACGAAATATGTCAAAATTGCGAAAATTTGCAAGTAATTTTGTGGTTGAAAAATCGTAAAATTTTTTTCTTTTATAACTAAGC	91	4	3	1	2
005DD	TAAATCTATTTGGAACTCAAAAAGTGTGGTTGAAAAGTGGTATTCAAAATGTATGTAAGACAGGAGTGTGGTGGGCAAGGCCCCCCACGGGTCTGTGTTGAATAATTGCGCGCTTGGAACGCAGTTTCTAAATCGTTGGA	140	4	2	2	2
005DE	TAAAATTATTATATGAAGTGTGTCTCTGGCCTCTGCACCCTCACCGTATTTTTCCGTGTCAATAATTTTCTTTGTAATCAATACTTTTGAAATATGATTTTAGGAAATTATTTCTTTATATAAGCTATAATTATTATAATATTCATAGAGGCTTTTTGATTATTCAAACTCAAAATGAAAAAACTAAAACTTGTTTTCGGGATTA	205	4		4	1
005DF	TAAACTATTTATATTGGTACTATACTCTATTCATCGAGAGTTGACCCACTTGCTCAACGAAAACTGGTCGCAGCCGCGCAGGTTGGGCCCGTCTTTGGAACGCTAGTGGTGATCGTCGCCAGTAGCAGCTGCCTACTGCGACAAACACATCCGACCAATCTCAGACCGCTGGTCGCCTACTCAGGGGGTCTGAATGTTCCGGCGGCTCAGTATGCATGCACACAAGTGGGTC	232	4		4	1
005E0	TAAAAACCTAGGATAACTATTTTAGTTATTTTGTTGTGATTGTATAATATTATTCGTGGGTACTTGAAACTTCTAAAGTATACTATTATATATCTATGATAGTACCACGGTTTTTTGTTGATGTAGATCGCGTTATAAGTACCTAATAGATATTATGATATGA	163	4		4	1
005E1	TAATCTGCTTCCACAATAGTACAAAAATAATTTATGGTACTTTTCGGTTATCGTACTCCAACGGTCGGCCGGCAGGTGGCGGCCGCGGTCGGGATATACCGATTCCGTTATCGTACACCA	120	4	2	2	2
005E2	TAAAAGATAAAAAAACTCCAAAAAATAACATTGTTATAATAAAAACAGAAATTCCAAGCCACTGCATATGAAACCAAAAAAAACCACCAAATGTACCAAATACACTGGAACCAAGATAATAAAAAAATAGATATAAAGATGTAGCTTGAATTTTAGCAATATTCGAATATGAACCAACCCAACTACTAGCTGTAGAATGCGATGCAAAAAAACCACCTGAAAATATTA	228	4	1	3	2
005E3	TAACTTACAATATTTTTTGTTTCTATTTCAAGTTGTTTATCATGATGGTAAAGAGGCAAACAAAGGTCATTACTTTGCTGATGTATTCTATGTGGCGCTCGGTAGATGGTTACGGTTTGATGACGCATCTGTACGTTTTGTCACCGACAAAGAAGTATGTCAGCCAAAACCCCCATGTATGCCGTATTTGCTGTACTACAGAAGAAATGACACAATTGCTGCACTCTCTGCGTTTGATAATAAAGG	246	4	2	2	2
005E4	TAAGAGGATGTCAGCGCACTATTCGTTTTCTTTCTCTGGCCCATGCGCAATATAGACAAAACGAATTTACGCAAAATCATTTTTTCTATGC	91	4	2	2	2
005E5	TAATTTTTAGTTTGTGTCTGATGGTATGTTACGTGCAGAACTCAACGAGTTCTTGACACGAGAACTTGCTGAAGATGGTTATTCTGGCGTTGATGTCCGTGCTGCTCCATCACGTACAGAAATTGTTATTTCTGCAACACGTACCCAAAATGTATTGGGTGACAAGGGACGCCGTATTCGCGAACTTACGTCTCTTATCCAGAAACGTTTTGACTTCAAAGATAAGGCAGTCGAACTTTTCGCCGAGAAAGTAGCG	256	4	1	3	2
005E6	TAACAACTTTACTTCTTCATCAATGATTCTAGCCGTTTCGTCAGACATATGTTTTGCCTTAGCAACCGAACGTCCTAAAAATATTTCTCCTTCTTCTTCAGCGTACAATAAAGGTCCTAATTTTTCTGAAAAACCCCATTGAGTTACCATATTTTTCGCTAAGCTTGTAGCTA	173	4	2	2	2
005E7	TAAAAAATTTCAGAGGGGGGATACAAAACCCAAATCCCCCCCGTAATTACGACACTGTAGCGACTATAATTCCCAGTTGTCCTTATCGAATGACAGGTGGGAGATTCAAGA	111	4		4	1
005E8	TAAAAATGGATTACCCGGGCGATGCGTTGGAGAGTTTATGTGAAGAAGCCACCAAGAAAGCACTGAACTACCGTGAATTTCTCCAGCAGGCATTAGCCCAGGAATGGAACGGGCGTCACCAAAAAGGCTTGGAATCG	137	4		4	1
005E9	TAATTGTAATTACAATAGGTGGAATCATTTATTATAAATACTTTAGATCGCTCACTAGCCCGTATTTACGCGATGCAAAATATTGACGAAAAATGGATGTGGGTGTTATGGAGCGCTGTCGTCGCCCATAAGAAACTATATTTATAATCAATGGTAGAATATACAATATAAATTCTATTGAATTTCACTTACCATTACTCAGATTTACCAGACGCAAGTGATTTCTTGGTGGCATGA	237	4	4		1
005EA	TAATGCTATAATCATTTCACGTATAACTACGATTCTTCTTCGTTTTACGTCTAAGTGTTTTAGTATCGTCATGAATATTGGAAGATTGCCTAAAGGATCCATGATTAGAACTAGCAATATGGTTGTAGAGATTATTTCAGTCA	143	4	4		1
005EB	TAACGTAAAGTTACGTTTGGGTACAATGACTATGTATACTGAAAAAATGTACATAGACTTGCAATCGCCCGTCAGCGTATTGAGAAACAAAATGCGTGAAAAGGATAACACTCTGACCGAAGATAATTTTGTAATAGTTTATTCCGGAAATGTCATGGAAGACCGTACTCCTATTTATATGTATGATGTTGTCAATGGAGCTACTGTACATTTATTCAAAAAAATAAAGATAGATGAGCCAGAACCTCCAAAATATATTG	260	4	4		1
005EC	TAAAATATTATACAAAACAGCAGTAGCAACGATTGTCATCATGGCTGTGTTCAGCTGTGTACGTATACCTAATGCCAACACAGGAAATCTTCGTTTCCATACACCGAACATCCTTTCCACAACGTTTCTTGTGCCAATATGGGCTCGCTATTATGTAAGGTAAAATAATGTACATGGA	178	4	4		1
005ED	TAAGAGTTGTACAAATTGGACAATCTTCTCATATAGAACGGGAAATCGTATTATTCAAAGTTCAGATAAACAATCATAGAAGAGATGATATAAAACATATTACTGAAGTATTTCGAGGGCAAATTGTAGACATAACATCTGCAACATATATATTGCAATTGTCTGGTACTACGAAAAAAATTGATG	186	4	3	1	2
005EE	TAAAGCTGCACCTTTGGTTCCTCGTTCTTCTTTACTAATTTGAACAATAACTTCTTGACCTTCTTGTAAAACATTTTTGATA	82	4	3	1	2
005EF	TAACCCGTCGTTGGTGACGCTATGAGCATTTCGCTCACATAACTGTTATTTTGGGAACCATTGGCTTCAAATTATTTTGCTTATATCAATATTTTTAGTATGCTCATACAAGTTACTTATAGAAATAAATACGTGGAAAATAACTAATCTATATATAAACTTTCCGTCTTATTACCATCAAATGTCGACGGTTACCAGTATTTGCTCGCCGGGGATCGGCGGTCCGACGGCGGCCAGTTATTTTAGCCAAAACATACCAATATTTCTTCCAT	272	4	4		1
005F0	TAACGTTAGGAGCAGGAGCATATTTGATAATAGATTCATATAATGGAATCATGTTATTTTGCATATTCAAATAATCTGTCCCTGAGGTTCCAAGAACGGCAGATGTATAGATAATAGGAAAATCAAGTTGCTCATCACTTGCATTCAAA	149	4	2	2	2
005F1	TAAATCAAATGTGCAAAACACAGTACGTCGTTCTCCTAAGAGAAAACCAGAAAGTAAACATATTCAAAAATCTGTACAAAGAACTGGATCATATTCATCCCTTGATTCTATAAAAACTAACCCAGTTATGAATTCTACAACAATGATGTCATCAATTGATTTGTTACACCTATCATCCATATCAGACACAATATTTGCTCGAGTTACTGATGGCGAGACATACCGTAACAATATACGAACA	241	4		4	1
005F2	TAAATAATCTTCACCTTCTACCATAATTCTAATACATGGTTCTGTACCAGATCGTCGTACTAAAACACGACTATTTTGACCTAAAATATTTTTATATTGAGTGAGAATATTTTGTATTTTTATATCTTTTTCAAAATCTTTATCTT	146	4	2	2	2
005F3	TAACGTATCGGTTAGCGAAATAACAACATTTTCTCCCAAACCATATTCAACATTACCGTCTGATTTTTTCCCGGTATACACGTCAAA	87	4	3	1	2
005F4	TAAATGCATTCCTGAGGAGATATTACCCCATTGATCAGCTCCTCCGATTTGAAGATCTACCTGATATTGCTGA	73	4	3	1	2
005F5	TAAACTATTATTATATAAAATACGGTTTGTAAGATCAATGCTAAAACTAATACAATGGTCTACGGAAGTCTAGTGACAGTATGCAGATTGCAAGTTGCAACGAAACTCTTAGCACTGATATCGATATAGGCACGAGCGATAGACACCGATTATATAATATATAATATATATATTATACAGTGAAACTTCTGAATACTGAACATTCTCGGTCACTGAAATTTTGTCTGCTGTTT	233	4	3	1	2
005F6	TAAAACAGACGAATTTCACATTCATATTTTATAGAACTGATGCAAGATTCATGCAATTTTACTATACTTTATTCCGAATAAGTCTGGAAAAATTTCTAAAAGATACAAGTCGTAGTCTGAGCATGTGCAGTCTCATTAGCTGCAGTCGGGGTGACCGACTACTGCAGCCAATCACAGCGGTTCTACCGTTCAGAGGCTGCGCAGTTTTTCCAGA	214	4		4	1
005F7	TAATATAAACTTTATAGAAATGTCATCATTCTGTTCTCTTTTTCAACAAATCTACAATATTTTATAAATATTTGCAAATGATTGAATAATTGTAGTTTAGCAATCACTTTCTGGCGGTCGATGTACCAACCAAATCAGATAAAGT	145	4	4		1
005F8	TAAAATAGAGCGTTGCACGCATGAGTAAAACACCGAAAATAGCGAACTTTGAAAGTCCATAACTTCAAAACTAATCATTTCCGCAAATTTATTTTTGCACCATCGTTCTAAACTTGTCGAATTACATATGTTTCAAAAAAAAAGTCGAAAATTCGAGGAGCCGCTAAACTAGATTTATACCTAACATATAAAGCATTGTT	200	4	3	1	2
005F9	TAAGTTCAGTATCTTTTTTGTTGGGAAAATGAATCTCGTTGGTACATTGGGGAGATCAAAATTTCCAGTAGTTTTCAAAAGCACTGGGAAAAACAAAAACAATTTAGGACGGGAATTTTTACGCTAAATCGGTTTTTTGACGAATTCAATTTTGATTTTTGGTGTAA	167	4	2	2	2
005FA	TAACTAGTATTCCTTATCTAAAGGAATAGCATATCGTCGATGGGCGAGTAATACGTTGTATCTCAAAAAAAATCAATTTTGCGATTCACACATCAAAAAATGCGGAAAAAAATAAAACATAATTTGATAATAATA	135	4	1	3	2
005FB	TAAAATACCATATTCTATACGAACGAGAAACAGCGGCAGATACGCCTGTTGTCGCAGGAGCAGTT	65	4	4		1
005FC	TAAGCAATTCATAGAATTAGCTGTGAACATACCTGAACACGATCCGCATGTAGGACAAGCTGAAGCCTCAATATCTTTGATAAAATCATCTGATATATGAGATTTTCCTCCA	112	4	2	2	2
005FD	TAACGCGTTGTCGACTGCTCTGACAGCGGTCACGCGCAACATTTGCGATTCACTCTGATCACTGACCTGTCCATAAAAACAATTTTTTCTTAGAATGTTTGCTAATAATTTTGCTCGACTGGTTAGTACCTAAGTCACAATTGGACGCTGATCGCACATCAAACGCGGTGATGCCGTAAGAATCTAATCTTTTTCGACTTCAAAATATTATATTCTACTTGCCGTTATAGCAGTCGTCGT	240	4		4	1
005FE	TAATACAATTTACATAAATAATAATATGTCATACATACTTTGGTTAGAGTTATCATGTGATGGTCCAGCTCTTGACATGTCCATACTATTGTCCATATCGTCATCATCATCCAATGTCAAGTCTTCTATACTGTCTTCGTTGTTCATATCTTCCAAATACTCAGTCTTAGGTTCAATCAGTTCACCAGTCGGTTCGATCTTTGGTCCTGCCAC	213	4	4		1
005FF	TAACATTATAGCAGTACCATGTGCATCATCAGCAGAAACAAACCATACTTCGTGACCACGCATTCTATGATAACGCACCCAAATATCTGCTTGAATATGTTCTAACATATGGCCAATGTGAATAGAACCATTAGCATAAGGTAAAGCACAGGTAACTAAAATTTTTCTAAATACACTTGACATAATATTATA	192	4	4		1
00600	TAAAAACTTAGTTATAAAAGAAAAAATTTTTACGATTTTTCAACCACTAAATTACTTGCAAATTTTCGCAATTTTGACATATTTCGTATAAATTTGAAC	99	4	2	2	2
00601	TAAGAATAGTTTCACGATATGCTACTTGAGGTTTACCGACATTAGCATCGACACTAAACTCTCGTTTCATACGATCAATAATAATTTCTAAATGTAATTCCCCCATGCCAGAAATGATTGTTTGATTAGATTCTTGATCAGTTCGCACTCGAAAAGAAGGATCTTCTTTTGCTAGTCGTCCTAATGCTAAACCCATTTTTTCTTGATCAACTTTAGTTTTAGGTTCCACGGAAATAGATATCACTGGTTCTGGAAATT	258	4		4	1
00602	TAATATTGTCCACTAGAGAGCCGGTAAATTTGCCGCGCTTTGTTTCGCGCGTGTTTTAGAGCCTCTGCGTCCACCAGACGCGCTAACGTCGAGGGTCACTTTTCGTGAAAAGGACTGTAGTTCATAAATAAAGTATATAATCTTATCCTCTGTTATATAACACAACT	167	4	3	1	2
00603	TAAAATTCGGCTACCGTGCCACTAACTACCCTTGGCATTGGTTTCGCTAGATAATTTGAGTCGTCTCGATCGTTTGCCCTTGGCATTGGTTTCGCTAGATAATTTCAGTCGAATCGATCGTTTGTCCTTGGCATTGGTTTCGCTAGATAATTTGAGTCGTCTCGATCGTTTGCGCTTGGCTGAGGTTTCGCTAGATAATTTGAGTCGTCTCGATCGTTTGCCCTTGGCATTGGTTTCGCTAGATAATTTCAGTCG	255	4	4		1
00604	TAATTTTGTTGACTTTGCAATTTGAAGCAAAGAAGTTTGGAAAAAATCATTGCATCTATTTTGTAAATTTGATTTTTTATAGATATTCTTTGCTAAAGCATCATCAAAATCATCACCACCTAGATTAGAATCTCCGCTAGTAGCTAATACTTCAAATATTCCCTTA	166	4	2	2	2
00605	TAATCTTCGATAACAAACTAGGAACGGCAGCAGGAATAGATAAAAACGGAGAATATATAGATGCTTTATCCAAACTAGGATTTGGTTTTATTGAAGTAGGTACTGTTACTCCTTTACCTCAAGTTGGAAATCCAAAACCTAGAATGTTTCGAATAGTTTCTATGGAAGGAATTA	174	4	2	2	2
00606	TAATAATATATACCCAGTATTGGGTAGTAACGTAACGCGTGTTACTCGTTATTGTAACGTAGTTACACTTTTCAGTAAC	79	4	2	2	2
00607	TAATGATAAAAAATATTATACAAACCAGCAGTCGGCTGATTGACCGCACAGGAAAGGAATTTGTAACCACAGAAGATTTGCTTGACAATCTGACCCACCACGCTCAACGCACTCATCAAATGTTGTCGATGAGTCCATATGCTTTTTGCGCACTAGATGTGGTCTATAATCATCACCGTACCGTAGGAAATAGTAATACGAAACCAACCTATCCAAAGGTTTGCGTAACAATTGAACATAATATGG	246	4	4		1
00608	TAATATTAGAGAAAGACCGATTATTTCTAACGTCATTGTTTCTGGTAACCATATTATTGCCAGTTCTGTTTTAGATCCGTATCTAAAAAAA	91	4	3	1	2
00609	TAATACCTCCTCCTGATCAAGAAGCTTTAGATTCTGTAGATCGTTTGCGTAGAGCATATGATCGTTCAACAGCATTATGGCAACGTAAACAATTGCGTATGCGTCAAAATATGATATTTGCTACTATCAAAGTTGTCAAGGGTTGGGATTTGGCTCAAGTAATAAACATTTTA	173	4	1	3	2
0060A	TAAAACATATTTAGTACATACGAATACGTCTTGCATTTTCTCTTGTAAGTTTTTTTGCAAGACGTTTGACGGCCGAAGCTTTAGCTCGTTTGCGTTCGGTTGTAGGTTTTTCATAAAATTCTCTTCGACGAATTTCAGCTAAAATGCCAGCTTTTTCACAAGA	163	4	3	1	2
0060B	TAAATACCGAAGCTAAACCTACTACCAATGTAATGGAGCTAACAGGTAATATTTTCGACTCAGAATCTACTACATCAATAGCACATTGCATTTCCGCTGA	100	4	3	1	2
0060C	TAATGTCCGAGTCAGCGTTAGCGAGCGAGTGGCCACGCTGGCAATAAACGTATAC	55	4	3	1	2
0060D	TAATTATAATACTATATGTACAAATAACATAATATAATAATAATAATAATAACAATAATAATAATATATGTATTATGTATACACATTATTATAATCGTATGGTGATTATATATACTTATAGAATAATAAACCATCATTGTTTGCATAATATTATATTACTCGTACAGTATTGATCTAATCGAAATCACATTATCGCTGGTCTCGAAAATTGAACACACACGCACACACATTCCTA	235	4	4		1
0060E	TAAAATTTGGTGGTACATCATTAGCTAATGCAGAAAAATTTTTATCTGTATCTAGTATTATTGAAGAAAACACTCAAACAGATCAAATTGCGGTAGTACTTTCTGCACCAGCTAAAATTACTAACTATCTAGTAAAAATTATAGAAAACACTA	153	4	4		1
0060F	TAATAATAAAGTTTATCTATTCAGAGATGGAAATATGACGTGTCAGGCGAATCATTTTTCATAAAATAATTAGAAGTTTTTTTATTCAGCTCCTACGTATTTTGTAGAGAAA	112	4	3	1	2
00610	TAATTATTTGTGTAACATTGATCATACCTAATAATATTCAACAAAATAACTTAGAAAACAGGATAACGATATTTCTCTTTATCTTTGGCAGGATAGAAGACTGCCCATGAATGTGAGAGTGTTTTTATTGTTTCTTTGTTTATAA	145	4	4		1
00611	TAATGACGATTGAAGCGTTGAAAAGCGACCTTTTCCCGTCCAGCAGACAGGAAAGTGGGAATTCCAAAAAGTGGCGGACGGAAACGTGGAAAACCCCAAAAATTTAGTGTGGTAAAATAAAAATCCCCTAAAGTGCTGGGCGTATCCCCTGCACAACTAGATACTGAAATCTAAACTACGGTCGTTACAAAACGTAAAGTTTAGGTCATATCTTATATTCATATTATAACCTCCCTGCATGATATTTTTCTTTCATGAACTTGTTTT	267	4		4	1
00612	TAATATTATCGGCGCTTTACTGGAGGGAGCGCTGATAACCCTCTGTGCTTTTCCAGTGTAATATCGATAGCGAATTTTTCATGCCTGGA	89	4		4	1
00613	TAACGTGGCGATACGCGGAATCGAAGTATCGCGGGACACGGATTCCTTTTCACGTGGCGTGGAGTGTAGTTTGTTCGACAAATTTGGAAAATCTCAATAGATTTTATAATTCTGAGATTGATTGGAGTATGAATTTTTCGTGGATTTTGTATAGATTTTATGTGTAT	167	4	1	3	2
00614	TAAAAGAAGGCCTTCTGGAAGTCGGAGCCAGCCATAGTAGCGAAGAAGCGAGTAATGATCGTGGAGCGAAGGGCGGGCAGATAGATCGAGCGTAAGAGGGAAACAATGACCGTACTCAGCAACGACGGAACAACAT	136	4	2	2	2
00615	TAATAAGCCGATTGCATTTTCGATCGGGTTATAGAAGATAATAAGGGTTTTAGGCTAAGAGAACCGAAAATGCTCAATAAAGCGCGTCT	89	4	1	3	2
00616	TAAATTCTATTCAGGGTACATTTGAACCGCGTCGTGCATGCAGACTGAGCCGCCGAACAGTGCCTACCCCCCCTCCCCCATACCATGGCTGTGCGTTCTGTAATTGGACAACAGTCTGCTAACAGTCCCGCTGATATCCGGAGTGTGGTAGAAATGTGCGGAAAAAACGTGTTTTGGTCGAGCGAGCGGTTCAAACTTATCCTAAATAGAGTATAATTAGATATATTGTTTATAAAATGTATACAATATACATA	254	4	4		1
00617	TAAGAGGGCGTTATACCCGCATGTGTTGTCTCTGTCTTACAAGTGCGTGACATAGCAAATTCTACGCTCAACAGAACACATGTAGCTCCGTT	92	4	3	1	2
00618	TAAAAACATAAAATACATCACTGTTTCTTGTAAAGAAATGCAGTATAGAATATGCGCTATTATTATGAAAGGTATCAAAGTTCTGGATCAATGAATATCATAAAATTTTTTATACATGCTAGTGGCAAGATTTGAATCAAGCCAGATGGCAACTTCAGTCAT	162	4		4	1
00619	TAAAAATCCCGGTAGTCATCCATCCTGGGACTAGCAACGTCGGCCGTTATGTAGACTCCGTGCGTTTCCGCAGTTTAGTGCACGCACTGCGCCACAACAAGCGACAACAACAACAATAATGGTATTATATTATAAGAAAACATAGATATGATCAGCTATCTATAAAAATAGCCATAGGATGATTAGCTTGTGTAAATTTGTGAATAGTTTTA	212	4	3	1	2
0061A	TAATCGAAGTTCTACTGTAGTATATTTTCAGAGGTCCTGCAAGACGTACAAATATCGTCGATGGGCGAGTAATACGTTGTATC	83	4	3	1	2
0061B	TAAAATAAATTTGCGGTAAAAACGTATATATACGTCCATCTCGACGTCCATGCTCCTCAAA	61	4		4	1
0061C	TAAAGGCCATAAATAACATGTTAGGTACTTACCCTATAAGTGCATCGATTTTACCATACTGTACATGGGTTACACATTTTTAGCGAAATTATGTTGAATGCATATTATATAGGTAATCAAATCAAGATCAACCTACCTATTTGGGCAAGAATACTAAACAAA	162	4	4		1
0061D	TAAATAAATATTATCATGAAGTATTATAATATGTATTGTTTTTCAGATATTTCCAATATTTGTCTGTTCATGGTGATCGTATGAGATATGATGTTAGTTTGGCTGATATTGAAGCTAAACAGTGTCAAGATTTATTGTCTCAAGCCCAGTACCATGTAGCACGAGCACGTAAGATGGATAACGATGAGCGTGAAATGCGTCGTAAACAGGAGGAGGAACGAGAATCATTG	230	4	4		1
0061E	TAAATTCGGCTACCGTACCACTACGCGTTGACATTGGTGTGCCTCGAGAAGAATTTTCTGACCGACGGCCGACGCTCGGACGA	83	4	2	2	2
0061F	TAACAGTTTAGAAAAATATTATCTATACTCTGTTCCACAAGAAAGTGTACTTGTTTCGCGCAGCCAACTGACGCCACCCACTGCGCGGAACCCCAATTTCTCCCACTCTTTACCGTCCAGCGGCGCATACGCATGAGAGGAGTCATTGCCGACCGCCGGGCCAAGCAGTTGACGATCGTAACTGAACGGGCGAAAATGGTGGGGGATGCGCTGCGACAGACGAAAAAACGAGTACACTCTCTCGTGGAACAGAGTA	256	4	4		1
00620	TAATCGACACAATATTTTATACTCTATTCAGAATAAGAATTCCCACTTTCGCGCACGCAACTGAACCGTTGGCAGCTGTCAGACCCTCCTGGCGAGTGTCGGCTGTGCTGTGATTGGTCACCAGTTGTCGACGATTGCCGTCACCCGTCGCTGCAAACATCAGCGCCAAATGGTGGCAACAGACATGCAGGAACGGGACGAGTTTTCGTCAAGCGAGTGGGAATTTTTATT	231	4		4	1
00621	TAATAATAATAATATCGATGGTACCGTGTATACAGTACGTGTTTACTAGTAGTAGTAGAGCAACAATACCACGTATGCAGCGCGTGACCATGAGCGGCATGCGGCAATAGATATATGATTACGTATATAAATAATTCTAAAATACTATAAATTAGGATTTGTGCTGTTATA	171	4	1	3	2
00622	TAAAATGTAAAGAGTATTATCTATACTCTGTACCACGAGAGACTATACTCGTTCCGCGCATCTGACTGACGCTGGTGACAGCGCGGAAGCCCAATTTCTCCCACTATTTACTGTCCGGCAGCGTGCAATATCGGCCGCCAACAACAACCCCCGGCCGAACAGTTGACGATTGTAACCGAACAAGCAAAAATGGTGGGGGATGCACAGCGACGGACGAAAAAACGAGTACGGTCTCTCGTGGAACAGAGTATAATAT	256	4	4		1
00623	TAATTGGCGAAAGCAAGAAAACACAGGAGGGCACTGTTCTACATAATACCTGTTTAGGATGGGTGCTAACTGGTTCAATGCCAATTGCAAATTCTCATATGTGCATGTCAAGTCTATTAGTACAGTGTCAATCAATTTCGTCTCTGGCGCCGACAGACCGTCCAACTTGTAGTGTCAAGAATGTCCAGTCAATAGCCGAATCACATTTTACCAGGACAGTAACCCAGGATCATT	234	4	3	1	2
00624	TAAAATGGTATTTATGTACAGAAGAACAGACTCACAGTCATTACACTACACATAATGTGCTCAGGTAACATAATAATATCGTACAAGACAACGGTGTCCAGTAGGTACCTACTCACACGTACCTATACAACGGTGATCATCGAACGTTCATGTCTGAATACAAACTACGGTGCACCGTATTCGATACGTCGTCGATGCCAGGTGAACCAGTGGAACAGACAGGTAGGTACCCACCCACACTTG	243	4	2	2	2
00625	TAAAAAAATGGTAGTAATAAGGTGACAATTGCTCAGGAATTAGGTACCTTTACTAAAAATGAAATTCAAGATACGAGCTTTTCCAAACAAGTGCGAGTCGGACTCACGCACGAAGGGTTCCGTACCATAATTCAATATTCAATATTTTCATCTACTAAATACTTACTAATAATACTTTATAATTACTACTAAATAATAACAAAATTTGTAAGAAAAATGGTGTGTTTGTGCCCGTGGCAACGA	243	4	1	3	2
00626	TAACGGTTATCGTATTTACTATACGATGACAGCAGTTGAAGATCTCAATCAATGGAATGTAAAAGATGTCCCTGCCACTGAATCCACAGATCTTGCTAATCTTGAAAAAATGGCACAGTATGCTATAGCAGTGGCAGCGCGCATCGATAATGTAAATAATATAGTATCTATTTATTTGAATTGCCTCTTTTTCATTTTTTATAA	204	4	1	3	2
00627	TAATAATAATATTCCGACTTCCCCCACAATCATGATATATATTTTTATTATCGTACGGCCGTCCGACTCGTCTGAGACTAAATATTACTAGCATCTCAGCACTCTTCGGTTTTCGTTGAGATCGTTCTATCGTTCCACAAACATTGTTGTGGGGTTTATTTGATAACAGTGTTGAACTAGTATAATATTATTATGTACTATGACAGTAAATATTATACATGACAACACAAATT	233	4		4	1
00628	TAATTATCCCGCGGCAACTTAGGCCATTGGAGGAGGGTAGGAACAGTAGGTTTTTGACGGTAGGGGTGTGTTACACGTGGGTGTATTTTGGCAGAATTTTTGAATGGGGCACCCGTAGGTATCTGCCATGCCCCGGAGTGGGGGATGGCGGCACTTGTTCTCCGGACACCGTGACTTGCCTGGAGAAAAATGCCACCTGGTGACCGGGGATCGAACCCGTGACTGCGAGCACCGCAGCCGACGCGTTGACCGCTCGGCCACCTCGTCCCCCAC	273	4		4	1
00629	TAAATATTCTCCTAAATCAAATTCATATGCGATTTCTGCTAAAGTATTTCCTCGAACTAAAGTTGCTCTCATTCGACTCATATCACCCTCATCGATATATGGAAAATGTTGATATAAAGCATTGGCGATAACGAAACTTAGAATAGAATCGCCTAAAAACTCCAGTCGTTCATTATGTTTACTACTCGCACTACGATGT	199	4	1	3	2
0062A	TAAGAAGAGCTTCTGCGGGAAGAATTACTGCAGTCATACCATATTTTGGATATGCTCGTCAAGATCGCAGAGTAAGATCGGCTCGCGTTCCTATAACCGCAAAAGTAGTAGCTGACTTTCTATCCAGCATTGGAGTAGATCGTGTA	146	4	4		1
0062B	TAAAATATCATAAAAAACCAACGAGAGGGCACAGATCATGCTGCTACCAAAAAGTTTGATAATAGGTCAATCCACTCTAAAATCAAAAATGACAGCACCCTATTGAATCTAGCAAACAAAATTTTGCTATGTCGTACGTTTGTAAGACGGAGACAACACGGGTCCCACGTCCT	173	4	1	3	2
0062C	TAAACCATAATATTTGTGTATTATTATAAGTAAACGCCCAATAGAAGATTCGTATTTCTCTAAAGGAGTGCTTTTTGAAATGAAATTATTATGTTTTATTTTATTTTTTATATTTTTGAAAATCT	125	4	3	1	2
0062D	TAAAAAGAAAATTTTTATGAATTTCTAACACAAAATAATTTGTAAATTTTCGTCATTTACTTAAGTAAATTATACGTATTTTGTCAATATTTGAACTTTAGAAGCTTATAAAAAAAATTGTGACAATGGATTTTTTATTTTTTACATCTGCCATTGAAACAATAAACTAGGAGCCTTCTATTACATTTATAAA	193	4		4	1
0062E	TAACCACGATGTAGAGAAGATAAGGTGATACCACTTCTAAATATTCTAGGTGCCAATTTCGACGGCAGTCTGATAGTATCGCGGGAGCGCGGTAGGTAGCGACACTATTCACCTGAATGCCTGTTTTTCCTCTAAAATACATTGCATGTAAAATATGAGGAAGAGAGTCTTTTCTTTGTAAAATAATAAGTTTGTGAA	198	4	2	2	2
0062F	TAAGAATGGCAAATATTTTACTGTTAGACAACATAGACTCATTCACCTATAATTTAGTTGAACAACTGAGAAATCAAAAAAACAATGTTTTAGTTTATCGTAATACAGTGAGTATTGATATTATTTTCAATT	132	4	2	2	2
00630	TAATTACATCTTCCTGTTGTACTATTCTGGTGTATATAAGTGCATACCACTTATCGGAGGTCATATTCTCCATGTCGAGTAGCGCGGGGTCGAACGACGGTGCAGACGGTTGGTCCATTGTTTCCTATACGAACATAGGTTGGAGTGGCTAATCTGCAAACCACGTTCCAAAAGTACGGAA	181	4	3	1	2
00631	TAATGATACGTGAAGGTTCGGTTTCAAGTTTTAGAAGGCAAACGAGCTTCATCCGAAAGTCCTCAATGTGGTTCGA	76	4	2	2	2
00632	TAATGCCTTCTTCAATACGTTTAGCAATATCAATTTCTCCTTCTCGTGTGAGTAATTCAACAGTACCCATTTCTCTCATATACATGCGTACAGGATCAGTAGTTCGTCCTAATTCAGATTCTACACTAGATAGTACCTGAGTTGCTGCTTCAACTGCATCTTCATCTGTATCTGTATTGATTTCA	185	4	3	1	2
00633	TAAATCATACACTTACGTACAAACAGCATGGGGTCCGCAATCTATCGCAGGTAGATTGCCTACCTGATAATGTACTGCTACGAAACAGAATTTTTATCCCGGGCAACGGAAA	112	4	1	3	2
00634	TAAGGAGGGACGGAGTGGCCGAGCGGAAAAAGGCGTCGGTTGCGACGCAGACTGTCAACGGTTCGAATTTTGGCACTCTCTCCAGACAGATGTCTGCCCGGAGAGAGGCCGCCATCCCCCGATCGGGCATGGCGGAAAGCAAAGGGGGCCCAATCAAAATTCTGCCAAAGAAACACACACGA	182	4	2	2	2
00635	TAAAAACTTCTATTAGAGTCTTAGTACAAGTACAAAATTGAAAATTGAATAATAATAATAATAATATGTTCGTTATTATTTGTTCGATAACAACCAGTAATAACTATAGTTTGTGATAAAAGTATTATAGGTAGGTTACTTACACTGAACGACATGATGACAACCTCTCCGGTCCTTTTTCTATTAGTGGAAATCACGTCGTTTTGACAAATGACTAATGGATAATGTTGACAAACTCTGAGGACCGAATTGATCAGCCTCATTTACTAA	270	4		4	1
00636	TAATATTAGCAAACGTATGTAAGACACTACGGTTTTGCCATTACGATAAAAGTCAGTATACGGTTTTGCCCAAATGAGGTTGGTCATAACTAGGTTTGCCCGGTCAAAAGTCGAAATATGACATTTTGCCCAAGGATTGTGGGCAGTTCGCGTTTTGCCCGGGCATTTCTGAGGTTTGCCCGATTTCGGCTTTTGACCGTAACAGATATATTGATAAAAAAATAAA	226	4	3	1	2
00637	CGTTAGATTCAGTAATTTCAGATACTACTCTGATAGTATAAGGAAAATTCTCTAATGTCGGCATGACGGCTAAAAGACTTCTCTTAGCAAGACGACCATGACCAATCTCTCGTCTTTTAGGGGATCCAACCATTCCTATTTCCCCAACAGAATAAGGAGGAAAATTGTAATGAAATAAAAAATTATCTATTCTGTCTCCTAATAATTCATCTAAATTTTGTGCATCTCGAGATGTACCTAAAGTTACAGAAACTAAAGATTG	262	4		4	1
00638	TAAATCAAACAGTACACTGTAGGTACATCAATCGTTATACGGATAAACGGGGCTTAGATTCCGTGTAGAATGTAGACTCCGCAGGTGGTTCTCGTAGAGTTCTCAGTAATGGCTGAATAATTCCGTCACATGCCAATCGTACTCTATTGTTTGACATTATAAGATTATATTCTATGAGCTATCAAGGAATTTA	193	4	2	2	2
00639	TAAAAAAATCATGTTGGCTAGTCGTAGCGCGTATGTACTATACAGTAAATAATAACTGACGGACGTAATAAGGACGGCTGTCGACTGACTGACGACATAAATACCTGGTCTGATGGCAAGATATGTGGATAGTAAGTTGTACATCGAAAACAAAA	155	4	2	2	2
0063A	TAATTACGTTACTACACCACCGAGGAATGAATCATCGATAAGGTTTCTTTATAAAACTCAATGCCGAAAAACGATAAGCGTTTATTCAAAACTCAGTTCATA	102	4	4		1
0063B	TAATACAGGAACAATTTCTACATTCATATCTATTGCAGTATAACAATTAGCTAAGGTCTGTGCTTCAACCCCTTGAGTTGAATCTACAACTAATAGTGCTCCTTCGCATGCAGCTAACGATCGAGATACTTCATAAGAAAAATCAACATGACCTGGAGTGTCAATAAAA	169	4	2	2	2
0063C	TAATACTTCTAGTAGAGTTAGGTACAGTATTCAATAATCATATAATCATATCATATCATATCATATCATATCAATTTCCATACAAGAGTTTTATTGTAAACATGGAAAAATTACAATCCTGATAATTTCTCACCAGTCTAATAATAGCACATAAGTTATTAGGTTTCCTTATCATAGTTCTGGTGATTATTGACAGTCGACACAGACGTAAAATCAATTACGTAATAACATAGACAACGT	240	4	4		1
0063D	TAAACTATACTCTGTCCAGTGAGAGAACTCTCTGTGGCCTACCAAATATTGGTTCTTTTGCACATGGTCACGCGACAAGTAGCCGTAGTAGAATCAGTGTTGGCGGCAGGGTGTCATGCGGGGAATCTGCAGAATTGACGGGTCTCTCGCTGGACAGAGTAAACTTATAAACGGCTTGATATAACCACTTGTCA	194	4	4		1
0063E	TAATATATATTATATAGTAACTAACAACTATACTCCAGCCCACGAGAGAGTATTACCGTCGCTCGACGAAAACTCATCCGATTCCGCGCATTCCCCACTACTCGGCATTGCCGACAGCTGTTCGGTAACGGTCGGCTGCGCTCAATGCTATACAGTGTATAGCGGTCAGGGAAATAGTGGGGGAAATGGGGCCTCGGAACGGTCTCCGCCGTCAGTGTGCATGCACAAAACGGTAATACTCTCTCGTGGGCCGG	254	4	4		1
0063F	TAAGGGCTGAGGTAATTTTGAATGGTGATACGCGTCTTACAGCGTAGATAGTAAACTCCACTCACGGTAGCATTCCTTCTGTACCCGCGCGCCAATAATTGCGAGTTGTTGCATCATAACGTCTATTAGATATAATACCATATTTGGAATGACCTGTATGGCCGTTTATCGCCTTCTAATACGCACGACCGTATCGCACACCA	203	4	2	2	2
00640	TAAATTTTGACCTCCCCAATGCACCAACGATATTCACTTTCTGATCGAACAAGATACTGAAGTTGAAAATCGTAGCATTATTTCGACTACTTATCGTGTACACAGACACAAAAAAAA	117	4	3	1	2
00641	TAAAAGATATAAGCGTGTAATTGGTGTCGGTTCTGCAAGATCAAGTATAGAGAATAATTTTGCATTACAAGAACTTGTAGGAAAAGAGAATTTTTCTAACGGAATGTCTAACAAAGAGAAGGAATGTATCAAATCGATTTTAGAA	145	4		4	1
00642	TAAATGCGAATAAAATAAACGATCAAGATGTTTTTATTGCCTTGGAAGAACTGTGTACACGTCAATTAGATTATGGAGATCTTTATTTTCAATCTCATATTCACGAGTCTTGGATTTTAGAGAATAGTATTATAAAAGAAGGAAATTATCATTCTGATGCAGGTATCGGAGTACGAGCGATAAGAGGAGAAAGCACTGGATTTGCGTACTCAGATCAAATATCATTAGATT	231	4	4		1
00643	TAATCAAAGTCTCAGTCGAACACGGAACACCCCTGGAACAATTCAGCGATCCGATACACGATCAGTCCCACTATCTAGATGAATACCTTAGGGAGCGCTTGTATAGAGAATACGGGATCAAAGGATATGCAATCGTTCAGTATTATGGCGATGCAGTATTCATTCCAGCAGGTGCACCTCACCAGGTATAAAATACATATGTAAATTGAATAATAAAACTAAAAACTAAAATTCATTT	238	4	3	1	2
00644	TAATTGAATGTGGTGACCCAAAAACGTTACGTATTTGCAAAACTGCTGTAACGTGTAGCCTGATATGCGTCTCCCTTTTATTTAGCTATGATATTTTGGAATACTACCGTTATAAGATTTTCATGGATATTGTCCATTACATAGTTACATTCTGTTATATATGAGGACAAATCTGCCTCAGTTCCTCCGCTAAAGTTAGGTATGCCGCGCAAGGCGGTGTCTATTCCTAATGTTACACTCATTATCGTTGTACG	254	4	4		1
00645	TAACATATTTATAAGTAGGACGGGCGACGTCCGATTTCACCTGGACAATCCAGTTTTACATATAAGTCTACAAACTATGGGTACAATGAATTATTCTCCAGGTTGTCGTAAAATAAGTACTATTTGTACCGCGGTCAGGTAACTTAGTAATAGAGCAATCGCCCGGCATGCGAGAGACCTGGGTTTGATTTCTGGTCCGGCGGTTTGATTTTTGACGTTATTTGCCCGGGAGAAGTTTACACA	243	4	2	2	2
00646	TAATTATTTACCAATAGGACGTTACACCGACATTTATTTTGTTGTCTCTGTCTTACAAGTGCGTAACAAAGCAAATTGTACGCTTGGGAAACACGTTTAGCTCCATTA	108	4	4		1
00647	TAACATTTATTATTTATTTTAGATCTGTGTTCAAGAAACTTTTGTGTCCCCTAAAACGTTCACCATCCAAGCGTCGTAGCATGTCGCGTACACGAACGCGTGATCAAACAGATGCGGAAGGTACATTTTCCACATGTTCAACACCACCTCCAGCATTTGAGGATGCTATTCGTCGTGACTTTGTATACGACAAACGTTCCAGCATGACTCGCATACGTCGTCCATCACCAGGATTGCGCA	240	4		4	1
00648	TAAGAAACACGTTCCTGTCACAATAGCATGACAATGCGACGGCGACGTCGATAATAAATATTGAGGACTGGGGTAATTACTAACGGCAAGATGCGTCTCATTGCGTAGATAGTAAACCCCACTCACATTAGCATTCCCCCCTGTACCCGCGTGCCCATATTTGCAACGTCTATTAGATATAATACCATATTTGGAATGACTCGTATGGCCGTATATCGCCTTCTCATAAGCATGG	235	4		4	1
00649	TAATGGTAGTTCATCTTCTTCTTGGACTAATGTTTCTACATCAGGCCCGTACACTTCAACAGCACTCGGATAATACCGTTTATCTTCGTGTAAAACAACGCTCATACCCGGTTCTTCTGGTCCATCTTCACTCTCCTCAATCATCTACAAAAATAATATTACATTAGAGATAGATATTGCATGTA	185	4	1	3	2
0064A	TAAATATACTGTTTGAATTACCATAAGCGAAACTCACGGGCAACGCCACGCGGCATGGCTAAAAA	65	4	3	1	2
0064B	TAAAGCGCCTTCGGGTGAGTCGAAAAAAAAACACTTCAGCATCCCAAAGCTAACGCCAAGGAGCGAGAAAATTTTCAAGCCACTATCCAAGCCTATCAAGCAGCGGATAGACCCATTATTTATATTGACGAAAGTGGCTTCGCGCAGGATAAGCCAAGGCTCTACGGCTATTCACCTAAGGGAAAAAGATGTTATGGCAAAAATGATTGGCTGGCGAAAGGCAGA	225	4	1	3	2
0064C	TAAGCTAACGGAGCTATACGTGTTCTGCTTTGCGTATAATTTGCTATGTTACGCATTTGTAAGACGGAGACAACGCATGCGGGTATCACGTCCTC	95	4	2	2	2
0064D	TAACGGTCACTTGCACTGCCTAGTTTACGCACGAAAAAATGGGTGCCCTTGGGACAAGTGGACGTGCAGCAGGGCAGCGTTGAACGGCCACAAGGATTGTTTGGTGTATGCGCGGGAAAATGGTTGCCCTTCGGACAAGTGGACGTGCAGGAATGCTGCGGCGCGCGGTAACTTGGGCTGCCTGATCTACGCTCGTGAAAACGGGTGCCCGTGGGACGCAGGTACGTGTAGTGCCGCAGCGGCCGGTGGAC	251	4		4	1
0064E	TAACAGCAAACTTGAGAGCATTGGCATGGCTTTGTCACCAGACACAACTCTACGCACCACCGTAGTAGGGACGGGGCTTGACCGTCGCGGAA	92	4	2	2	2
0064F	TAACTCGTTTATTCCCAGGCTTGGCGTATTGACTGTAATATTGTATCGAAGAAATGAGTCTATCTATCTTTAGGTTTGTACCTAAATTATACACAGACGACAGATATTTTGAAAACGAACGTAATATAATACATATGTAATATAAT	146	4	2	2	2
00650	TAAACCTATTCCGATAATTGCTCCAATAAGGGAATGTGAACTTGAAGCAGGTAAACAAAAATACCATGTAGATAGATTCCAAATTATAGCTGCTAATAACATTGAAAATACCATAGCAAGGGCATTTTTTGAAGTAGCA	139	4	3	1	2
00651	TAATATTGTTCCTGACTTTACTCCTACAACTTCAAAAGTGGGATTCAAGTCAAAAACGCCCTCAAACTCAAAATGGAGACAACTGGCAACGATACCTTTCTTCGGAATTCAAAGAGTCGTCGATAAACTCAAATGGAAATGCGTCTTTTCCACCGTTACAAGTAACATCACAGCAAATAGAACACGCTATTATGGGATCAAAAATTGGTAACGATGATTTATAACAACAAAAATCATAGAATAATGTTCCAGCAACAGTG	260	4	1	3	2
00652	TAATTGTAATACCTCTTGCTTTTTCTTCTGGTGCATTGTCTATCTGATCAAAAGCACGTGCAGAACCACCAAATTTTTTAGATAAAACAGTCGTAATGGCTGCT	104	4	3	1	2
00653	TAATAAATAAATATGGCCTCGTGGTGATAAAGACGTATATATTATAATTACCGAGACACAAAATGAATAAAAATGTATTGAGGTAAAAAATTGGTAATAGTAAAAAAAACTTCGTCGAACTCCGTGTAAAAAATGACTAAATAAAAAAAAATCAGTCATTTATAAGAT	168	4		4	1
00654	TAAATGAAACTCGCCTCAAAGATATAGATGTGATAATAATTGTGTCATTTCATTCTTTAGTATCAAGAAACATGAAACGTGTTCAAGCTGTTCTAGTTGTACGACTTCATCAGCAGATGAGAGCGACGAAAGCGTGACTGACAGCACATCAACAGACAGTTCCTGTAATTATTCGTTACGTCGACAAAAAGCTCGTGCTAAGTTCAGGTGAGAAATAACTGTGTGTTT	228	4	1	3	2
00655	TAAACTATTACAATGTCGATTCGGGCTTTGTGACATAAGACTATGCTTACCAACTATTGTACATTACTAAGTTGTTTGTATTTGACTTCGTTGCTCCCAAACGCCTTCCGATTGACTGCAGATGTTCTGAATGATCCTTGAGAAGTTGATCAGGTTTCCCTTGAATGATACGGGTCGGAATCTTCGTCGTGTTGATACGATGTATGTGAAGATCCCTGGTTTCGGCACCAAAATTTGTTCCTGTTGTGAACCGG	254	4		4	1
00656	TAATGTGCTTTCAAATATTATAATAAAAATAAAAAATAGACTCTCATCTGGAATCCTCCCACAGTATAAATATTATAAATACAAATACAAATGTCCAAAAATTGTTGACGAGGACGGAAACGATAATCGTCGTCATCACTATAGTATAAAATAATAATAATATGGCCACCACCGCCGTGG	180	4	3	1	2
00657	TAATCTAAACTAATTGATAGTTATCATACGATGAAAGACATCGTACAGTGATGCCGTGCTAGCGGCACTCGTCGCTACGCTCCTCGGCGCCGTCGCTCCGCTCCGCAAATCGAAAATATCCCCCGACTTGCTGTGCAACACCA	143	4	3	1	2
00658	TAACTGTTGTGTTGTCTCCGCAGGACGCCCACGTCTGTTTGGTGGACTTCGATGATGACATGTCGCTCTTTGGCGTCTTTGACGGACACGGCGGCGCCGAAGTGGCGCAGTATGCCGTTGAGATGCTGCCTTCACTGATCAAAAACGAACTGTTCGAACAAGGTGAATACGAAAAAGCACTGGTCAAGGCTTACATGGATTTCGACGACAGTCTAATTGAACCGCCAGTATT	232	4	4		1
00659	TAAAAAAATTTAGACAACTGAATTCAAAAACTCCAGGACATCCTGAAACAGGTGAAACACCTGGTGTAGAAACAACTACTGGTCCATTGGGACAAGGGTTAGCAAATGCTGTTGGTATGGCTATTGCAGAAAGAA	135	4	3	1	2
0065A	TAATCTATATGTCTGAACAGGAGAAAATAAAAGCAATTATTGGGGATATTCGCGAACGTACTGCTAATAAGCAGCCAATATTAGTAGGCACCATCTCTATTGAAAAATCTGAAATCATCTCTGACCA	127	4		4	1
0065B	TAAGTCCTGTCGTTGTACATACGTTGCATGCCGAACCCATTGGAAAAAAGCCTACATAATTGTTCTCTGGGTGCAACCTGAGGGACTGAGGAACATGAATACGATGTGTACCGGCCTGAAGCAACCAGGTCAATGAATTTCTTCCCAGCAAATATATGTCTTCGTTGAAATAAAGGTCTTTGGTTTTTGACTTGTACAAAGT	202	4	3	1	2
0065C	TAATGGGTTAGTACGTTTTGTAGATATGATTGATGGTCAAAGTATTACAAGACAAGCAGATGAACTAACAGGTTTGTCTTCTATAGTAATATTAGATACAGCAGAAAGAATGTCTAGTGGTAAAGA	126	4	2	2	2
0065D	TAATATTTACATCACGAGGTACAGCACGTTTTGTTTCTACTTCACGGCCATCAATTTTATGCGGTCTATTGGCCATAGCATCATCTACCATTGAAGCTTTTGAATATGTAATAAAACCAAATCCTCGTGATCTAAAATATAAAATAAACTTGTTATAAACGTTATAAGAAATATTTTA	178	4	3	1	2
0065E	TAAGTCGACCCAGTTATGTCACTGCAGGTTCCTGAAAATAATTTCATTTGGACAAATATATTTA	64	4	2	2	2
0065F	TAATATTGTTCATTTTTCTAATAGGAAGAGCTTTTTTCTTGCCCAACTGAAAAGAAAGAAGCATCTCCTAAGTTGCGTATTCCAGCAATGTTAGCATCCGAAGCACGTGGTGTAGAC	117	4	2	2	2
00660	TAATTGAATCTATACTCTGTTCAGCGAGAGAACATGCCGATTCTACACATCTCTCCGCATCACCTTGCTATTGAATCCAGTTCCCCAATGGTGTTGCGTGGGGAACCAGTTTTTGTCGGTGGACGGCGTGGTATCGCTGAACCGAGTATATGTATAATATGATTATAATATCTATGTGTTGAA	183	4	4		1
00661	TAAGGTATAAAAGTGTCGGGAAAGTCAACACTCATACGGAAGGATACGAATACATACCAAGTACGAGACCCAAACTCTGTCTCATGACCGAGTTTTGCCACTACTACGACCACCCACTCCAAAGGACTCGATCATATATATACGAGCCCATGACAAGAGCTCGTCAGA	168	4	4		1
00662	TAATCGTCATAAAAATTATTGTTTGGACTTTAGAGTAACCTGAACTATCTATATGTACGTATATTTACGTAATTTAGAAAGTATGTCCTGTAGAGTAATGACGTATATTTACGTCAAGGCGTAGAGTTATGGTTATGGTGTTACATACAAAATAATAAACAAATTA	166	4	2	2	2
00663	TAATCTTAGAACTTTCGAATCGCAAGTCCTCGTGAGTCTATTTTTAGTGTAAATTCCGTCCAGAATGACCGATATTTGTATCAATGTTTATTTATTATGAGTACAGTAAACAGTAGGTAGGAATAAGAAAAAGGAATACTCATTATACGTCTAATTTATATTACTACGAAAGTTTGTTGAAATTGTAACCTAACCCA	197	4	4		1
00664	TAATCCCGCCCGTAAAATTGCCTCAAGCAATTCATTAGCCAAACGGGTATAACCGTTATCGGTATCAACCACATGACGTTCTTCACCCTTTGTATGCGGACCAAAATTTACATAAGCGATATTACTCATAGTGATCTCCATAAAGTTTCTGGAATGTGTGTAATGCTTGCGTAAAGCCAGTCTGTGTTATTGGTAGAGAGCCA	203	4	1	3	2
00665	TAATGTACTGACATTTTGAAAATAAAATAAAAATCAAAGTTAGGTTTCGTTGTGACACAAACTATGTAAGCGCACCGTCTCCGTCGTGAGGTGTGCGCGGTGCAGAGTGCAAGCTATGCAACGACAGTTGATGACGATCGCGGACGGAAGGAAAGGTGCGATAGTTATATTATTAGAAGGCGCAATACGGCGGAAGTGAGCACTGAGCAATGCTTTGGACCATATTCCCCTACAGTCAAAGACA	244	4	4		1
00666	TAACATTTATACTAGTGTAAAAGATTCCCGGATACAATAAATAAACAAAATCTATAATAATTTTTGGTGCTACTCGGATACGCGGTATAAATATTACATATAAGGTTCAGTGTTAGCAATTAGTATACAATATAATCATATAATATATCAATAATATATAATATGAACAAACCTATCATCATCAGCAAAATTACGTGTACAAAATAAAAAGATTATGGTTGGATGTTAGTAGTGATGTTACGAACTGTTCGATTTGCG	258	4	4		1
00667	TAAAATAAGTCCCGAATTGTTCACGTGTGAATAACAAACAATAAATAATTGTCGGAAATTTCCGAGATAGCCGAGGACCGATAATTTTACCGATAAAGTTTCATAGCGACATAGCGTATACAATTTATAGAAATAACGATTAGTCGTATATTATAGTCATATATTAGTCTTCACTCTTCAGTCATACGTATTTAGTA	197	4	4		1
00668	TAAAATGTACATCGGCCAAAACTTTAGGCTGATATAAAGTTCCAAATAATTTTATTTTACTTTGAAACTTACCACTAACTTC	82	4	4		1
00669	TAAAGGCCACATTCTCATTACCCCACAGGGCGGTGCAGTGGCTTATGAAATAACAGCCTCTAATGTGCATGAAAGAGATGTTGTTCCAGAAATCAGCGCAGGCCTCACCGGTATGTTGCTGGCAGATAAA	130	4	1	3	2
0066A	TAAAGGAAAGTCTATATACACCGCGCCACGAGAGAAGGAACCCGTGTCCCGACCGAAACACTTTCGATTCCAAGCATCACCACAATTTGACATACACTAAATGGCAAAAAGTGAGGAATGCCTACAGTCTGCATGCGTGAAACGGGTTCCTTCTCTCGTGGCGCGGATTATATCACCGTATAAGAGAATATAATATAACTAGAGCACTTGTATGTGAGCGTTGAAGTTTGTGTTCATAAT	240	4		4	1
0066B	TAAACGTCTTTCCTTCGATGGGCACCGGCCGTGATCCAAAGAAATCGTTGACATTTTTTTGCATCAAAATATTTTCATCATATACCTATCGGTTCTACATTTCTGTCTATCCTCTAGTTACGACGATGGCCAGCTGCTAATCAAATCCGTTCCATCAAGTTTCATTCTCTGCAACGATTCAAAACCTAAAAACGGGCCATATGGCTTATTTATTGTATATACATTAGCACCTTT	234	4	4		1
0066C	TAATCAACCGACTATATGCCGCCTGTTTTGCTTCGGGGCGGTAAACGGTATTC	53	4	3	1	2
0066D	TAAAGTAGCATACTCTTCATCGAATGCCACTAGTTGAACATAACTTCCTGCAGAACGAGCTATTTGACCACCTTTTCCA	79	4	4		1
0066E	TAAAGAAAAACTGACGTATGCGAAAACAGCGTCTCGTTTTGGCGTAGGGATGGCGAGTCTTATGCGCTGGAATCGCCGCATAACGCCTTGCACCACGCACAATAAACCGGCTACCAAAATAGATATGGAAGCGCTGGCACAAGATGTCGCTACTTATCCTGATGATTACCAATACGAACGGGCTCAACGTTTTGGCGTCAGTGCTCAAGGGATTCGTCATG	221	4	4		1
0066F	TAAACGATAAAACTTTGATATTTCACAAATGGATACGTCACAACCACGTTTCGGCATCATACCAATTCCTCGTTGAGGATCTGGTGTTTGGAACGTA	97	4	4		1
00670	TAATATCAATATGATGCCCTAACTAATATGATGATCAATAAAAGCGTATTTGAAATCGCCGTTGAGCTACCGCTACGCTCAGTTGAAAAAAAAATGGGCGAAAAAGCGCAGTTGCCTTTTTTGTACAAAAACAAGGACATCAATGGACGTTTCGAGCCTTTTTTTGACAAGGTATCAGTACACACGAGAGATTTCAAACAGCCTCTAAGAGCTGTATTGTAATGATGAAGCAATACCTACAGATC	245	4		4	1
00671	TAATAAAAGTAATAATGGGAGTGTTGTGAATACGCGCAACATCCATTAGTTTTCTAGTTCGTTCTTCTATACCTTTAGCAGCATCAATTACGACTAAACAGCAATCTACGGCAGTAAGAATACGATATGTATCTTCCGAAAAATCTTGATGACCAGGGGTGTCTAATAAATTCA	174	4	4		1
00672	TAACACATTGTGCGTCGTCTTCTGCGAGCTTTTCAATTACCTTTTGGTATTTTATAAAAAATTCCGCGTAGTATAAAGCAACGACTATCCATGTTCCCCACCTTGTTATTACCGGGACGGTAGGTAAAGGTATATTTTCCATTTCATCTCTAAAAATTGAAATTCTGCTCGGTGA	175	4	1	3	2
00673	TAAGAATGTCGTGGGGAACTCCGGCTAAGATGTTGAAGTAGTTTGAGTGGCTCGAGTTCTGGCGTAGGGTGAAAGTACGGTTGCTCAAATACAATTTTACCAATAGGAAGTAAGGCGCAGGCAGACA	127	4		4	1
00674	TAAATGCTTTGAATTATCTTATACATCAATTAGAATCAGATATTGTAACAATTGAATATCGTGTGCGGGGATTTACTAGAGATATTCATGGAATAAAACATTTCATTGATCATAAAATAAATTCTATTCAAAATTTTATGTCGGATGATATAAAATCAATGTATGACATGGTTGAT	176	4	4		1
00675	TAAAAGAGCCTCACGCTCTAGCACAAAACCCCAAACAAGGAGAAATGCTATTAGTCGATGACACAAAGGGGTTGGCAGTTTGGCAAAAATCTGACCGATCCAACCAACTCTAGCCAAACACAACCCCATTTTACAAAGTAGATACCGTCTTGATCATTAGCTTTCAAAGGTTGATGATCCCCGACTGATCATCGGGATGTCACCGGTGAGTTTGGGTAAGTCCTTAGG	228	4		4	1
00676	TAACACAGCTCTTATAGCTTTCTGATAAAGATATATGAATCGAAAGACAAGAAAGAAGTAATAATAATAAAAAAAAAATATATCTAAATAACAATGAAATTAGGTAACATGAGCGAGAAATTGAGATACTAATGGCATGTACTAAAATATTTTAGAACTACCATTTGCGATCAGTCACTGACATCAAGTGTACAGCGCTTTCGCTCTCGCCCCATCCAGTCGTTCGTGCCGACGCCCTTACGT	243	4	2	2	2
00677	TAAAAGGAAGGCGCTTTCAGCGCTATCTACTGTACGTGCCGGCGCAACACAAAACGATAGTCTTATGAATACAGACGATAATGC	84	4		4	1
00678	TAATTTTGCGGATTATCCGCGGAATTCGTTTATCCGTGGATGTCCTGCCACCCTATTCCACGGATAATCGGGAGTAAACTGTAC	84	4	2	2	2
00679	TAAATTGTCTAAGAGTGTGAAATTTTTGACACTAGCTGTCCGTCTTCTACGTTGATAATCGCGGATTCGGTAGGGTTCACCTGCATTCCGACAGTGGAAAATAAGTC	107	4	3	1	2
0067A	TAATCGACACAATATTTTATACTCTATTCAGAATAAGAATTCCCACTTTCGCGCACGCAACTGAACCGTTGGCAGCTGTCAGACCCTCCTGGCGAGTGTCGGCTGTGCTGTGATTGGTCACCAGTTGTCGACGATTGCCGTCACCCGTCGCTGCAAACATCAGCGCCAAATGGTGGCAACAGACATGCAGGAACGGGACGAGTTTTCGTCAAGCGAGTGGGAATTTTTATTCTGAATAG	239	4	4		1
0067B	TAACTGAAGATGAGTGTAATCTTGGTGTATGCATGATTGATATAGGTGGAGGTACAATAGATTTTACTATTTATATTGATGGTTCTATAAAATACAGTCAAGTTATTCCATATGCTGGAAATATTGTAACTAGTGATATCTCATATGCTTTTAGTACTTCTCGCGATAATGCTGAAAATATAAAAATCAAATATGGATCAGTCAAAAAACCACCTTTAGGATCATCAAAAAATATTG	237	4	3	1	2
0067C	TAATAATTTGTTATTGCGAACCCAACCGCGGATAATCGAAACCGCAGATAACGAGGGATTACTGTATCGATATATCGTTATCTCTATGACTATCATAATTGTCAATACTCAATTGACTAGGTACTAGGAAGTAACTAGTAGGTAATAGTGAACAA	155	4		4	1
0067D	TAAAATGCGCACCGACCAAAACTGGTCCCCCTACGCAACACACTGCCATAGGGGAACCGGTTTTGATAGCAAGGAGACGCGAAGGGATGCACAGAACCGGCGCTTTCTCTCGCTGGACAGAGTATAGATGATAATTTGAAAATTAGATGCAAATATTTTTCTTTTTTTGTTTGAAGTAGAGATACATTTATTTTGGGATAACA	203	4	2	2	2
0067E	TAAATAAATTATTTGCAGAAACTGCATCTTTGATAGTTACCTGTAGCATGTTTCTGGTTTCAGGATTCATTGTCGTATTCCATAATTGTTCTGGATTCATTTCACCTAATCCTTTATATCGTTGTATAAACAAGCCGCGTTTAGATTGTTTTA	153	4	3	1	2
0067F	TAACTTGACTATACTCCTTTTCAGAAGAGAATATACCGGTTGGCAACCAATTTATGTCCGGCGGCGCACATTCCCCACTAATTTCCCATTTTTAGCATGATCGTGTGGTTCTCGACGCACCAATCGAATCATTTGACATGCGTGAATGATTACTAATCAGTCAA	164	4	2	2	2
00680	TAAATAGTTTTTGTAAAATTTTTATTTTTGGAGTTCTCTAAAATGCCTAAATATCGTTCTTTCACAACCACTCAGGGTAGAAATATGTCTGGAGCAAGATCACTATGGCGTGCTACAGGTATGACTGAGAAAGATTTTACAAAACCAATTATTGCAGTAGTAAATTCGTTTTCTCAATTTGTTCCAGGACATATTCACTTACAGGAAGTTGGTAAACTTATTTGCGGGGAAATTCAAAAATCAGGCGGAGTTGCAAAAGAATTT	264	4	3	1	2
00681	TAAATCATACACTAACGTACATACAGCACGGGGTCCGCGATCTACCGCAGGTAGATTGCCTACCTGATAATGTACTGCTGCGAATCAGAATTTTTATTCCGGGCAACGGAAAA	113	4	4		1
00682	TAATAGCTGCGACTAATAGACCTGATGTTTTAGATCCTGCACTCTTACGACCTGGTCGTTTTGATCGTCAAGTTATTGTCGCATTACCAGATATTCGTGGAAGAGAACAAA	111	4	4		1
00683	TAAAATAACAGGTAACCCTTTATGTATTGGATTATCTGCTAAATCAGGATATGCAATATGCCCCTGTATTCCATGAATAGTTATATTAGCTGTAATTGAACCACGTCGACCATTTTTTATAACATCACCCACTATATTAGTACTAGAGGGTTCTCCTACTATACAATAATCAATCATATCCCTTTTAGACA	191	4	2	2	2
00684	TAATCTAGTTACTAGCTCATTCGGATCGTCATAATAAACTAATTGGGTTTGAGGTAAGACATCTTTATATAAACCACTACCTGTCTTAGGATCAGGTGATGAAGTAAAA	109	4	2	2	2
00685	TAACTGGTTTTGATAACAGGGTGAAGCGGTGGGATGCGCAGAGTCGACCGGTTTTCTTGCGGAATAGAGTAGAATTTAGAA	81	4		4	1
00686	TAAGAAATCAAAACTCCGTTTTAGACTTTTAGTCGTAATCACCAATAACGTTATCAGATAAATGCGCGGGAAAACATGTAAAACGTCGTAAGCAACAATAATGTCGCATAAGCAATTTCACATTTTTTCGAATGTCGCTTACATCAATTTAGTGGTGCTTACGACCTAAATATTTATAA	179	4	3	1	2
00687	TAAAAACTGACGAACTTTATAGTCACTATCTAAATGATCCGCAAAGTCTTTAGTGTTAGCAAACCAGACAGAATTCCATTTTTTTATTATACCCAATCGCATACCATTAGGATGTACTTTCTGACCCATTACTGATTCTCCTCGAT	146	4	2	2	2
00688	TAAGCAATAGAAATAGACCAAAGCACCGAGCACCATTTCCACACTGTTCAACTTCATTGCCATTTGCA	68	4	2	2	2
00689	TAACTAATATTTTTATATTTAGCATGACAAAAAATTATATTTTTATTACTGGTGGAGTAGTCTCATCTTTAGGAAAAGGTATTGCTGCAGCTTCATTGGGTGCAATCCTAAAAGCACGAAA	121	4	4		1
0068A	TAAGGCAACTCAGCAAGCTCTGAGTGAACTTCAAAATCTTAGGGCTGCGTAACATCA	57	4		4	1
0068B	TAAAAATCATAAGAAGTACACCATACTGAAAAGTGAAATTATCCTATATTCAGAATAAGAAAGATACTGGGCGGCAATCAGTTTTCGTCCGGCGGTGGTCAGTTGCTTCTCCCAACAAGTCAACCACCTGGTTCGGCATTCGTAACATAGCTACGCCTAAGCGCACAAGTTGGCCGCCCAGTACCTTTTTATTCTGAATAGTATATAGAACA	212	4	2	2	2
0068C	TAACCAATAGCAACCAATATAATATAATGCACTGTTGCGCCACTGTTGTATTTTTCATATACAGATTTGAAATTTTCTACCTTTCCGGTGCATTTTCCTAAAATTTTATTTCGTAAAAACCTTCTCCTGGCAGTTACGAATATCTTATAGTGTGATCTTATAACATTACTATTTCTAATTATTCCCGATTATTAGTTGAATTTCGCGTTCGCACTTCACGCGTTTGTGATATCCGAATTCTTTCACGTTCATTTCGGTCGTCACGTT	267	4	2	2	2
0068D	TAAAAACCGGCCAAGTGCAAGTCGGATTCGCGCACAAAGGGTTCCGTACTATCATCAGCTATAAAGATGTTGATAACACTGCTTATATTATATATTCTAGGATTTTTAGTATTTGTTGTTATAGCAGCAACAGAAATAAATAATCTGTGAAAATTTCAACTTTCTAACTTTCATGGTTCATGAGATATAGCCTGGTGACTGACGGGCGGACGGACAGCGGAGCCTTAGTAATAGGGTCCCGTTTTACCATACGGAACCCTAAAAA	265	4		4	1
0068E	TAATTATCATGATATTCATATGCCTAAAAATACAGGTTTAGGATTTATGATAAGCATATTTTCATTGTTTTTTGGTTTTTCAGCGGTTTGGCATATTACTTGGTTGTGTATTTTATCTTTTCTTGCAATTATTATTAGTTTATTTATCAATAGT	154	4	3	1	2
0068F	TAAATATTCTTAGCGATAATAATGCTTCTAAGGATCAACCATATATCAATAAAACTCAAAATATTGAAGCGATTGCAGAATATAATTTTCATTCTGGATTTCATCCTTCCTTGAGTTATTTAGATTCTAAGGGGCAAAA	139	4	3	1	2
00690	TAATGTCTCCATTATCTAAAACACGACCTTTTCCAACAGCTGTCACTGTTCCTCGAGTCGATTTCCCTGCAGCAGATCCT	80	4	3	1	2
00691	TAAAATTTACCTTGTAATTCGTCTCCGATCCAAAAAACTAGGCGACCCCCGTCGCCTAGGTATAGATGCAGATCGAGACTTTGAACTACGGCTAGACCCAGAGCTGCTTGAGTCCTGGCTAGAACTAGAGCTGCGGGAGTAACGACTGCTTGATGAACTACTAGTCGAACGTGAACGGCTTGAACTATAGCGTCTCATGCTTTTGTAAGATGGTGATGATCTAGTGCTGCAACTACTATC	240	4	4		1
00692	TAAAAAATGTTCTTATTGTTACTAATAAAATAGATAATAATTTATTTCTTGCATCTAGAAATTTATATTCAGTAGACGTGAAAGATGTGCATTCTATAGATCCTGTTAGTTTGATTGCTTTTGATCATGTGGTTATTACTGTTGAAGCAGTGAAAAGAATAGAGGAGATACTTTCATGATTTCTGAGGAACGTTTA	196	4	4		1
00693	TAATCTAAACTAATTGATAGTTATCATACGATGAAAGACATCGTACAGTGATGTGGTGCTAGCGGCACTCGTCGCTACGCTCCTCGGCGCCGTCGCTCCGCTCCGCAAATCGAAAATATCCCCCGACTTGCTGTACAACACCACCATAAGTTGGTCACAGGGTAACCACA	170	4	2	2	2
00694	TAACGGAGCTACACGTGTTCTGCTGAACGTAAAATTTGCTATGTTACGCACTTGTAAGACGGAGACAACACATGCGGGTTCACGTCCTC	89	4	4		1
00695	TAAACGTGTGAGATCCGTAACCGTTCATATGACGATATCCGTCTGGGATTCCACGATCTGAGAACAATATCATCACCTGGTGTAATGACTCAGGACGAAGAGTCAAAAAGTCCCAAAACATATTTGCATCCTAAAAATAA	140	4	3	1	2
00696	TAACATTCTACTACCCATAGATGTAACTGTTTTATTTAATATTGCAGATAAAGTATTTTTTTTTTCTCCTGAAATATTTTGAGTAATTTCCAAGCTTTTACGCGTACTAAAATTCATAAAAATGCTATCTTCCATGTAATTATATTTTAACTGACGAATATTAGGCAAGACAGTCATATTCATTGATTTAAAGGCTGGATGCTCGTCTGATGGACACTTGTCCATCGACGTATCTCGTCGGGTAGTTCTA	250	4	4		1
00697	TAACACGTTGAGCTCCGCTAGAAATGTCGAAGCATA	36	4		4	1
00698	TAATATTACGTTATGAGTTATCAGACTATGCTACTAGGCTAAAATCAGAATTACGCGCATGCGCACAAACAGTCAGGGCTCTCGGTTATTGTAGCTTCAAGAATTAGCTCGATGGCTACATCCATAGAATATGATCTAAGAATAAGACCACTGTGGTTATCTATGGCATTCAGCGTGAACTCTTATTTACACTTGTAACCTACCTA	206	4	4		1
00699	TAAGTTTGACTATAACATTATGTCATATCACTCTAACATATCAAGACTATAACGTTACAAAACTGGATCTACCGTGATCACATTTGCGTGTTGTTCGTTGTTCAAAGAGAGAAGACAAATGCCACACTGCCAA	133	4	3	1	2
0069A	TAATGAAATAATCAAACAAATATGAAGCATCATGTGGTCCGGGACTTGCTTCTGGATGACCTTGAAAACTAAAAGCTGATTTATTA	86	4	2	2	2
0069B	TAAATACAAAATTTTCTTACATGCACACACAAAAACACAAATTGATGTCTGTGTAGCTCTTAATATACTTAATTAAACATCC	82	4	4		1
0069C	TAATTACCCTTTCTTCTTTTTCTATCACGCTTCGTAATATTTTTATTACTAAATCGATGTCGCTGTTATAAGATACACTTATAATAAATTCATTACGACGTGCAGGTTCTCGTGAATAA	119	4	3	1	2
0069D	TAAATTAGATCAAATGGCTGATCCTACTCCAGATTATAAGATAGTCTCCCCGGAGACGCTCCCTCCTCATTATGAAAATTTAGCTTCTTATGAAGAGAA	99	4	4		1
0069E	TAAAAACGTGTGTATAAGATACGTCTCGTATGATATGCGTCCCTATGAAACGTGCCTTACATGTTTTGCGCGTGTGGTTATACGAGCATCTCCATATGACAATCGCTTATTCTTCCTGCCACATTAGATGTTTTACATCAATAAATAAATAATATACAAAGAAATTCTGT	170	4	4		1
0069F	TAAAAATATCAGTCAGGCTGGAAGTCGTTTAGGAACTGCTCTTTCTATGGCTGTTGATGATAAAACTAGCATGGTTTCTCTTGTATATAATATAGAAAAATTTTTTTCACGAGAATCATGTGGTTTGTGTACACCATGTCGAGATGGGTTGCCTTGGATTGTAAAAATA	169	4	1	3	2
006A0	TAAACAGCAATCCATTCAGCAAATTGAGGCTGGAATCACCAAACGGCCGCGTTATCTATTGGAACTTGCCAAAGCACTCCAGTGCAACCCTCATTGGTTGATGTATGGGGAAGAAAAGTCAAGTCGTCTAAGCTCACGGAACCCACCTTCACTTACA	157	4	1	3	2
006A1	TAAGTTATACCATGATTTCAGCTTTTCATTATTGATGTTGAGGTTATATATTCAATCATGTTGATTGTTGAATTTTAGATTCAATATGACATTGATCATTGCGCTAGAAAAACAATTTTTATATTATTTATAACATTCATTA	142	4	2	2	2
006A2	TAATACATGTGAGATGGTATACCGGTGTGCGGCGTAAACCCGTACAATATTGTGAATGGCACATGCGCAAAACGCCAGCCAAGGCGGTCAAATATACTGCCTCGGGCCGCAGAGTACATTACTACATTGTATATAGCCGCTCTACTAGCTAGGTGGGGGGACAGCTCGCACAGTGCTTAGTGGAATGACCCGCCTCATCCCGCAGCACAATTAGAATTTTGGAAATCAGGTGT	233	4	3	1	2
006A3	TAACATTCGACATTACAGTTGATCCTAACGATTTCAGATCGTATATAAAATGTAATGGGATACTACACTTTGAGTATCCGTATAGTATAGCACCTGTATTCGGTTTTGAAAAACGAGTATATAAGCCACACAATGAAATTCTTCGATCGGAAAAAGCTGTAAA	163	4	2	2	2
006A4	TAAGGGAATTGAAAATAATATCAATACTCACTGTATTACGATAAACTAAAACATTGTTTTTTTGATTTCTCAGTTGTTCAACTAAATTATAGGTGAATGAGTCTATGTTGTCTAACAGTAAAATATTTGCCATT	134	4	2	2	2
006A5	TAATATAATTTTTACCCGCGTGCCCGGGCTCCGTGTACCCGTGTATTCTATTACCCGTTCACAACCACGACCCCTACTGCCAATCTAATCGTGCTAAAAATGTAACCACCCATAAAAATCTAGTTTGGGACTAATTCCTTATCTGCATCACTCAAATTACGCACCTGGCTAAAATGTTTATTTCATATCGACATAAGGTTTTTACTGTTTTA	212	4	1	3	2
006A6	TAAAAAGACAATGGTTTTATACATTTTTAGGTGCAGTGACATGACAGAGAGATCAAAGTCTGTGTCGGGCAATCGCATACGTATCGGCATGCTAAAGCACAAATTTCTCATGGACGCAGGGCGTACGTTGCCGAACGTTTGATTCCTTCCATACGTTCTCTTCGACCAGTA	171	4	1	3	2
006A7	TAATAAAATTGATAAAACCGATTCTGATATTGATAAAGTAAGAAACGACTTGATGAAATATAACATTCTTTCAGAAGAATGGGGTGGTGAGAATATTTTCGTATCTGTTTCTGCAAAAACAGGAAAAGGGA	131	4	1	3	2
006A8	TAAAAAGATGCCTCACCCGCATATATTGTCTTACAAGTGCGTAACATAACAAATTGTACTCTCAACAGAACACGTGTAGCTCCGTTA	87	4	4		1
006A9	TAACAGCCACATCTTGATTATCGCGAGCCGCGTCTCTAGCACGAACAACATTAGAAAATACTCCTTGCCCAGTATATCCGTAGACAGTATAACGTGAATCCATTGTTTCACCAATTCTTACGCGATAATATCCTTCTGCATCATCCCAGTTATCA	155	4	2	2	2
006AA	TAATATTGACATTGTCAGCCGAGGTGGTTTATTTTTATACATTTATGACAAACAACGTAATGGGGAGTGCCGCACCGCGCGGCCAAAAGTCAAAACACACAGCGACTAGTTCAGGCTACATCTATCGCCGCCATACAAAGTTATCTTGCAATGACTGAAACTATATTTACCTGGATAAAACTGATATCGCTGTTGTTTATTTCTGTCAACTTGTTTATTTATGTCTTCTGAAAATT	236	4		4	1
006AB	TAATCAAGGCGCCTGGTATTGTAGCCAACATAATTTTTATGAAGTGATACCACAGGGAGCGTCGTTACGTTATGCCGGTCGCCCTTCTTCAGCATCACCGGCGGTAGGGTATATGTCAGTACATCAAAAACAGCAACAAGATTTGGTGAATGACT	155	4	1	3	2
006AC	TAAATGCAAGTAAACATACTCATTTGATTAGATGATCCCCAAACAGAATTATTAGCCATGGGAATAGACTGAGGAACATTTTTAGTGATTACAGTAGACCAAGACTGCATTTTTACTGCAGATCTTGCTTTTTCTTGTTTCGCCTGTTCAATTGCTACCATAGATATTTCTCGTTCAGCGCGTTCACGTTCTTTTTGTTTCATCAATTGTTCACGTTTTTGTTCTTCAGCTTGAATTTCAGCCA	244	4		4	1
006AD	TAATATTTCTTCCTTACATTGTTTTACATCGGCCATTGTGTCCGTAACTAAAGATGACAGTGGCTCATCCTTAGGTTTTGAAGTTTCTACTCTATTGCATTTTCGGTCATTAGAACTGTTATCATCACAATCTGATTCTAATGACTCATCAAAAGACTCGGTGTCTTCATTTTCGTCATCATCATTCATCAGTCCACCGCGAACCCATTCGACAAAATCTTCGGCTCGCAATACTAATCCCG	242	4	1	3	2
006AE	TAAGGGTTCCAAACGGTAAAACGGGACCCTATGACTAAGACTCTGCTGTCCGTCCGTCCGTCCGTCTGTCACCAGGCTGTATCTCATGAACCATGAAAGTTAGAAAGTTGAAATTTTCACAGATTATGTATTTCTGTTGCCGCTATAACAACAAATACTAAAAATCCTAGAATATATAATATAAACAGTGTTGCCAACATGTTTATAGCTGATTATGGTACGGAACCATTCGTGCGCGAGTCCGACTCGCACTTGG	256	4	3	1	2
006AF	TAATTGGACGTCATGTGATGGTGCCTAATAAAAAAATAATACATACTAAAGATACGAAAACGCAATTTGGTATCGAATTATTTGAAAAAGCTACTTCAGTTGAAATAAAAATTACAGATGACAACAACAAAACTTTATATCTGAAACAATTGAAAGAAACAGAAGCTGGTAGACATAATTTCTTTTGGGATGGTCAAGA	199	4	3	1	2
006B0	TAAAAGTTTCAAAAAACCAGCGCAAGGTAACTTCTTCCTCGTTCACTAATAAGCCAATTGCTGCAATTTCGCTCTGTCCGTTGCCATCCTCCGTCA	96	4	3	1	2
006B1	TAAAAATAGTATACCTAAGCTACAACACTATACCTATAGTTTGTCCAGCGAGAGAACGCGCCGTTTCTGCGCATGTAGACTGACGACCGAGCGAGCGCCGAGGCCCAATTTCCCCCTCTCTCGGCCTGCCGAAGACGACCGATCGGTCCGTACAGCCGGTCGTCGGAGTGCGCCATCGGTCGGTGGGCCGTCCTGGTGGGGGCACACATGGCTGGGTACGCGCGGGAATGCGCGAAAACGGACCAATTTTGGTAGACGCGCGG	263	4		4	1
006B2	TAATTATTTCTAATTCAGATAAATTTACATCTTTTTTTCTGCTTCTAAATCTAAATTTTGACCCATGCACATCCCAGATGAACCAATGGAATAAGATAATTCAGAAATCATTTTTATAC	119	4	1	3	2
006B3	TAATTTATATGAAAGGAACTCCTGAAGCTCCTAGTTGTGGTTTTTCTGCACAAGCAGTGCAAGCTTTATCGTTTTGCGGAGAAAAATTTGCTTACGTAAATATTTTAGAAAATCCTGATATTAGAAGTGAGTTGCCAAAATACGCAAATTGGCCAACATTTCCGCAATTATGGATAGATGGTGAA	185	4	3	1	2
006B4	TAAACAATTATAAGTTGATACTTACCTACTATCTACTATCTATATTAAGCAAAAACTTGTGTTGATTGAAAGGAGTTTAAGTAACAAAAAACAAAAATTATTA	103	4	4		1
006B5	TAACTGGTGTATTCTTGAAGTATAACCAATCATTTATTGCAGGGTCGTACCGCCGCCATTGACGCAACATCAACGAGAAACTAAAGATTGATCGTCTGAAAGCGCTAACTACAGTAGTCAAGCCACTGTAATCATGTACGTACAAGTAAGAATGATGGACACTGGTGTGTCGGTCACAATACCCACATCCAGGACAACAGTGCTCAAAGAGTTCAAGAAACTCGTCGAAGAAAAATTCAACAT	243	4	4		1
006B6	TAAGTAAAATGAAAATTCGGGCTTCGATCCGACCAAAAAGTATTTTAGATAAAAAAAAATAAAGTTGGTATGAAAAAAGTTAGAGAGGGACTCACGCTCGCGTGCACGAAGTAGTCACATACTCACTAACGATCAGACGAAGATCGAAGCATAATTATATGGGTACACAATAATAATAATGCGTTTATGCGTCCTAAAATATACCAAT	208	4	2	2	2
006B7	TAATTCAATTTGGTAGGCAAGATCTTATTTTTGCAGGTGGAGGAGAGGAAATAAGTTTAGAACTAGCAATGCAATTTGATGCAATGAGAGCTTTGTCTACGT	102	4	4		1
006B8	TAATTAGAATGTTATCTTCATATGCGCCTTCACGCATGACTGGCACAGGATCTTGTGTTTTTTCTGAATTTGATAATAAAAAATCTGCACAAAAAATTTTTTCCGTGTTACCTAAAAACGTCCAAGGGTTTATAGCAAAAAGT	143	4	2	2	2
006B9	TAAAACCGTCATAGAAGCCTGCCCTTGAGAAAAAGCATCAATAGCTAACTTTAGACATGGAAACTGAGTAAAATCAGGTTCGAAAAAAGTTAGATTATTTATTTTATAAAAA	112	4	4		1
006BA	TAAGCTAACGGCATAAAACGTGAACTGCTGAGCGTAAATTTGCTATGTTACGCGTTTGTAAGACGGAGACAACAAATGCGGGTGTGGCGTCCTC	94	4	3	1	2
006BB	TAAAAAGAAAAACTTTTATGAATTTCTGTCTAAGATAATTTGAACATTGCCGAATTTTTACGATTTAGTCAAAATTTGAAC	81	4	2	2	2
006BC	TAAGTTGAAGGTATGTCTGCCTGGGTTTTTTTCTGAGTTCTTCTTTGCGCTCTTATTATCTGCCGTAGATCTCTATAATGCTGTCTCTTCTTCACCCTATTGCTCAGTTCCGACCCGGATGGATCCTTCGTTGGCTCAGTTCTGATAACGGTGGATTGGACGTTTCCTTCGGTAGATTCCATTTCCTTGGACGGGGATTGGAT	203	4	4		1
006BD	TAACGACACCTTGTACTAAGGTCATAGTAATCATGTCACCATTTGCGATATGACTAATTTCATGAGCAATTACTGCTTCTGCTTCATGATGAGTCATATTTTCTAATAATCCTGTAGAAACAGCAATTAGAGCAGAATTACGACGTGCACCTGTTGCAAATGCA	164	4	1	3	2
006BE	TAAGGTTTGAGCTCTTTTGCGATATTGTGTCCACCGAACACATTATTATACCTTAGTTCACCCACTACGGTGACACCGGAATAGGTGGGAGTTTGTGTGATGATAATTGTCGCACATTTTAGGCGGTGCAGACGTGGTTTACGATAAGGTAGGGATTACCGA	162	4	2	2	2
006BF	TAAAACATAGAATATATACTCTGTTCGACGAGAGAACACGCTGCGGCCTGACAAAAACCAGTTCGTTTTGCGCATCTCATAGCTATCGGCAGCAGGATGTGACTGCCGACTGGCGTTGATTACCTATTGTCATTGCAAATCTTCGAGGGGGAAATAGAGCCTCGGCGAGCGAGCAGCTGTCAGTCTGCATGCGCAGAGCCGGCATGTTCTCTCGGTG	217	4	3	1	2
006C0	TATTAAATTTGAATTCAATGATATAATATCATTGTATAAGAAAAACGATTCTGAGCGGAGACGGTATGTTAGTCTAGGTATAAGACATAATATTATATTAGGTACCTATAAGTTGAATTTATATATATAGATAAGTATTATTATTTTTATTCGTATCTATGGTGATAAGGAAAACGTTATATA	183	4		4	1
006C1	TAACGGAGCTACACGTGTTTTTCAGAGCGTAAAATTTGCTATGTTACGCACTTGTAAGACGGAGACAACACAGGTGGGTGTCACGTCCAGATTATTTC	98	4	3	1	2
006C2	TAAGTCGTGCTTCTATTTTTGCTTTAGGCATTATGCCTTATATATCAGCATCTATTATTATTCAATTACTGACACTGGTATACCCAACTTTATCTGAAA	99	4	3	1	2
006C3	TAACATTTCTTGTAACGTATAAGACGCTCCGTACGCCTCTAATGCCCAAACTTCCATTTCACCGAAACGCTGTCCACCAAACTGAGCTTTTCCACCTAATGGTTGTTGAGTCACTAAACTATAAGATCCAGTAGAACGAGCATGCATTTTATCGTCTACTAAGTGA	166	4	4		1
006C4	TAATTTACCGGTAATTTCTCTATGAATCGAAATATAGCGTCTCTTTTTACCATTGGAAAAACGTTGTCAAACACACTCAAAGCAGGGGTGCAATTTACAGCACCCAGGAGGAAACACACCAATCCCATTACCAAAGCAATGTCTACCAAAACCATGTCGGATCAATTAGGGAAGGCACTCCACCCATCCGCTGTTAGTCAAACACCGTATGTGCTTCGCTGGCCAATTCAGGCATCAGCGCAAACATTGGCG	252	4		4	1
006C5	TAAATTAGTGCCTTCGATAATTCAGCGCTGCTGTAACGCTTGGTCAGCAAAACTACGCTGCTTGTGATAGATAGC	75	4	2	2	2
006C6	TAATATGAATTACTTTCTGCTTGTCAGGGAATATTGTTCTCAAACCTTCTGCTGGTATTTTGCTCAGGGTAGTCAGTACTTGGTCTAAATCATCCAAACAATTAGCACCATTATTATATTCAAAATAA	128	4		4	1
006C7	TAAATACGTACTTCACTGTATGGTGGTTCAGTAGAGTCCATCTTGTTCACACCAACGATCAATTGTTTTACACCCAAGGTGAAAGCCAATAGAGCGTGTTCACGGGTTTGTCCATTCTTAGAAATACCAGCTTCGAATTCTCCAGTACCAGCAGCGACAATAAGCACGGCACAATCAGCCTGAGAAGTACCAGTGATCATGTTTTTGATGAAATCTCTGTGGCCAGGTGCGTC	233	4	3	1	2
006C8	TAAACATTTATAAATTTTCATATTATTACCTACTCATTTTCCATACAACCTCATGCTACAACGAGCATATAGGTGGGAACATACATACATTCTTGTTCTTGTATCTTTATATATACAATACTATTAGGCTAACCTATCCTAAATAATATTACAGATACTTATA	163	4	4		1
006C9	TAAACGATAAGTATAATCACTTTTCTTGGTAGGAAATTGAGCACGGATCTGCACTGGCGTGCATTGAATGGTAGA	75	4		4	1
006CA	TAATCAAAAAGCTATCTGCCCTCTACTTACACAACTCACGGATGGACAAAACACTTATCGTCTACACCTCCACCACCGCACTTCCTTTTTTTCTGTTCCGGCGATGCAGATACACTACCCGCTTCAGTCGCATCTATCGTACAATACAAAACAAGTAACAACATTTGAGCATACATCAGAACCCAGTAACA	191	4		4	1
006CB	TAATTCTACCAGTACAGGTTAGAGTTTGTCCCGTTGCGCGTCGTTGCCCTACGCACCTGCTAGACGTCGTTACCGAACTCCTTCCTAAACCACCGGACGCCGCACACGTTACACCGACACTATATCACATAATATTATAGGGATAATACTACTTACTACATGCCCTACATGACTTCTGTCCGGACCGCCAATGTTTCATATGAGTAGACTACGATCGCTCTACTGTGTAGCGCACCGCCGCATACAGGTTCCGG	254	4	3	1	2
006CC	TAATATAATATTATATAATAATAAAAGTATAAACACGTCGCGTACAATCGAGTGCAAGTCACAAAATGGTTTGTTTTTGCAATTGTCAGTTGTCAGTTGTCACCATAGGGTAATAATATCGTCTGTGCGTTGTCGTAGTACATCGTCGCTGCCGCTGCGATGAGAGTAGTGGGAATGGATAAGCGGCGGGACGGGGGATATTTACGATATTTTTGTTCCCCGACCCACCGCTTATCCATTCTCACTGTTCCGTACG	256	4	4		1
006CD	TAAGCCTGGCAACTTGGGACTTGCCCGAAGAAAAATGCCGCCCGTGAACTGAGGTTTGAACCAGCGCCGGTGTGCGTCATAACCGACGCCTTAGTCCGCTCGGCCACTCCGTCCCCTTTACAATTTTTATATTATATAAATGTACAAGTATCGATTTGATAGAA	164	4	2	2	2
006CE	TAACTGCTATATCCGGACAAAAACCACTAATTACTAAAGCTCGTAAATCTGTTGCT	56	4	3	1	2
006CF	TAAAAAACTTCTCCATAATACTTCAGCAATATCTGCCATTCCCATCGGCATACCAGGATGTCCTGATTGTGCATTTTGTACAGCATCTATAC	92	4	2	2	2
006D0	TAAATGTTATTAGACCTGGTGTTATGAATGGTGACGAAGCTCGAATAGTGTTTGAGTTGGCTAAAAAAAACAATTCGCAATACCAGCCGTGAACTGCATAGGTACTGATTCTA	113	4	4		1
006D1	TAAATAATTCATCATCTTTTTTGCAACTTCAAACTCTACTGGTGTAGTTGCTGCGTAATCTAAATAAATAGGAGTTTTCATAATAAAAATTTACCTTTCAATAATA	106	4	3	1	2
006D2	TAACACAGGCCAGCAATAAACCTTGTTTACCATCCAAAAAACCGGCGCGTAATAAACCTGTTTTACAAAAAGCCCACAGGGTATGGCCAAAAATAGCCAGGTAATGACAACTTTTGCCTTGTTGATGACGCTGAATGGCCCAAATTTTGGCGTAA	155	4	2	2	2
006D3	TAACTCTGGATCTAAACGCCTTTTTCGTTGTCGTTCACGGTCACGTTCTAAGCGACGTTTTCTAGATTGTTCTCGTTGTTCATCTGTCAATGGTCTCCTGGGCATTTTTATACTGTGTAAATATGAAAACTA	132	4	2	2	2
006D4	TAAGATTGAACCGGCTTCTTGCATGCAAACTGAGCCGCCGAACAGTGTCTGACCCCTATGCGATGGCTATGCGTTCTGTGATTGGCCGATAGTCATTGCTGGCCGTCATCGATCGTCGGCGCCGGTACTGACCGCTGTGCATATGCTCCCACCAATGTCCGAAATGCGCGAAAAAAACGTGTTTTGGTCGAGCCGCCGGTTCAAT	205	4	1	3	2
006D5	TAATCCTAATAATTTTGCTGTCTTATCAAATGCTTCACCTGCTGCATCATCTAAACAATTTCCAAGTATTTCATACTCACCAAATTTATGTGCACCTATAATTTGTGTATGTTTTCCCGATACCAATAATCCAATAAATGGAAATTGAATTGTTTTATAGTCTAACATCGGTGATAATAAATGCGCTTCCATATGATGCACAGGTAGAACTGGTATATTT	220	4	4		1
006D6	TAAACTATACTCTATTCGGAATGAGATCGTATTTCGGCGGCTACCAGTTTTTGTCGGGCGGCGGTCAGACATATGGTGAGACGCTTCCCCCATCTAGAAAGCTCGTGGGGCTTGTGCTGCGGAACAAAGCTACGCCCATACACAGAAGTTGGCCCCCGAGGTAAGATCTCATTCCGAATAGAGTATACGTATGATTGCCATGTTTCACATACCCAAACCCGT	222	4	1	3	2
006D7	TAATCACTTTTTACAGCTTTGTGGGTTGATACATATTTTACGGCATGGGGCTCGTAGAAAACAGTCTATAGTTTGTACAGTGAGAGAACATGACGATTCTGCGTATCCCTCCACGTCGCCATGTCATAAAAACCTGTTTCCCTATGACCGGATGTCGTGTGGGGATGTGTAGAAGAACCAATTTTGGTGGGACGGCATGCACTCTTTCTGGACAAAGTATAGTACCATACTTGCAGTACCCATAAAATT	249	4	1	3	2
006D8	TAACGTTACTAAAAGTACGAATCGCGGCATGGCGTTACGATCGTGGAACGAGGTCATTAGAACAGAATTTA	71	4		4	1
006D9	TAACTACAGCTCGTCCTGTCTAAAATGTGGACTATATTTCAGCATCTGTGGCGGTGGAATCCCGTCCTGTTTCTCCAATAC	81	4	2	2	2
006DA	TAAATGGCTGCAACGTTCAACATGAACACACGCACGTCGTAATCGTCTGCGCTCCGTTATCTTATCGCTATTACATAATTTGTCACAATAACATTACGTCATTATCATGCCGAGTACTCCTAATTCAACGAAGCGAAACCTATCTACCAGTTCGCCCAGTCAAGTCGACAAAAACACAAAAATTTTTATCACCCCGAACCGTTACGCCGTACTCAACACCGATGAAGACAAAGTACTCACCACACCTTCAACTGGCA	257	4	4		1
006DB	TAAACGTCTGGGTGGGTTTCCAGGAATAGAATGAACTGCAAGATTACGTATTAGCGGGTTGCTATTTGAGGAAAGACGATTGTGGAAGCGTTGGTAATGAGCTATAGCTTCTTCATGTACCAGTTTTATTTTTAGATCAGTGTGAATAGTGTGATTTGAGACGTAAGGAGGAGCGTTTAGAAGTTTTCTGAGTGCTATGTTTTGAAAAGTTTGTATTTT	219	4	2	2	2
006DC	TAATTATTTTTCATATACATGAAACAGAGTGTAATAAAAAATTGAAAGCTTGAAATTTTTACCCTCAATTATTTTATTGCTGTCATTGACTTATGGAAGCATCAATATACTCCGAGCCACGACACCCGTTTCCCGACCAAATCGCGGTCAAATCCGTGCATCCCCCACCCATTTGACATGACGATGTACCACGATCATGCCCTTCAAAATTATATAGTAATACTATTAGTATGTATCATGTTGTAAAGTGGGGGAAACGGGG	262	4	3	1	2
006DD	TAAGTTATCTAGTTGATAAATTTGGCACCGTTATGGATAGTGAACTAGGAACCGTTGGTTTATTTTGTTATGACGACTCGCAACAGAAAGCGTTTTGCGTCCTACGTTCCAATATGTGCGAGTCGGTAATAACCGTTCAACGTGATTTTCGAAGAATTTACGGAACTGAAACTCCAACTGCTCAAAGCATTCGAGGTTCCAAGAAATTGGTTGTCTGTGGGCACAGAAACGCTCAGGTCGGCCTCGTACCTCTGACGAAAACGTCGAGCGTGTTCG	276	4	4		1
006DE	TAAATATAACATTTCAGCTCAGAGCATTTTAGCTTTATTATATTTCAAATATATCATAATATGTACCCAATGTTGGGTAGTAACGTAACGAAAGTAACGCGTTACTGTAACGGTGTTACTTTGCTGGTAACGCGTTACGTAATTTCGTTAGAATTATTTCCAAGTAACGAAAATGTAATAGAAATTACTTTTGAAAAGTAATTTCTATAGAATAACGCGTTACAGTTTCGAAATA	235	4	3	1	2
006DF	TAAAATGTGCTGGCCACACAGCACGTACTTCACTCTCTCATCTGCCGTTACGCCGTCCACAATGTGCCGCAACAGGTCGCTGTCGTCCAATGCAGCCATTTGCTTCTGGTAGACGTTCATCAGATGGTACATCTTCCGCCACGCGAACAACAGATTGTCCAGCGTAAGTTTACCCAAGAGAAAAATCGCTACTCGCTCTGTGAATACGTCAAAGTGCATTTTGAAAAAGT	230	4		4	1
006E0	TAATTCATTTTTGATTAGCACATTTTATTTTTAGTCCAAAGGCCGAGAAGTGGTCGACTTGTTACAGTACCTTTGTTCAAATGACGTTGACGTACCAATTGGTAGTATTATTCACACAGGCATGCAAAACGTTCGTGGTGGTTATGAAAACGACTGTAGTCTCATTAGACTGTCGGAAAATCAGTAAGT	189	4	2	2	2
006E1	TAAGCTAACGGCATAAAACTTGAATTTCTGAGCGTAAATTTGGTATGTTACGCGTTTGTAAGACGGAGACAACACATGCGGGTGTGGCATCCTCTAAAGGACATTTGAAATGTTTACGTACATGTTGCTGTGATTGCCACAATGTAATTA	150	4	4		1
006E2	TAAAACTATTTACATAAAAATTTTAGTAATTTGATTGTTATTCAAAAATATAAATCAAAGGACCTTGGAACTTATGATCATTGGTAACGGGTCACTTCCCCGTCTCCATTTCACCGTCGAACATTTCCGTAAACACTTCCCCGTAAGACATTTTCCCGTCTAATACGTTTTACCGTGCGACATTTCCCCGTCCCCGTAATTTGTAAAATATTAGCACATAAAATAATTTGTAAAATGTAATAAAAAATATATAAATAATAATA	263	4	1	3	2
006E3	TAAAATATGTATTACCCTATACTCCGTCCAGTGAGAGAACACACCGACAAAAACTGGTTCCCCACGCAACACCCTGCCATTGGGGAACCAGTTTCGATAGCATGGTGACGCGGGATGAATGGATGCGCAGATTCAGCGCGTTATCTTACTAGGCAAAGTATAGTGAACAAATTATCATGCTATAATACTCCTTATTATGAACTAAGATATTGATCCTGACATTTACCTT	229	4	2	2	2
006E4	TAAGAGGACGTGATACCCGCATGTGTTGTCTCCGTCTTACAAGTGCGTAACATAGCAAATTATACGCAAAGCAGAACACGTGTAGCTCCGTTAGC	95	4	1	3	2
006E5	TAACATAGGCAACTGCCTCGTCGACGTCGAACCTCTAGCGGTGGCGGCGCGCGCTGGTCGCAGGA	65	4	1	3	2
006E6	TAATAAAAAGTAAATACAAACAACGAGTGAACATGCCTCAACTTTGGTACGGCGCGCTCGGTAGGCGTTCCTCCGCTGAGGTCACCGAAACTAGACTAAC	100	4	4		1
006E7	TAAGTCGTATCACTCCGATCGCCACTTTCAAGTTCTTATCGGTGATGAATTTTCTTCCATAGCCAATATATCAGCTGGTGTTCCGCAAGGAGGTATCCTCTCCCCTACCCTCTACAATATTATTGCCTCAGACCAACCAACAACACCTAATACAATAACTGCCGACTATGCAGATAATAAGGCAATCTTATCTATTCACTCTGATCCCGTCGTAGCTTCTCAAAATCTCCAATCTC	236	4		4	1
006E8	TAATTATTTTTATGGTACACTTTCTGCCTGTTAGATTGAGTCAACTTGACCTGAAACTACAGCTTGACTCGTTGGCTACCGAACTCAAGCGCCTGTCGTTGGCACAGCATGACTACTTGTTTGCTGCAACGTCCATGTCATCAGCACAATTGCCAGTCTCGGCTGACAAGACTATTTCGTCTACAGTAACTGCTACGACAAAAACCGCCACTGACACATGTGTCCT	226	4	1	3	2
006E9	TAAAAATTATATGTAAAACAGTTGCGCAGTGGTAGTATCACTGGCCTACGGACCCGTGTGTCGGCGTTCGAAACTCGTCGAAGTATGTTGTTTTTTTGTGTTTGTTTTTTTGAAAAACGAAGA	123	4	3	1	2
006EA	TAAGTTCAGGATGGAATGAGAATACTCCTATGATAGATCCTATGTGTGGTTCAGGAACATTTCTCATCGAAGCAGCGATGATATCTTCTGATAGAGCACCTGGA	104	4	3	1	2
006EB	TAAATTATTTTAGATTTTTGAAAACAACTATACACTATTCAAAATAAGACCGTGACCAGGCGGCCGAGTTGTGCGCATGGGCATGGATTGGTTCCGTGGCAGCGCCTGGTGCGTTGCCGTAGTGGGGACGGCATCTGGCCATATGTCTGACCGCCGCCCGACGAAAACTGGTCGCGCTTAGTCACGGTATTATTTTGAATAGAGTATATGTAATAATGTTA	221	4	2	2	2
006EC	TAATCTGGATAGATTTAGAAATGACTGGACTGAATCCTAAAGTACATCGTATTATTGAAATTGCTAC	67	4	2	2	2
006ED	TAAAAATTTGGTCTGGTTGTATAAAACGAATTGCATCCTGACAGTCTTTTTCATCATATTGAATACCATATGGTAAGCGCAATGCAATAAATTGGTAGGTAATATCGTTCTTTTCTTTTC	120	4	4		1
006EE	TAAAACTATTCTGTGCTATAGAGTCAATAGACGACAGCGCGCTGCCCTCCACCTAGCAAGTAGCGCGGCTGCGTACAATGTATATACACTGCGGCCGGAGGACTGCTGCCAATGCTTATAATATCGTTGAGCGGTTGATTTTAGTCGCCCCTGACGGTGGTCTGCGTATATGCTATTTACACTATTTTATGAGCTTACATGTGTGTGCGTAGAAGCATTTCACA	224	4	4		1
006EF	TAAAACAAAAATATCCCTTAACTTACTATGGAACACTACCTCAAGAATGTCAGAGTAAAAAATTGCATTTTGCAATTTGCGCACAGCGATGCAAGTGTGGCCATACGCTCGCTGTGCTGCGTTCATGCAA	130	4	4		1
006F0	TAAATCATACACTAACGTACATACAGCACGGGGTCCGCGATCTACCGCAGTTAGATTGCCTACCTGATAATGTACTGCTGCGAATCAGAATTTTTATTCCGGGCAACGGAAAA	113	4	3	1	2
006F1	TAACACCTAATTTATTCAATATATTTAGTAAAGATTCTAATGTAAGCTCGATGCCCTTTATTATAGGTTGATCTTTGATATCTACTGTAGTAGATAAA	98	4	3	1	2
006F2	TAAGGGTAGCGATAAAATAATGGTAATTTTTACTACGCTAACTGAAAATTAGTAGCGCACTAAAGTATATCGCTACATTAGGTGTATTGTAGTGACGCTAA	101	4	2	2	2
006F3	TAATAGAACCAGAACAGGTGTTTTCAATTGGTAAAACAGCATAATCTGATTGATTATTTTCGACTGATAGAACTACTTCTTCAAATGTTGAGCATTCATTTGTAATACATTTTTGAAAATTGAGATCTGCATATTTATAAGCAGCAATATGAGAGTAAGAACCTTTAGGACCGAGAAATGAAAAATTAGCAGGAA	195	4	3	1	2
006F4	TAATCATTGCTGACAACACTGCTAATCCAGATTTTATTGCCGCTGATTTATTATCACAAGCTGAACATGGTGTTTCTTCTCAAGTAATTTTGCTTACACCATGTTTTGAATTAGCAGAAAAGGTAGTGCTTTCCA	135	4	2	2	2
006F5	TAAAATAAGTGAAGAAGAATCTTTAGGAAATATTTGTCATATTGATTCATCTGAAGCATCAGATGAAATACCAGATAGTTATAAAATGTGTGATAATAAGTGCCAAGCGTCTTCGTCTCGTTACAGTTTTCGCCAAGCTTGTCAAGGCCAATTTTCACGTCATCGACCTAAATTGAATTTTGGTGTAAATGAATGTACGGAGTCTGATGTAGATGTATCAAA	222	4	4		1
006F6	TAAATGTAACTTCCATCGTAGGCGACGTCAAATCTAATAAACGTTGAGTGTGTGACTGTCGGCATCAGTAATCGTAAAATTCAACATACGTCTATAAAACGCTCATGTGACCCCAGTAAGGTCTTAGGCAAATCTTTCATAATAATTTGTACAAAATAAATGTCTCTTATATCAA	175	4	3	1	2
006F7	TAATTAGAGAATGTTTTTCCCAAGCATTTTCTCGTGGAAGTGGAGCTTCTTCATATCTAGGGTTACGTTCAGGAGAAACTCTTCGCCGAGGTACACGATCATCATCACTTTGTCGACGTGGGCTCCTGCGCCTCCATGTTTCAACTGGTTTAGGCTGAGGTGGTGGCTTGACTTCTGTTTCTTCTTGACACCTTATATAATAATATGTTTATTATAGGTCTA	222	4	2	2	2
006F8	TAACGAGGAATGAGAGTGCTCGCCTTGGTGAGTGCGGACGTGCTGGTTCAGGATGGCTTTCTGCCGAAACGCCTTGCCGCAGTCTCCACACCCGTACGGTTTCTCACCCGAATGAATCCGTAGATGCTGGTTGAGGATTGCTCGCTGTCTGAAGGTTCGCTCACAGTAAACACATACAAATGGTTTTTCATTAGCATGGATACGCACATGCTGCGTAAGATGAGACTGTTG	231	4	4		1
006F9	TAAAAACAACACCGGCTCCTGCTTGAATTGTTGCGACACCTGATTCCACATAAGCTGAACGTATTGTGATGCAAGTATCTAAATTTCCTAAATCAGTAAAATAACCTATAGCGCCGCCATAACTTCCTCTCCCTTCCCCTTCATATTCAGCAA	153	4	2	2	2
006FA	TAAGGTGGTGTTGCATAGCAAGTCGGGGGATATTTTCGATTTGCGGAGCGGGGCGACGGCGCCGAGGAGCGCAGCGACGAGTGCCGATACACGCGTAATCACTGCAACTTGGAACTTCCATAATTTATGAACGGTAAGTTTCGGGTAATTTTTGAGGAAAACCGAGGTTCACCTGAGGTGGTTTTATACAACAAATCATGGTATATTTTCGATTTGCGGAGCGGAGCGACAGCGCCGAGAAGCGTAGCGACGAGTGCTG	259	4	4		1
006FB	TAACCGTAGACGGTATAACTGGCCCTAAGTGTAAATGTGAATACTTATTAGCTATTACCTATTATTTGTCCCTGCTGATAGCATCTGTGCACTCTTATGATTATCATTATACATATACTCGGGCCACCGAGTGAGCGCTACTCGTTGGCGCATCCAAATGACGGAGCTCCGCGTTCTCGTACCCTAATTTCTCCCACTCTACCACTTAGTCGACGCCACTTGCTACACGGTAATGGTGGCGGCGGT	246	4	4		1
006FC	TAAGTAATCGTACATAGCGCGCGAAAGACCCAGGTGACCAATGAGCGCATTCCGCATAACGTATACCCGCGCTT	74	4	3	1	2
006FD	TAATGCATGAGAGATGGTATACCGGTGTGCAGCGTAAACCCGTACAATATTGTGAATGGCGCATGCGCAAAACGCCTGCCAAGGCGGTCAAATATACTGCCACGGGCCGCCAAGTACATTACTACATTGTATATAGCCTTTCTACTAGCTAGGTGGGAGACAGCTCGCACAGTGCTTAGTGGAATGACCCGCCTCACCCCGCACCCGGCACCACAATTAGAATTTTTGAAATCAGGTGT	239	4	4		1
006FE	TAAAATAAATTTTCATTATAGCTAACAAAATATTTTGTTTTTATTGGTTTAGGCTTTGAGACTCTAGACATAAAATTGACAAGTATAATGCAAGAACAAATTTCCACCAATCTTATGATAAATAGAATTTTTGCTAAAATACAAATAATGGAAGCAAATTCGAAAAATAAAGGTCAAAGTAATGATACCTCTATTTGCATTGATTCACAATTTCTTTCATATTTT	225	4		4	1
006FF	TAAGTTGGTGTTTGATTGCCAAAGTCTTGCAAATGTTACGCCTATTGAATGAAGACCTTGCTGAAATTTTCGATACTTTATGTTTCGCTTCGTATCTCATAGACCATAAGTGAATTACGGGTCCAAA	127	4		4	1
00700	TAATTTATAAATTCATTGAATATTTTACAGTGTTCAAAACCTTGCGGTTCTGGTGAAAAGAGTAGAAAGGTATTTTGTATGGTTGGAAACTCCACTGTGGACGCTAGTCAGTGTAAACCTGAAACACTTTTATACAGTAGTGATGAATGTAATAAACAGCCTTGTGGTGAAGGTAAAATATTTTGTTTCTATATAAATGTACTCACTTATTATTTTCTCTGAAACAGAATTA	232	4	4		1
00701	TAAAAACTATTATCGCATTACTAGGTCGATCAGTATGATGGAAGAAATATTGGTATGTTTTGGCTAAAATAACTGGCCGCCGTCGGACCGCCGATCCCCGGCGAGCAAATACTGGTAACCGTCGACATTTGATGGTAATAAGACGGAAAGTTTATATATAGATTAGTTATTTTCCACGTATTTATTTCCATAAGTAACTTGTATAAGCATACTAAAAATATCGATATAAGCAAAATAATTTGAAGCCAATGGTTCCCAAAATAACAGTTATGTG	274	4		4	1
00702	TAAATTTGAATCCAATGATATTATATCATTGTATCGAAAAACGATTCTGAACGGAGATGATTTGTCAGTCTAGGATA	77	4	4		1
00703	TAAGATTTTTTTATGACGAGCGTGGGCAATTACACCACGTTTTATACGAGCCATTTATGCTCTCCTATTCGTAAAATC	78	4	1	3	2
00704	TAAATATCGTAAAAAACCAACGAGAAGGCATAGATGATGTTGTTACCTAAAAGTTTGATAATAGGTCAATTCACTCTAAAATCAAAAATTACAGCACCCTATTGAAACTAGCGAACGAAAATTTGCTATAACGTATGTATGTAAGACGGAGACAACACATGCGGGTGCGACGTCCT	176	4	1	3	2
00705	TAATTTTCTCAATTACTTTCATGGTCGCCAGGCTTCGGGCTGGTTTGAATGGGTATCCCGGTGATTTTTGCATGGACA	78	4		4	1
00706	TAATTGATGATACCTACAATTCTAACGTTTCATCTATGATTTCAGCAATAAAAGTTTTAGAAAGAATGCCAGGTTATAAAATATTAGTAACTGGAGATATGGCCGAATTAGGAGAAAACAGTATGATGTATCATCAAATGATAGGAAATACTGCTAATTCATCTACAA	168	4	4		1
00707	TAATCCTATTGACGATGACGACGAAAAGAAATTAGAATTGTTTGATTCTTTGGACGATCACACGTCAGAATATCGCACTATTACCAACACAGGTATGTATTTTGGCCAATATTGTAATCAAACA	124	4	1	3	2
00708	GGTGATTTTGGATCCCGTCTTTGCACTTCAATGTCATGTTTAGATGTTATAAGACCCGTGCGTACAATTTTCTGCAATAATGATTTTTCAGACGCTGGCAATTCTTTGTCATCTTCGGTAGAAGTGTTGCTTTGAGTTTCTGCAGTTGGATCATTTGAGTTTTTGTCACCCAGATGTGCATCA	183	4	4		1
00709	TAACTCTGCTTGCAGTAAATCGGGCAATAACACGATCATCCGCTGTCATTGCTCGATTTTTTTCACCAATTCGACGATCAACAAATTTATTCGATTTGTCTTTGAGTTTGTACTCGAGCAATAATGATTTCTTTCTCTAAAA	142	4		4	1
0070A	TAAAAAATATTGATTTGCCTGTAATTTTAGGAAAACATGTAACTCTTGAATCAGGAACAGGAGCTGTTCATACGGCACCAGATCATGGATTAGAGGATTATATTATTAGTCAAAAATATAATA	123	4	2	2	2
0070B	TAACCAGGGACAATATGATCGATGTCTTACCAACGTCCCTGTCACCGACTAATAGAATACGTACCGATCGTCCGGCTTGTTTTGGTCCCATTTCAGAAGACATA	104	4	2	2	2
0070C	TAATGTATAGTAATCCCGGCCGGTATTGTTTTTGAGATTCGCTTGTGATTATGCGAGCAGTATATTATCACTTATCAGATAGGAAATCTATCTTCGGTTGATCGTGGACCCTGTGTGATTTGTACGTAACTATATAAAAGTTACACCAAGTTTGTTGTTTTTA	163	4	3	1	2
0070D	TAATTTTAGTCTTGTAAAAACTCAATGCGATGAATTTAGCGGATTTGGATTCAAGAAAAGTGTAAAAAAAACAGGGATTCGAGCACAATCACGGAAATTTTTAGCTGAGTTACAAAGACATGGTAAAACAGAACGAATGTTTAGTATAGATCAAATGAAGTTATTTTCAAAACAA	175	4	4		1
0070E	TAACATAATCAAAAAGGGATTATTATTCCGAAAGGGATCCATTATTCCGATGGCCACGCTTGGGTGTGTGCTGTAA	76	4	3	1	2
0070F	TAAACCTTCAATAATACCAAAGTTATCATCTATTACTTTGGAAAGAGGTGCTAGACAATTAGTAGTACATGATGCATTAGATACGATACTTTCCCCTTGATATTTATGAAAATTAGCACCCCTCACAAACATTGGAATATCGTCTTTTGATGGACCTGTAACTACTACTTTTTTTGAACCAGCTAAGATATGTTTATAAGCCTGTTCT	208	4	3	1	2
00710	TAATAATGATAAATCCTTAGACATTTCTCCTTCCGCCTTCCGTGACCATCTGTCCGTGCCGACGATACGTCCAGTCACCCGTTCCGGTAAGCAAGTTCCTTACAAAATCCTGCTAGTATTCGCCAGCTGCATAAAATACTACCATATTTCATAAGGGCTTATATAAA	167	4	2	2	2
00711	TAAGCTAGGTATTTATTCGTTTGTCGATTTTTGTAGCGACCGACGGACCATTGTACAGCGCCATTCTATCGGGCTTCGGGGCAGATGACAATGTGTCGTGCGACTTGAATTTATTACCAACATACACTACACTGCTGACTGCTGGCGGCACGCTGATCGCGAAAACCGATGTAGGGACTGAGGATGCGCTGGTGAAACGTATGAAACTGTGCGGTTT	217	4		4	1
00712	TAAACTAAATTTAGCTTTTGTACAACGCTGCTGAGACGAGTGGTGTAATATTAGGATGTATTATAGTCCATTATACTTGTACGATATAATCTCTTCGCAATATAATATAATACGCGTAAAGT	122	4		4	1
00713	TAAAACAGCAATATCTTTATAATCTATCTCTTGAACACCTTCTGCAGTAAAACGACAAAATTTTCTACGACGAAAATAACGAGCCATTTATTTTTCCTCTAAAATTATTTAGAATAATGAAATTTTTGTACTATTTTCTAATTATTCATATTGTAAA	157	4	2	2	2
00714	TAAAATTTTCTTTTGCCGCAATTGTTTCAGTTTATTTGAATAGTACCTAATTGTTTGTTTTTTTCAATAGAGCCCAGACCTGCCCAAACCAACCCGGTGTTGAACGCGACAGACGTGACTAGTCAAAACTTTCACACTCCGATGTTTTCGTAAGTAGACCTGGATTGCCGTGTCGTTGTGGTCTAAATACTATGTGACTTATATTTATTTGCACCCAGGCCTGTAATAACTAGTAAAAATGAAGAGAATGTGGAATTGCCCACAAGTCCTTCC	273	4	1	3	2
00715	TAAATTACGCAGGTGTTATTGTCTGGAATGGGTGCAGATGAGCTATTGGGCGGGTATACAAGGTATAGAAAAATTCTGCAGCGACATGGTTGGCAGTCACTGAATGAAGAATTAGATAAAGATTTTTCCAAAATACCATCACGTAATCTAGGTCGAGATAACCGTGTGTGTTGTGACCATGGTCGTCAGTTACGTACACCATATTTAGATGAAAATTTTGTAGAATTTATTAGAGGACTTTCACCGTGG	249	4		4	1
00716	TAATAGTATATCGCAAATCTGTCGAAATCATGGTGTTTTTTTTCATGTAGACGCAACTCAAAGTGTAGGTAAAATACCAATTGATCTAAAAAAAATACCTATAGA	105	4	1	3	2
00717	TAATGCAGTGGATGTACTAAGCGAAGACATGATAGTTAGATGTCGGCACCAGTTAGACTCTGCACATAGAGAGTTATTTACTGATTGCTCAACTGCCGTGAAATCGTTCTTAGCGGGTCGTCCATTTAGTTTGTTTGAATCTTCAATGTATTTCCATAGGTATTTACAATGGAAGTGGTTAGAAAGGTGTGTATGTA	197	4	3	1	2
00718	TAAGAAAACGTTATACCCGCATGGGTTGTCTCCGTCTTACAAGTGCGTAACATAGCAAATTCTACGCTCACTGCTCAGCAGAACACGCGTAGCTTCGTTGGTTCAAAAATTAGAGTGAATTGACCTCTTATAAAAT	136	4	2	2	2
00719	TAAGTCGGTAAATATACTATTATGCGTACAATTTACGTTGCCAACGACAATGTGATGCAACAATAATAATAATGGTAAAAACAAAAATCCAAAAATCAAATTGAAAAGTATAGA	114	4	4		1
0071A	TAAATACATTGGAATGCGCAATGAACAATCGGCAGTATACGCAGCCCAAGCAATTGGTTATCTTACGCGTACACCAGGTGTATGTCTAGTGGTGTCCGGCCCCGGATTGCTCCATGTCACTGCCGGAATGGCCAATGCACAAATCAACTGTTGGTCTGTTA	161	4	1	3	2
0071B	TAATTAGATGTTTGATTGGATTTGCCATAATCGAGATGTATTTTTGATGAGTTATGTTGAAATTGGACATTCCTATCAACTTGCCAAAGATATACAAGAAGAGCACAATCATTTCACAATGAGTTCTATGGTATAA	136	4	4		1
0071C	TAATATTCTACTGTAAAACTATGTGTGATTTCAGATTCCGAGGGAAGCAAAAAAGCTAAGTTGTATATTTGCAAAAACTTAGATTGTAAAATGTAAATTGAATCCTATATGT	112	4	4		1
0071D	TAATGGAGGAAGCATGTCTCGTGTTGCTAAATGTCCAATTGTTATTCCTTCTGGC	55	4	3	1	2
0071E	TAAAGCACATATACGTCGAGGCTATCTAGAAGATGCAGAAAAATTTTCGCAGGTTTTAGACGGATTTTTCCACATTTTGAAAGAA	85	4		4	1
0071F	TAAAAGATATTTGCTTTTGTTTGTAACCTTTTTTGTTGATAACAGATTCTGTAGATAAGTTCTGCATCATCGCTTTTGCTACTCGTTCATTAGCTGCCGCCCAAATATCAATAACTTTATTATATCTTTCACCCGCAGTCACTAATCCAGATTGGAATTGTTCTTGTATTTCAGCAACTTCAATTTCAGCCTCATTGATGATATTTGCCTTTTTTTCTGGTATTACCATATCATCAATACCTACCGAAG	249	4	4		1
00720	TAATCTAAACTAATTGATAGTTATCATACGATGAAAGACATCGTACAGTGATGCGGTGTTAGCGGCACTCGTCGCTACGCTCCTCGGCGCCGTCGCTCCGCTCCGCAAATCGAAAATATCCCCCGACTTGCTGTGCAACACCA	143	4	3	1	2
00721	TAACACGTCCACCGCCGCTGCTGAACACGGGTCGCGGCTTGTGCCATCAGAATAGAAATATACGTGTGGCGGTCAATGT	79	4	2	2	2
00722	TAATATTATATACTACGGCCCACGAGAGTCCATACGTAAAAACGCGTCCGTTGCTGCGCATTGGTTCCGATAATTACAATTTCAATTTTTTTAGTTTTTTTCTATGAACATCAATAAAGTTTTATTTGTGAAGCCAAGTTATA	143	4	1	3	2
00723	TAACTCATAACCATTTCCTATGTACAATGGAGGAACTTTGGATTTTTTTATATGCGGATAACAACTTGTACATATCGTCACGGTACTCTTGACATCACTTGGAATTGACATACCTAATCTATTGAAGATATCAGAGTTGCATTTATTTACGCTGGATGGGAAACGTAATCTATGACACGAATAACATTTTTCTGATAAACCTTGAGACCTTTTCAAAATATATTCAGATA	230	4	4		1
00724	TAATGCTGAAGTGATAGGTTTTTCGGGAGAAAAAACTTTTTTATTATCTTTTGAAGACATTCATGGTATTTTTCCCGGAGCACGTGTTTTTTCAAAAATAGCTAGCAATAGCAATTTTTTTATAAAAAAATTGCCATTAGGTATGGAATTACTAGGTAGAGTGTTAGATGGACGAGGTCAACCATTAGATCAATTGCCTAAAATTGATCATAAGTATTATTCTACGATAAAAAATTATAGTA	242	4	1	3	2
00725	TAACCGGTGTTGTAAAGCTTTTGGTTCCGGTTCCAGCAGGGGTACGAAACTCCGTGAACTGGCCGAGAGCGATTGTGGCCTTGAACACGGTTCCAGGGGGGCGTGGCATACGTGAAATAGGGAATGGTAAACAAGCCGACCCTGCGTAACGTATCCGAGTGCGGTGCGTTGCGATGACGTACATGGTACATCCGAAAAAGTGAGCTGTGAGCGTTGGTCGGTCGGCAGCGGTCGCGTCATGGAGGCAGTAGGTACGCGCATTAT	264	4	4		1
00726	TAAGTATTGGAGAAACGGGATGGAATTCCACCGCCACAGGTGTGCGTAATTA	52	4	1	3	2
00727	TAAATCTATATTAGATGCCATTTGGCGTCAAACGCGTTGCTGAATGATACTTATGATGCCAATTGGCGTCAGTACGCAGTCAACGT	86	4	1	3	2
00728	TAACCGACACTTCACCGGCGGAATTCTGCCGGTAATAAAATCTGTTATCATCCGGTTAGC	60	4	4		1
00729	TAAATTGAAATTATTATAGTTTACTGTCAAAAATACAGCATTTGAATAAATTGATGTGTCATGGACTTACCAATATAATTAGGGTGATACGAGATTTTTACCTATAATCTGCATTATGA	119	4	4		1
0072A	TAAAATTGTTTACTCCCTCAGCATATCATTTCAGTGTTTTTCAGTTTTCCGGTACCACGGTTTTTCAGTATTACGGTTTTTCGGTATATACCGGTATTGCGGTATACCGTTTCATACCGGTACCGAATCTAATACCGCAATACCGGTTTCAAATTTCAATACCGTCAACCCTAAATCGACTTATTATGAAACTTGATGGTAAGAACATTATCTGTATTTGGTTGGAAGTGATTTTTTTATGGTAATTTGGTTTTGAAGTGAGTTATGAGCATTTTT	276	4	4		1
0072B	TAAATAAACGGACCTACACGTGTTCTGCTGAGCGTACAATTTGCTATGTTACGTACTTGTAAGATGAAGATAACACATACGGGTATAACGTCCTCTTAAGGGGCAACAATAAGTAATTTGTAATCTTGTTATCGCCATCCGGGATCTATATGTTAGTTGTAAATAATTATTAGTGTGAGTGCAGAGTCAGTCACTGAGTTGGGTTCAAAGTATACTCATGAAAGCCACTTACGTACACTTATGCACATAT	250	4	4		1
0072C	TAATTGCAGTAGAGATTCCTTTTATTGAAATTCATATTTCAAATATTTATTCAAGAGAAGATTTTCGTTCCCACTCATGGTTATCTGATATTTCTCAAGGTGTAATTTGTGGACTTGGTTTAGATGGTTATCATTGGGCATTAGAAACAATATCTAATAGACTTATTCA	169	4	4		1
0072D	TAAAAATTCTGCCATAACAAACACACACGTAGGTATCTACCATGTCTGGGTGGAGGATAACGGCCTGTCTCTCCGGACACCGTGACTGCCAGTAGAAAAATTCCGCCTGTGGCGGAGTTCGAACTGGCGATTGTGCGCGTTGCAAACGACGTCTTAGTCCGTTCGACCACTCCATCCCCGA	181	4	4		1
0072E	TAAGGGGTCCAACCGTGTTCTTGACGTGACGACCATCAATTTCAACGTGAATCCACCACGTTCGCTTTCCTCTCCACAATTCAAACCGAGGGCAACTCACCCGGCGGTCAGCTGTGGAAAGTATCTGCGAAAACGCAAGTTATAAAATAAATTTGTGCGTTATATTTGCACTTGGA	176	4	1	3	2
0072F	TAAAACATCGATTCTCGGATGAATACAAATGATAGCGATGTTTAGGTTCGATAAATCGATGTATAATAATGACGTTTACAATAATATGCAAAAACATCGATTTTGAAAAAAGTGGCGCTTACGCCCTTTTACCTTCTAACCATCGATATAGTACCTTATCTTTTAGAAAATTGGATCAAGATGGTACTTTATAGAGGTAATTTTTCGATTTTCTTGATAGTTA	223	4	1	3	2
00730	TAAAAACCCGAAATAAAAAAACTAGTTAGCATAAACCGATGACGTTGACAGTGAATACCACTGCGGACTGACAGTTCTTTTACCTACTACATTATCCAGCGCGACGGTAGAGGCGCGAAGCTAAGTAAACAAAAATAGCGGAGTAGCCACTAACGTATAATAAAAGTAGTTCGA	174	4	3	1	2
00731	TAAGAGGATGTTACACCAACATTTGTTGTCTCCGTCTTACAAGTGCGTAACATAGCAAATTGTACGCTCAACAAAATACGTCTATAGTCTGTCCAACGAAAGAAAACGCAGTGCATCAACCAAAAATGGTTCCCCCGCGCAAACCCTGTCACAGGGGAAA	160	4	4		1
00732	TAAGGTTCAAATAATATACTCGGGCCAACGAGAGACCGTTACCGGGCGGCGACCAAAACTCGTCCGATCTCGCGCATTCCCACCACTAAATCTGCCGTACGCTGACCGCCGCCACCATTACCGTGTAGCAAGTGGCGTCGACTAAGTGGTAGAGTGGGAGAAATTAGGGTACGAGAACGCGGAGCTCCGTCATTTGGATGCGCCAACGAGTAGCGCTCACTCGGTGGCCCGAGTATATGTATAATGATAATCATAAG	257	4		4	1
00733	TAAAGCGCCTTCGGGTGAGTCGAAAAAAAAAACACTTCAGCATCCCAAAGCTAACGCCAAGGAGCGAGAAAATTTTCAAGCCACTATCCAAGCCTATCAAGCAGCGGATAGACCCATTATTTATATTGACGAAAGTGGCTTCGCGCAGGATAGGCCAAGGCTCTACGGCTATTCACCTAAGGGAAAAAGATGTTATGGCAAAAATGATTGGCTGGCGAAAGGCAGA	226	4		4	1
00734	TAACACATCGACTCCAATTTTTTGATGTGCCATTTCACGACCTCTAAATCGTAGAGTAATTTTAGCTTTATCACCATCTTCTAAAAAACGTA	92	4	3	1	2
00735	TAAATTCAAACGTCCGAGACGAGAAAAATTATCTATGTTATCGGAACTTGCGGAGCACTGGTTGCGTAGCAACA	74	4	3	1	2
00736	TAATACAGTCAACTCGCGATATAACGAAAATCTTGATATAACGAATAAAACTACCGGTCCCTTGAAAATATCGCGGTATAATATAATTTCGATGTAACGAACTTTCGATATAACGAATTTTTTTCTCGGTCCCTTGAAATTCGTTATATCGCGAGTTGACTGTAA	165	4	2	2	2
00737	TAACATGATTTATCTCGTGTGTTAGTGTGTTACAGTAAGACCACTGTATAGACATTACTGCGGAAGCTCATTGTGGCAGATCATAAAGCGATCCGCGGCGATGGAGTGCTTCTGTACGCTGATGTTGGGCAATTTCTCTGGCAATCAATTGGGTCAATGCACGTTCATCCATCCCGCGAGAGGAAGCCATA	191	4		4	1
00738	TAATTTGAAATAAAATTATAGGATGTTAGAGGGCTTTGCCCTCAGATTGCTTATCTCGCCCATCTCTAGCACGTTGAGCTCCGCTAGAAATGTCGAAGCATAGCTCGGGTTGCCGCACCAAAAATATGTTTTTACGGAAAAAATAAATAAAAA	153	4	2	2	2
00739	TAAATTCCACTTTTCCTTTTACTATTGCAAAAATAGTGTGATCTTTCCCACATCCTACATTTTTACCAGGATGAAATTTTGTCCCACGTTGTTTTACAATTATACTGCCTGCTGAGA	117	4	4		1
0073A	TAACTGGCCGAGTAAAACAGGTTGTGTTTGTCCTTGAACAACAACACTAATAACACCATCTCTTGCTATA	70	4	4		1
0073B	TAAACTTCTGGGCGTACTTCGTCGTGCACAAGGTAGTTTTGTAATTGTTAGTAATGAATTTGGAGTAGTACAAGGA	76	4	4		1
0073C	TAATCGGGGATGGAGTGGTCGAACGGACTAAGACGTCGTTTGCAACGCGCACCATCGCCAGTTCGAACTCCGCCACAGGCGGAATTTTTCTACTGGCAGTCACGGTGTCCGGAGAGACAGGCCGTTATCCTCCACCCAGACATGGTAGATACCTACGTGTGTGTTTGTTATGGCAGAA	178	4		4	1
0073D	TAAATTATACACTAACGTACATACAGCACGGGGTCCGCGATCTACCGCAGGTAGATTTCCTACCTGATAATGTACTGCTGCGAATCAGAATTTTTACTCCGGGCAACGGAAAA	113	4	1	3	2
0073E	TAATACGATGAGTGCCACGTAGATTTGGCACGCGGTGCCTGAGTATCCGCGTGGAATCAGTCCCGCAATTATGTCGGCCGTCTGTGTGTTGACGTCGTCCTCCAGTGGATTGTGGTTGTTTTTTTGCTACAAACATGCTTGTTGTTATTATTTAGTATTTGAACGA	166	4		4	1
0073F	TAAAATTCCAAATAAAATAAAAATACATTATAAAATAATAAGAAATTTATTCTAATTTACTGTTCATCAAACTGAATACTTATACATATACTCCGGCCACTCTACTCCTTCGCGCATCCAACTAACCGAGCTCCGCGGCTCCGTACCCAAATTTCTCCCACTCTATCACCTAGTTTCCGCCGTAAATACCTCCACTCAGTTCTCGGTCGGCGGTGGCGTAGGTTTGTGGGAGCAGTGACAGTGACGGTGTCGGCGGCTCGCGTTGACGGCGGCCAG	276	4	4		1
00740	TAACTTAGGAGACCCACCTGTTGTTTTAGGTTGCTGCTGTAACAGTCTAGAGCCTAAAGCTGCCATAAATCCAGTAACTGGCTCAGACGAACGGCTATTACAGCGATCAGCACTCGTTGATCGATTACTCGGCGTGCGGCGCAATAAAATAGGACTTGCAGGTGTATGATTGAGTTGCGTTAGATTACGTACAGTTTCGGCCACATTTCCACCAGACGATTTACGTTGATGTGTCATGGG	240	4		4	1
00741	TAAGATATGGATACAAAAAGCCATATTATGTTCAATTGTTACGCAAACCTTTGGATAGGTTGGTTTCGTATTACTATTTCCTACGGTACGGTGATGATTATAGACCACATCTAGTGCGCAAAAAGCATATGGACTCATCGACAACATTTGATGAGTGCGTTGAGCGTGGTGGGTCAGATTGTCAAGCAAATCTTCTGTGGTTACAAATTCCTTTCCTGTGCGGTCAATCAGCCGACTG	238	4	3	1	2
00742	TAAAATAATATTTTTATCTATATTGCTATAAATTTCTGCTTTTCCAATAGAAAGTGGTAAAACTAATCTCATTTCTCCCGAAATTACTTTTTTATCTCTCATCATATAGGGAAGATATGAAGCAGCAGACATGTTTTTCGGTCCCTTTATGGGTAGACCGGTT	163	4	3	1	2
00743	TAAACTTGATTTACCGCCCTTTACGCTGATAGGGGCTACCACACGTGCCGGTTCGCTCACTTCGCCGTTACGTGATCGATTTGGCATTGTCCAACGGCTAGAATTTTATCAAATCGCTGATTTAGAACAGATTGTAGCCCGAAGTGCCCGTTGTTTA	157	4	2	2	2
00744	TAAATGTCTATATAAGAACCACCCGCATTAGTCGAGCTCGCCATATTATTTCGAAAAAGCGGAGAGCACTAATTTCGTCGAGCCTGGCCCGTAGAACCTTCCCGCGAATACCGTTTCTCAACTTACCACCGTAGCTATGTTGGATGTTATATTATGAATAATATACTTGCCATTCGTTGTTTATAATA	188	4		4	1
00745	TAAATTCCATATCCCTTTTTATAACACTGAATCCTCCTGCGTCATCGCATTACACAATTCAACATCCAGACGTGCCTGAAAACAAAAACATACAACAATGATTCTCATGCAATTGGAATGACAAAATCAAATATACACAATGAAAA	146	4	2	2	2
00746	TAATAATACTTTGTGACGATTTCTAGCTGTTGGATAGTGGTCGTTTGTGCTCATATTAGTTATTTCATTCATATTCGGCGTACTATTGGTAGAACTACTGTGCGATGAAGCGCTGACACCAATTGACTGTATTGAATGTTCTGAAGTTATACTATTACTCTTGCTGCTTTCTCCGCCTGTGTGTTCATCAGCATTATCTGGCA	203	4		4	1
00747	TAAGGAAGGCGTGCGTCTGGATCGGGTGCGCGGTGGTCGTCAAAAGTACCGAAGACAGCCATCAACTCCTATACCTACTGCGGCGATCTCTGTCGTCCAATCAGCACCGCAAACTGTGCATCAGCAACAACAATCTACCGCAGCGACAACT	151	4	4		1
00748	TAATTGCTGTTTTGGGGGTGTTATACGATTCTCCATATTGAATAAAAAATAACCTTGTAACGTAAATGACACAAAAGACCAGTTATAAAAACGAATTAGTCGAATTTTGTAAACGTGTTTACTGCTATCGCTACGTATACATGAATGTCAACAACGCCCATCGGCAATCGTTATCGGCCAGCTTCCGATCGGTATGATTTGGCGTATAGAAGGGGAACCGATGCGTTTTTACATATGGACTCTCAAAGGCCGTAGTATATATAATTGTA	269	4		4	1
00749	TAAACGCAACTGTCTTGACTTTAGATGAAGCTTATAAAAAAGCTGATATAATTGGCTATCCAATAATGGTACGACCATCTTATGTTTTAGGTGGAAGAGCAATGGAAATTGTTTATGAACCGTATGGTTTAGAAAATTA	139	4	3	1	2
0074A	TAATATTGATAGTGAAATCCACAGTGTCGATTTCACTGCTGAATACGCCGCGTATGCACATTCCCGCCAATCGCGCGGGATGAATGCGATATAATTTTTCAACGCATCGACATA	114	4		4	1
0074B	TAATAGCAAACGACTTATGACATACGTCACATAAATAAGGTTTTTCACCGGTGTGTGTTCTCCGATGCTTTGTCAGACTACCACTATCAGCAAACGATTTGTCACACACTTCACACGGATACGGTTTTTCGCCAGTGTGTGTCCGCCGGTGCTTAGTCAAGCTGGCGCTAACAGCAAACGACTGATCGCAGATGTCACACGGGTACGGTCTTTCACCAGTATGCGTCCGGCGGTGCTTTGTAAG	244	4		4	1
0074C	TAATTTTTGATTTGATAGTATGCAACCATTTCCAACTATCACATAGACAATGACTTTTATCATAAAAATTAGGATCATAAACTTGAAAAAAACGCTGTGCTCTTCCTTCAAAGTTTATTACCGTTCCAGAACTTTCAGTAAAATTTGTTGAAGGTAAAGATAACATGGA	169	4	2	2	2
0074D	TAAGAGGATGTGATACCCGCCTGTGTTGTCTCCGTCTTACAAGTGCGTAACATAGCAAATTTACGCAAAGCAGAACACGTGTAGCTCCGTTAGC	94	4	3	1	2
0074E	TAAAGGTTGTTCACAGAAGTACGGTATAGATTACCACGAAACATTTTCGCCAGTGGTCAGATACGAATCAATAAGGGCGATATTCGCAGTAGCAGCTGTGGAAAAA	106	4	4		1
0074F	TAATTTGTTACTTTCCTCCAACTCAGGCCACTGATCGCTGCTATTGACGTGTCGTTGAGCAGCGTTCTCGTCTTCGGACGAGGAGGAAAAGAATTTTTTCATGTCCTCATGATGAGTTGTAGAACGTCTGATTTTTTTGATTGGCCCGGGACGACCACGACCAGTGCCACGTTCATGCCGTTGTCTAACTATCACTTTTTTCTGTTCAACGGCAATGGCCACTGGCTGCGACACATCCCGCTCCAG	246	4	1	3	2
00750	TAAACGTTATCCTCCAACGACACATGCAACGCAGGTCTTACTTCTCCGTAAAATACAAAACATTGCCGCTCAAAAACCTCAAGCCTCGAAGAAACAAAAGAGGATGACAGATTATTTTGTACAGTATGTATGTTCGTATTATTTTTGTATGAAAATATGTACGCTGATTTTCT	173	4	2	2	2
00751	TAAAAAAAATATTTGATCTTGAATGTAATCTGTTAGATCTAGATAAAACAAAACAACAAATCTCAAAAAAATTTTCTATGCATCCACAATGGACTCCAGATAAAGATTTCATTCGTCAAGCTGCATTATGGGGGATTACGTTGACTGAAGAAATATTAGAATCTGAACTGGCATCTTTTATTTCTTATTGGCAAGCAGAAGGTTGTTTTTTTCATCATATACAATGGCAGCAAAAATTAGCTCGAAGTCT	250	4	4		1
00752	TAATAATATTATTACGACAAATACTGAATTACATAATTATAACTATATAGTCTATAACGTACAGGAAAGTATAGTAGGAAATTGGTTATATAATCATACCCGTACAATGCATTTCAATACACAATACAAAATGTATTCTTTGATGACATAAATAAGTTGATAGATAGAACAAAAACGATCGTGTGCTTGCATGATTTTACTTTTTTCTGGCCATTGATTAGACCAACTAAATGCTAGCGGTAACCAAAAAACTACACGTTT	261	4	4		1
00753	TAAACCAAATACTTGAGACTACATAACGACGGCTAATAGGCAAACGGCCGTATCCACCACTTCGGACGTATCCGCCATAGCAATATATTA	90	4		4	1
00754	TAATACTTCTGCAGAAATTTGAGGAGGTGCCATTTTTTGTTTTTTTACATCAATCCATGCATCACCATTATCAGAATTTACAATATTATAAGGCATGATTTTTATATCACGTTGCACTTCATCAT	125	4	3	1	2
00755	TAATTATGATTTTTGTTTTCATTTAGATTTGTGCCGAACAAAGAATTTAGCGGAACAGATCGTGATCCTAAAGCTAGTGGTCGGTCTGGTCCAGTTCAATTTGAAAAACATCAACAAGAAGAGGACCCATTTGGTTTGGATCAGTTCTTGACTCAAGCTAAGCATGCATCTAAGAGGTCTCAACCACAACAACAAGATCGTGATAAACGTCGTAGAAAAGA	221	4	2	2	2
00756	TAACGCTAGCTAGGTCACCTCGTATCATCACACCCGACTGCAATATGACTTTGCCGTTCAGTATAATATTTTGAGAGCCATAAATTTGGGCTTGTCGACTCACTTTATTACCAGTCGTCTGTAAAAATCA	130	4	1	3	2
00757	TAAACTTCAAGATCTCTTCTGGTAGCAAATTAGATCTCCATTCTGTTCAGCGAGAGTCTACCCAAAAAACCAACTTGATTCGCTTTCCTTTCAGAATAGATACTGTTGAAGAAAATTTTAGCATTTTTACTGTCCTAAAATGTAATGACAAACAAAAAAAAACATACACATCATTGTAAAA	181	4	4		1
00758	TAAATTGATCGATGGCGTTTACGCCTTGCAACTATCGATTATTTTATTATCGAATATAACTTCGTCAATAATCAACATATCGATAATCAGGTGAGCACAATCGATGCAGAATTATGTCGTTTACGCCTTAA	131	4	2	2	2
00759	TAACTGTCAGACCGAAAGTCTGGTACCTATATAGGTGTATTTATATTATTATTATTATCACCGTACAATAATATTATAATATATATGCGCGACCCCGCTGTGTAAGGGTACGTTTTTGAAAAATAATAGCGATTGGAATTA	141	4	4		1
0075A	TAACATATATATTCGGAAAGCCAGGAAAATTGTCTACCCGAAAATATAAATTCCAAGAACCACCGGGCTTC	71	4	3	1	2
0075B	TAAATTTCAAACACTCCTAAAAATTTTTGTCTTAGTCCGGTTGAGTTTTTTTACAGATA	59	4	2	2	2
0075C	TAATGTGGCAGACGGGTAAGTGTTGGCACGACAACGCGATAATAGATAACACATTACACACACTAAT	67	4	4		1
0075D	TAACTGAACTTACTATCACTGCTGTCGTCATGCTTGTTTCTTTTATTGTTATTTTTTTTAGCAACATGGTCTTCGGACTCCGACGATGAAGCAGATATAAAAATTTGGCGTTCTTTGACCGCAGCTTCATCATAACTGCCTAAATACAATAATAT	155	4	3	1	2
0075E	TAAAAGACACAAACTGTCAAATGACAAAATTCGATAACAGATGATAGCGCTCGGTGGTTTACGACCAGTCTACTTGGTAGGACAAATTAGACCTCGAAACCGCGGAGCTACTTCATTTGGATGCACGGCTGACTTGCGCTTTCTCGGCGCACTCAGAATAAAAGAAGATTGTAAAAAACAA	181	4	2	2	2
0075F	TAAACCTGTTTCAATTTCCCAATCACAAGAGTAAATTATACCCATTGTTGTAGCAATAGGCCCTTCTATTCTTGTCATTAGATCAATCCATTGTCCAATTCCAGAAGA	108	4	3	1	2
00760	TAATTGACTATAGTCGGGCCGCTCTAAAAGCGCTACTCCTTCGCGCATCCAACTGATTGAGCGGTATTTCTCCCACTCTACCACCTAGTTGCCGCCATAAATACATGGGAATGCGCTAAAATGAGACGAATTTTGGTCGCCGCCCAGGAGCACTCTTACGACCCAAGCATATATAACATTACGATTTGACTGATTTAGTAA	201	4	3	1	2
00761	TAAATATTGTCGGGGCTAGGGGTTCTCAGATTTTCTAGTATTGTTTTGTATTACCGGGTGACGTGACGGCATGCAGTGCGTCTTATGACATACTTCAAATACTTCGACGGGAACGTATTCAATGCATATTTGAGCTCCACCCGTCGGCCGCCAGCGCTCACTTTTCGTGAGCCCGAATATAGTA	184	4	3	1	2
00762	TAACTTTATTACCAAACGATATTTCACTACGCGATTACGTCGGAAATGATATAAGCCCAATAGGAAAA	68	4	3	1	2
00763	TAAAAAGACATTCGGTGATAGGACAACAAATTGCAACAAACATTTCCGGAGCTCGTGCAGAAGTATCACCAACTACAATAGGTAGCTGAATATTTTGAAAATCTAGAAAATGTTGTAGATACTATACCACCTGAAAATAGA	141	4	3	1	2
00764	TAAGAGGTCACACAGGCACCAATTCAGCAGGAAGAGTAATTGAATCGTTTGGTCATTTTTTAGTAGGTGGTAATTTTGCTATTGGAATAGTGGTATTTATAATTTTAGTTATTA	114	4	4		1
00765	TAATAATAATGAATCGGCTGACGACGACCGTGTGTGTTGGCAGCACACCGTACGAATTGCCACCCCACTCCGCCCGACGGTCGCCTCTACGCGCGTGACAACTGATGTTGGGTAGCCTACGCGAATGGAACGCCTCACAGCGAGGTAACGACGCATGAGTCATGTTTTTTCGTGCGTGCAGCCGGCTCCATCGAATTATAAGACGTTGTCACGTCAAAATAATTTTTTCCCAAATAATAAAATGAGGATTAGA	253	4	4		1
00766	TAAACCGGGAATGGTATACATTTTTCATAAGAAAGATAAAAAAGAAGAATGTATTTATATATCAGGAGGAATATTAGAAGTGCAACCTTCTGTTGTATCTATTTTAGCTGATGTTGCTATTCATGCTATTGATTTAGATCGAAGTCGTA	149	4	3	1	2
00767	TAACCAATACCCCGTTTCAGCGTAACCATGTCATTCAGTAATATGTCGTGCTCCCGCTGCGGGGACGGCTTCGACCCTCACGACAAAATTGTCAACTCGCAGGGTGAGTTGTGGCATCCGCAGTGTTTTGTGTGAGTAGTAATTCTGGATTCCTTATATTTTCCGGTTGACGGCTGTGTGACGATGTGGTAACAATGATTTATGTTGTTTTGTTTTCT	218	4	4		1
00768	TAAAATGAAAGCTGTTCATTGGAAAGACTCTGATCAAGGTGTAACCTTTGTTTACAACGATATTCCTCCGGAAATGATCGAATTATCGAAAAAATGGAATCAAAA	105	4	2	2	2
00769	TAAATTTGCCGCACATTATTACGTGCTAGTTTTAGAAACCCTAATGAAAGAACACCACGAGGCATGATAGCGTCGAGTCGCAGTTGTTATGAAACGCACTATATA	105	4	3	1	2
0076A	TAACTCAATATATTGCTGAACTGCAGGCGGTAACAGATTATCGCAGCGTTGTCCTTGATGATAACGGTGACGAATATCGGTAGCTGAAATATCTAATAATGGTGTATTGGCCAAATAAATATAACCTTTTGGCTGCTGACAGA	143	4		4	1
0076B	TAACGAGTAGACCTCCTAGTACATACTCGTACACATAAATATTATAAATAGCTAACATCGTCATCTCACACGTCGAGCTATAAACTATAATATTGATTTTGTGATAATTGGCGAACATGCGTCAACCTTATTTGTACCACTACCATTGTAAATATTGTAATGTCGACTGA	170	4	2	2	2
0076C	TAAAAATATTTTATTTTATTTATTATAAATATCATTTATTTATTACACACCATTTTTGATCAATAAATACAGCTGACCAACCTGTAAATTTTCCGTCTTTTTTAGAAGCAATGTAATGCGTTTTCTTTTTTTTATCAAAACAAACAATAGTTTTATTTCCATAATTATCAATAACAGGTGCACTAGATAAATAATATATTTTTTCTGGTAATAAATGTTGAAAACGGACTAATTCTTCTACAAATGGAGATCTAGTTTCACGTGATTTAGGAAAAGTATTTG	282	4		4	1
0076D	TAACAAATTCAACTGGCCAACAGATTCCATGTCGTGCCATATTGGATTCCGGGTCTCAGGTTTGTCTTATAACCAAGGAGTGTGCATCAAGACTGCATATTAGTGGAGTTCAAACTACAATATCATTAGCTGGTATTGGATCTGTAACTGCGAGAACTGGCACTACGATAGGCACCACCATGTGTTCACGACTTAGAGACTATGAAGCATACATCAACTTTC	222	4		4	1
0076E	TAAAATATGTTCATAATGCGTAGATACTAGATACAAAATTGTTCGTCAGTTCCCCTGATAACTTCCGTGGACATATACTCCAGCCCACGAGAGTCGATACGTAAAAAATGCGTTTGTCGCTGCGCATCAGCACATTGCCGAATAGTGGGAATGGCATCATGGTGGGAGAAAACAGATGTGTCGTGTATTACAATATCGATGCGCGGTTTACGTATGGACTATT	223	4	2	2	2
0076F	TAATATATTTTTAGTATTTGGAATAATAATATTTTCCGCAGTAACACGACCTAAAACACGTTCACGTAGTGGTTCTTTTACATCTCCTCCTTCAA	95	4	2	2	2
00770	TAAGAGGATGTCAGCGCACTATTCGTTTTCTCTCTCTGGCCCACGCGCAACATAGACAAAACCCATTTACACAAAATCATTTTTTCTATGC	91	4	4		1
00771	TAACGGATATGAAATTGGTGGACGTACTCTACGCGTTGACAACGCTTGTACAGAAAAGTCTAGACTTGAAATGCAGTGTAACCACTTA	88	4	2	2	2
00772	TAAAAATCGTACAGATTTACGACATTTCCCTTTTTTTACAATTGATGATGAAGATGCTCGCGATTTTGATGATGCTGTTTTTTGTAAAAGAAAAGCAAATCCAGAAGAAGGTTGGATTTTATGGGTAGCTATTGCAGATGTGAGCTGTTATGTCCAACCTAATACTCCTTTAGATAAAGCAGCACTAGAAAGAGGAACATCTGTATATTTTCCTTCATTAGTGATTCCGATGTTGCCAGAAAAAATTTCT	250	4	3	1	2
00773	TAATTCTCTGCTGGACAGTCATGGGTCGTAGAAACACACGAGTGGTTTCCGAAGTGTCCAAGTTTCCCAGTAGAACGTCGGTTTGTGTTGTCTGGGACAGACGGCGAAAATAAAGGCGTTGATCCTCATGATGGCAACCTAGATGGGAAACATTAGTGAGGTATTTGATAGAAATTGACAAATAAGTGGAAAAACGGTCTCGGCCGTTTACA	212	4	3	1	2
00774	TAAATTCTCTGGATCGATTGTCGAACCGAACTATTAGGTATTTGGTTCGGTTCGGTTCGGTTCAAAAATCGAACAGTTCGTAACATCACTACTATAAATTA	101	4		4	1
00775	TAAAAATATTTCTAGAATGTGGAGCTACAGTGCGTCCATTTTTTCGACCGTACGGAAATATGGTGCATTTGGAGCTACAGATTCACAAAATATATTTATTTGTGCGGAGCTACGGTGTGTCCAAGTAATCAAATATGCTAGAAATCAAAATTTTTTGTAGACATTATCCTGATGAAGA	178	4	3	1	2
00776	TAATACGTATTTCCAGAACTATTTATTGCCATACTTGGACATGTTTGGATCGGACACGAATAAATCTGCGAGATGCAAGATCGTGTTGGAAGCGTATCGGGCGCGAGGTGAGAACGTCGCATCCAGCGACCCCGTGATCAACGACTGTCTGATGTACATGTGCAAGATCTTACACGATTCCGTCGAGTACGTAGTTCATGATCAACGCCAAACATATCCAACATAT	226	4		4	1
00777	TAAAATATCTGGTTGTATTCCTATTGAAAGTAACTGTTTGACTGAGTGTTGAGTGGGTTTAGTTTTTATTTCACCTGCTGTAGCAATATACGGTACGAGT	100	4	4		1
00778	TAAAAATATTTTAGTCGCTAGTGCAAAAGTTCCATCCATATTCCACTCTTGAGATTGAATCAATAAATCTAACATGATAATCCTCTCATTAGTATTTTCAGATTGGTTATCATGTAAAATAAACGTTGATGATTGCATAAAGACAGTGGTCGGAACGCCACTAATTTTTTGTAGTACGCTAATGTACAGCTACCCCAAAAAGTAGCTCGCTACCCTTATCGCTAA	225	4	2	2	2
00779	TAAATTATATACTCCTGCCCACGAGAGTCCACACGTAAAAACGTGTCCGTCGCTGCGCATCGGCACGTTGCCGAACAGTGGTTAGGTTAGGCATCATGGTGGGAAAAAACAGACGTCGCATATTACTATATCGATGCGTGGTTTACGTATGGACTCTCGTGGGCCAGAGTATAGTTA	177	4	1	3	2
0077A	TAAAATCAAGTACCAATCAAAATACAAAGAAATTCACAGAAGAATGTTTGATTGGTTGAGCATTTATACATATTTATAATCTTTCTAACAACAATAAATTTGAAACATAGTAAAAAACGTATTGCACTGTATAACAGTGAGTGTTATGGTGAAATCATAATATGATACATGTTGTAGTTCAAATCATTTTTCAAAGAGCTGTACAAAATAAT	212	4	2	2	2
0077B	TAATATCTTTAGGCTGACAAGGTTCATGAACATCGATATTAGAACGCAAAGATGTTCTTCCACTAGAACGAATAGGTGACCGAGAAATTTTTTGACCATGGATACGAAGATTAGAA	116	4	1	3	2
0077C	TAACTAATACTGTAGCTATTGGACCTCGTCCTTTATCTAAAAAAGACTCTACAACAATACCTTCAGCCATTCCAGTAGTTACTGC	85	4	3	1	2
0077D	TAAATTGGGAGACGGATTGGCTGAGCAGACCAAGGCGTCGGTTGCGACGCACACCAACGCCGGTTTTATCTCGGCTACGGGCAGCATTTTTCTTCGGTCAGTCGCGGTGTCTAGAGAGAAAGGCTGCTATCCCCCACCCAGGCATGGTAGATACTTACGGGTGCCCA	167	4	2	2	2
0077E	TAACATCATTATGTTATATATTATTTAGCTATTTATTCGTACAAGATTTAGAAGAATGACACTTAGAATTACATAGCCTGTCTGCTTTTTGACACTTTCATTTATTTGTTTTGCAGCCCTGTGTACAAGTACACCGATCATATCCTTGTCCCCCTAAATTAGAAAAGCAGCGGGCTGCTTCTCGCAATGAAATTGAATTACCCGGTACGTCTTTGATCTGTACAAATTTTTCCTTACAAATAGTAAATTGGTTTCT	256	4	4		1
0077F	TAAATAAGACTATCTAATAGTTTATACCAAGGTTTATACTCTGTTCAGCGAGAGCACGATGATTCTGCGTATCCCTCCCCGTTACCATGCTATCAATACCGGTTCCCCAATGGCAGGGTGTTGCGTGGGGGAACCAGTTTTTGTCAGTGCACGGCGTGGTTTCTCGCTGAACAGAATATAGTCAGATAATTTTCACTAGCTATTGAATTATTGGAAGTAAAGTTTTAGCCTTATAAATTATAATAAAAGTGTCAATGGAAATA	263	4	4		1
00780	TAAATTTTTATGAGCGTTTGAAATTCATATTTTTACAACATTTGATATTCACTCGATTTCTTACGTAACGATTTTCTTATTTTATTGTAA	90	4	2	2	2
00781	TAAAAAAAATTATATCTTCAGAAAAACGTGATAGATGCATCATACTAATTGATGCAGAGGATAATAATTCAACGACATAATCTCTATCAGAAACAGTATCAAGCGCATTGTTAGTTGCAGAGTCAAATCCCATAGATAAAGCTAATTCTTCACGATTGATTTTCCATGCGGTTCCAGAAAGAGCAGCAGAACCTAGAGGACTAA	204	4	3	1	2
00782	TAATTATCCCGCGGCAACTTAGGCCATTGGGAGGAGGGGTGGAACAGTAGGTTTTTGATGGTAGGGGTGTGTTACACGTGGGTGTATTTTGGCAGAATTTTTGAATGGGGCACCCGTAGGTATCTGCCATGCCCCGGAGTGGGGGGATGGCGGCACTTATTCTCCGGACACCGTGACTTGCCCGGAGAAAAATGCCACCCAGTGACCGGGGATCAAACCCGTGACTGCGAGCACCGCAGCCGACGCGTTGACCGCTCGGCCACCTCGTCCCCTTT	275	4		4	1
00783	TAAAATTTTTGAACCACGCTGATAGTTATACATCTTCTTTTTACTTTCCGGTAAAACTTCAATGTCCACTAAAATAAAACCTCTTTCTTGAAACCAATGAATACTCTGGGTT	112	4	2	2	2
00784	TAATACTTACTCTGATATCAATTTCTTGTTCATGTTTTTTCTTAGTCGCCGTTGCTAATGCCATTTCTAAAGCTTCAAAAATTTTTTCGCGAGGTAGAGATTTTTCATTAGAAACAGCCTCGACAACAGCTAAGATTTCTTTATTCATCTTATGGAGCCTCAAAATAAAAA	171	4	4		1
00785	TAATGGTTCTACGCAAGTCACTATTCCGAAAGATGTAAGTGACAGTTTTACCGTTGACGGAGTTATGCACAAGGCTTGCGTACCGAAAAGCATAAAAATTATCAATAAATGAAAAACAAAGGGATAATAA	130	4	3	1	2
00786	TAATCTGTTTTCGCGCATTTCAGTGCGTACCCAGACCTGTGTGCCCCCCACCAGGACAGCCCACCGACCGGCTGTACGTGTCCACATGGCTGTCTTTGGCAGGCCGAGAGAGGGGGAAATGGGGGCTCGGCGCTCGCTCGGTCATCAGTCTATATACGCAGAAGCGGCGCGTTCTCTCGCTGGACAGACTATAAGTACACACAACATTGTTTTTCA	216	4	4		1
00787	GTAACTGATGGAGCTATAATTTCCATCAAAAGTACTGAATCAGAAGTTTTTAGAAGTGCTATTGTTGAACTTTTA	75	4	4		1
00788	TAAATTTCTACATGTACCAGGATAGCGTGGTTTATTACCTTTTTCAATTTGTTTCTTTCGTATTTCTTCTAATTCTTGACAAGAGCACACGCAAATATATGCATCTTCTTTTTCTAACATAACA	124	4	3	1	2
00789	TAATTATATAATTATTACATTTCTATACAAATGATAAAGGTATAAATCAGTGGTTTTCAACCTGTGCGTCGCGGCTTCCAGGGGCGTTGTCGGTTATTATCAAATGAGCCGTTCGAAAACTAAAAATAAAATTGTAATAATTTATAGTTTTTGTCATCTACTTTTCGCTGCCCTGTAAGTCTGCACGCCCTACACATGTTGTACGCACTTGGGTATGTGAGAGATAGATCGGCCGATCGACAGATTTCGTCATTGAA	257	4		4	1
0078A	TAAGATTCTTATCCCCACTTAGACACAAAGCGGACACTTCATAAAATAGCTATTCACACCGACACAACATACAAACATATACCGCAGAACACC	93	4	4		1
0078B	TAATTTTATAAAAAGATTACCTCTCTCTTCAAAGTTAGAAAATTGATCTAAGCTGCTACACCCAGGAGACAAAAGAACGGTATCACCTGATTTGACTTGTTTTGAAA	107	4	4		1
0078C	TAATATACGACGTGTAAATATATATTTTTACAATATTTATAAGTGATGTTGTCATTATAATAATTATTGTTGGTTACAACCAAAGCCTTGAGGGGGAAGAATGTCATCAATTGACATGAAAAACATCCATTGACAAATATTTATGGTGGTGATGAATGATCCCCAATCATTCAAAAGGTTTAGACACTAATTTCGTAACCTTCTGGGGTCACTTGGGATGTTTTGAATATTGCATTGGAAATT	243	4	4		1
0078D	TAACGCTAACCGGATGATAACAGATTTTATTACCGGCAGAATTCCGCCGGTGAAGTGTC	59	4	2	2	2
0078E	TAATCTAGACACTTTTACATGTAAAACATACGCCGCCGTTCCGACTTCGGCTCTATGACGTCACACAACGGCGGCGCAAGAGGGTTTTCATGAGACAATTGTCTCACAGCTAAAAGGGGTGGTAGGTGGGTACTGGGTAGGTACCTATAATAGATTGTCAGTTCTGAAAAATATTGAGTGACACAATGTATCAAATAAATAAATAAATATATAAATA	217	4	3	1	2
0078F	TAATGCATGGGAGATGGTATACGGGTGTGCGGCGTAAACACGTACAATATCATGAATGGCGCATGCGCAAAACGCCAGCCAAGGCAGTCAAATCATAGACATATAAATAAATTATAAGTATGTTA	125	4	4		1
00790	TAACCTATAGTCTATTCACATTGAGATCATTACTTGGCGGCCTAGTTGTGCACATGGGTGTGACTTTGTTCCGCGGCAGCGCCTGACGCGTCACCATAATGGAGACAGCGTCTCACCATATGTCTGACCGCCGCCGAGTAATGATCTCATTGTGAATAGACTATATATTAGATATA	176	4	4		1
00791	TAATTATTATGATAGACAGAGGAAGCTATTGCATGTTTTTCCTACATTTTTAGTGTTCCGTACGGTAAAACGGCACCCTATTACTAAGGCTCCGCTGTCCGTCCGTCCCTCCGCCCGTCTGTCACCAGGCTGTATCTCATGAACCATGAAAGTTAGAAAGTTGAAATTTTCACAGACTATATATTTCTATTGCCGCTATAACAACAAATACTAAAAATCCTAGAATATATAATATAAGCAGTGTTGCCAACATGTTTATAG	261	4	4		1
00792	TAATACAAGTAAAGTTTCGTTCACGATTGGTATGTACCTTTTCATGTGC	49	4	4		1
00793	TAAGGAGAGAAAATTTTCCATTGCCAATCACTTATCCCTGTCCGAGGCGACTTGCCTTGACAGAAGCGATGCAAGACTGGATACATGCCGCCGCATACGGCATTTGATAGTCATCTCCTAACATACTTGTAATATCTAGAGCAGTCGCACTGGCTCT	157	4		4	1
00794	TAATCGCTTGTTGCAGAATATTTTGACGTAGGGTTTCTTCATCTAATGGCGCTGTTTTTGCTTGCTTTTCATCTGGTAACCACTGTGAAATCTCTAAATCGAAATCA	107	4		4	1
00795	TAAGATGCGAGCCTCAAAAGTCTATGACGTGAGCTGCGGTTTGGCCACCCCTGCTATAGGAGATAACAACAGCCAGGAGAACGCGTTTGCCGGTTGATCGCATACTATATGACAGCCAAGCTTAGATAAATAACTAAGAAGACACAATACATTTTTACAAA	161	4	2	2	2
00796	TAAGTGTTCGAACTGCAGCAAACCGTAGTGTTGGTTTAGCAGATGAGCAGAATAATTGTAACACAGACACAGCTGGTGCCAAATGCCTTGCTCCAGTACCACTCAAATGAACAATTGCATGCGCTGCTTCATATACGACAGTTTCTGATTTATGACGAATACACGATTCTACAAACTCAAACAACGGAGATTCGGATCGTGGAATAGTTTCTTCTTCTAATAGTTTACATG	231	4	4		1
00797	TAACAGCTAAAGGACTAATGAAATTATCTAATACTATTGAAATTTTATCTTCCGCAGAAAAACTTCAAGCACATAAAAATGCTGTAAAAATTCGCGTAGA	100	4	3	1	2
00798	TAATAACTCCTCCTGGTAGACGACAACGCAGCATCATTGCGTAACGTGGTTCTAATTTTTGCTCATTACGTTCTATACGTAAATCGCGATCATCTTGCTGATACATGCCATGAAATCGAATAAGTGAAAAATTATCTCCAGTAAAACCATTAGTAATTT	159	4	1	3	2
00799	TAATGATCATGACTTTGCTGCCATTGCAGATTTTGATATGATTTATAATATAGTCTCAATTTCAAAAAAAATGAAAATAAAAGTCTCCATTGGTAATTTTTTTACAACAGATTCTTTTTATAATGATGATAAAAAAATGCTAAATA	146	4	2	2	2
0079A	TAATATTTCCTTCATTAGCAATTGCTCCAACTATATGACGTACTTCAACTCCATCATTACGACCTACTTCAATACGATATAACTCTGCGTCTTTATTGATATCACGACGATCGCGACGGGTTCGACTGTTTCGGTTGTCTTCGCGTCGACGATCGTCTTGGAACAATAAATCACGAGACTGA	182	4	3	1	2
0079B	TAAAATGTGGGTATCGGAATTTAGAAGCAAAAAACCAAGAGGGACAAACTGCATTGCATTTAGCTAGTCAGATGGGTCATGATCAAATTGTAGAGAAACTCATCTCATGTGGAGCCAATGTGAATTGTAGAGACACAGAAGGCTACACTCCTTTACATTTCGCTTGTCAGAACAATTTATTGAACACTGTGAAAATCCTATTGACAGTTGGCGGCGCAAATATTCAGTTGAGAAATTCG	239	4	4		1
0079C	TAAAAGTCGAGTTTCAGTGTCTAGAAATCTCCCATGGCCCATGAAAATCGACAATTCAATGATACTATCCCCCAGCGTATGTCCGGTGCTTTTTTGTATGTGAAAAAAA	109	4	3	1	2
0079D	TAAAAAAATAGTTTTATCAGAATCAGCTGATCTTGGTTTAGCATTTGATGGAGATGGAGATCGTGTCATTATGGTAGATCATTTAGGAAATCAAGTAGATGGAGATCAAATAATTTATATTATTGCAAAAGAATA	135	4	3	1	2
0079E	TAATAAAAATCTAAGTCTGAAACGATTGATGTTGAATGAACTAGTTACGCGTTTTGGACGAGCAGACTTGTGGAGTAGACGACAAATGTTTGCCCAAATATGCTCTTACATATTGAACTACGGTGACCGATGTCTATCTACGATAGATTTCAATAATGAA	160	4	3	1	2
0079F	TAACGAGGTAGGTATACTTACTCGTTTAGCATCTAATGCTAATAAACCTATGAAACAAGACATCTGTAACAAGAAATTGAACACTAAAGCCATCGCTGCGTATAATGCAAAAGATCGAACTACGGGCATATCAGACAAACTGCCGATAAAAAAACATGTGATTTCTGCGAGAGTAGTGATGAAAATTGACGGTCCGATTTTG	202	4	1	3	2
007A0	TAACATTCCATATATTGCCCCACAGGGTTTTCCTGAAGTATTTTCTAAATTGCAAAATGCATAATAAGATGCATATAGGTATAAACTACCATCTATTATAATAACTGGATTATTTTTTATGTGATTCATATTTACTCTTTATATTTTACAGATATTTTT	159	4		4	1
007A1	TAAAAATCGGTACGGCATATAACAATGAGTCATGTGATCTAATATTATTACATTTTTGATCGGTGGTCCGTTGTTATATCCCGGACGGACTAAAACATTCGAGGAAAGAAATAGAGACATTGATCAGTTGGTGTTTCGTTCAAGGGTTAGGAATATATAAATCGGAACATTGAATGCAAGCA	182	4	3	1	2
007A2	TAATTTACCTTGATATTGATCGTGTTCTATGATTCATAATCCTTGATGGTGAACGACTTAGACTACGAGAGCGTTCCCTAGACCTAGACCGAGATAAAGATCGAGATCGAGATCTGGACATAGAATGACGAACTCTCATATCCCGACGTTTACTGTCACGCTCTCGAAGTATTCGCTGAAATACTGCTAATGGATCATCTATAGTTCTTTTATTACTAAAACAATACAATATAAATTTAG	240	4	1	3	2
007A3	TAATATCATACTTATACGGCTTTTACACTAAATATAAGTAACTATAAGCATGTGTCCGTAACGGAACAATATAACCGATTGTTCCAGAACGTT	93	4		4	1
007A4	TAAATAAGTGCGGAAATCTGAAAGCACGCCATTGTACGGTCTTATACTGAGCGTCACGAGAGAAGGAACCTGTATCCCGACCGAAACACGTTTGATTCTGCGCATTGCCACGTA	114	4	3	1	2
007A5	TAAATCGAAGTATTCCATTACATTTTATATACGTTCTAAAATCGACAGGATCCATACGTATACTGAATGTTAGATGTGTTCCGTGGTCGTTA	92	4	2	2	2
007A6	TAAAAAGAGAACAGGCTTATAAACATATCTTAGCTGGTTCAAAAAAAGTAGTAGTTACAGGTCCATCAAAAGACGATATTCCAATGTTTGTGAGGGGTGCTAATTTTCATAAATATCAAGGGGAAAGTATCGTATCTAATGCATCATGTACTACTAATTGTCTAGCACCTCTTTCCAAAGTAATAGATGATAACTTTGGTATTATTGAA	209	4	3	1	2
007A7	TAAAATATCACATCCATATTCCGTTACTAATACAGTATGTTCATATTGAGCTGATAAAGAACGATCTTTAGTTTTCACAGTCCATCCATCTTTCATACATTTTACTTCTGGATTTCCAGAA	121	4	3	1	2
007A8	TAATACGTCATATCCTGTAACAAGGGTTCCATTTTACTCTTACAGGATAAAACCGTTAGAGATAGATATGACTCATATAACCCATTCTATTTCTAATTTGGGTAAATATAATAATTACTATAAACATAGTTTGATTTCA	139	4	3	1	2
007A9	TAACTAAATAATAATGATACTTTACTGCCTCCACCGAGAGAGGGCTACTCGTTGGCGCATCCAAATGATCGAGCTCCGCGTTCTCGTACCCAATTTTATCCCACTCTACCATATAGCTGTAGCAACGACAGTGGTGGTGGTAGCGGCCAGCGTACGGGCAGATTTAGTGGTGAGAATGCGAGAGATCGGATGAGTTTTAGTCGTCGCCCAGTAGCAGCCTCTCGGTGGCCGGCAGTATAAA	241	4		4	1
007AA	TAAAAAGCGTCGTTACCTTAGCTTCTCGTATAAATCTGCCACCGTCCACATTGACGCTCTCAATTGCTTTAGTACGTTCCTGCACCTTGTTATACAAAGCCTACGAGATGTATTTGATCAATAAATAAAAAAACCTTTGTTCTGGCCGTAAGGCTTTACTTGGATAATGTAATACAGTATACACTTATGTTATA	194	4	2	2	2
007AB	TAAAACCAGAATACCAATATGTAGGCATAACCAAAAATCGTAGACAATATACCACGTTCACCGAAACTCAGTTACTTCACTGTACGGAAACGGATCTATTTACAATTTGCCCAGAATTTCAACCTATACAATATGAATCGAAAAATCAACCTTGCGAAGTTTCTTTA	167	4	2	2	2
007AC	TAATAGAAGGGTCCACATATGTTGTTCTAACTCCCATTCAAAAATTATAAAAATACATAGGCACAATTTTTTTTTTATAAGCA	83	4	4		1
007AD	TAACAGCCGTTCTTAGCGTAATCTTACCGATTTCCCATGTGAGTAGTGTAAATATATTCCCGGGAATACATCTTGATATTCGTAATACGTTGCCTGA	97	4	2	2	2
007AE	TAATAAGGCTCCGAATTCCTCGGACCCCGCAGTCAAAGACATAAAACGTAAATTAGATCGATTGAACAGTTTGTGGAATGAAGTCCAAGAAGCGACTAATGATCGTGGGCGTAGTCTTGAAGAAGCCCTCATACTAGCTGAGAGATTCTGGGAAGAATTACAGAATGTGATGGGTACACTAAAAAATTTACAAGATTCATTACACTCGCAAGATGCACCAGCTGTAGAACCAGCTATATTGAAAC	245	4	4		1
007AF	TAACAAAAACATATTTATGACTCATACATTTTCCTTATAAGAGGACGTCGCACCCGCATGTGTTGTCTCCGTCTTATACACGTACGTTATAGCAAATGTTCGTTCAGAAGATTCAATTGTGTGCTGTTAGTTTTTATATTAGAGTGAATTGACCTATTATCAAA	164	4	4		1
007B0	TAAAATATTCACGAGAATACACGCACACGGTCTTTTTGTCACACACAGTATGGCGTAAATCATAGTCAACTAACAAGTCGCAATAAAAATATAATAACTATCAATTTCGTTTATCGAGCAGCAGTTATTAGAAACACA	138	4	4		1
007B1	TAAAATAGACGCCTCTGTACTAAAAGATAAACGAGCATCTACTTCGCTTGAAATATAACCTGGTATTTTTTTTAGAATTTCTATTCCTAAATCTACTAATATTTTATCACTTGCATTGATGATCTGATCTTTATATAGCCCTCCTTTCTTTTTTGCATATTGCACAGCTTGATCTACAAAATTTTGATTAGTATTAGAACTTACTGCTTGTAGTA	215	4	4		1
007B2	TAATTTTTGTCGTTCGTCTAAGAAAATTGAATAAAACCGGAGTTTTAGAGAAGACAGTCAACCAGACATTTTGAGCGGACCTTGACTAGTATAGACTTACCGTGAGAGAGTGTGTCATACGGCAATAGATATTTGCAGTAAATGTCATCAAGTTTGGTGACACGGTCTTGAGCACTCTTCGGAATCTTCATCAGGTCGGCGACACGACACCACTTGTCCAGTTCTATCACTTCCTTGAGTCCGCCAAG	248	4		4	1
007B3	TAAAGCTATCGAATACATGGTGACTATTCGAATGTTCGATAGTTATGGAATTACTATCGAATAGTTTGATAGTGACTATTCGATAGTTCCCATCACTAATTTGGTGCGCATTGCACGAGAATCCGCGCAAAATCGGTCCCGGGAAAAAATAACCATTACTTTGCTAAAAATAAACGAAAATAAAATCCGAATACGCCATTGAAAAGAAGACATTTCACTGAATAACCACGTATAAAGACGGAAGAATTGCTCTGATAACCGAGTAAA	267	4	4		1
007B4	TAAACATGAGGCGCCGAATGTGTTTCGTATAAATGTTGTATGCGCCGACATGTATTGCGCGTAAATGTTGAATACGCTGACTAGTGTTACACGTAAATGTCATCGTTGAATTTTCGTGA	119	4	2	2	2
007B5	CAATGATATAATATCATTATATAAGAAAAACGATTCTGAGCGGAGACGGTTTGTCAGTCTGGATATTTTATATTGTTATTATTTATTATATCATATGTAAGTTGAA	106	4		4	1
007B6	TAAACGATAAATTGTTTTTCCTCTATTATTATCATGTCCAAAACAATTTTGAATTTGGCTATTTTTATGCATTCTCTTCCAGTGCCGCAACAACCGCAGGGGCAGCCGGGGCGATGCCCCCATAGAGGGCCGCTAATCGTTGGATCAGGGGCCCCAACAGCGCTCCGCATCTATTTTATA	180	4	3	1	2
007B7	TAACGGTAATCTGACGAAGCACCGCCGGATACATACGGGCGAGAAACCTTACTTATGCGATGTGTGCGAAAAGTCGTTCGCTGATAGCAGTGGTCTGACGAAGCACAAGCGAACTCACACGGGTGAGAAACCTTACACGTGTGACATTTGTGAAAGGTCTTTCAGTGATAGCGGTACTCTAAAAAAGCACCGACGAATAAAGCACACACAACCGGAGCAGCCAAACATTTCAAAAGATGCCACAAT	246	4	3	1	2
007B8	TAAAAAATCAATTGCGTTTCCATGTGCATTACATCCGAAACAATAATAAAATTGTTTTTCATTACTGACGGTAAAAGATGGAGTTTTATCATGATGAAAAGGACAATTTGTTTGATAATTTTTACCATA	129	4	4		1
007B9	TAATGTTAGCGTTATACTCATTCAACTTGAAGGTCTGGATTAGATGGTTTGGAAATTATC	60	4		4	1
007BA	TAAACCATTTATTTTCAATGTATATTAGACGCCATATGGCGTCAAACGCATTGCTGAATGATACTTATGA	70	4	3	1	2
007BB	TAATCATTTTTTCCAAGCTAAAAATCATAAAGATGGAGGTGATTTAGTTTATTTCCAGGGTCATATTTCACCTGGAATTTATGCTCGCTCTTTTTTAGAAGGACGTTTATCCGAAGAACAGATTGATAATTTTAGACAAGAAGTTGATGGAATAGGCTTATCTTCTTATCCGCATCCTAAGCTAATGCCAAATTTTTGGCAATTTCCTACTGTATCTATGGGTTTAGGACCACTTTGTGCTATTTATCAAGCAAAA	256	4	4		1
007BC	TAATTGCATATCACCATATTCAATACCATTGTGTACCATTTTTACATAATGACCTGCACCATTAGGACCAATATAGCTTACACATGGCTCACC	93	4	2	2	2
007BD	TAAAGATTCTTTATTAGCTAATAATATTGTTTTGCCAGCATGTATTGCAGATAACGTCGGTAACAAACCAGCCATTCCAACAATTGCAGATATAACGTGATCTGTTTCTTCTAATGCAGCTAACGCACAAATATCTTTTTCTCCAGTAAGAACTTGAGTATTGATTTTACTAT	173	4	2	2	2
007BE	TAATGTCCGAGCGAGCGTAGCGAGCGAGTGGCCAAGCTGGTAATAAACGTATAC	54	4	4		1
007BF	TAAATTACTCTAATATTACAATGTGTATTCTTTACACACTTACTGCGTTTATCTACGTGTTCTTCGAATGCGTACTAAATACATATTATTATAATAATAATAATAGGCAAAGCGTATAAAATGTTACAATTCTCGATTATTTCTCGAAGGT	151	4	4		1
007C0	TAATAATATTGGTATTGTTCTGGTACCTATAAAGCCACACAATTTCACTTTGTTTTGTGGCTTAGCGTGGCGCGTTGGTAGCTACCAGTTGCGGAATGCGACTGGGAGTAAGTAACGACCACAGCTAGCTTCTGGCACCCGTATAGGTGACCACCCGGGTTCATAGTACCTA	172	4		4	1
007C1	TAAAACATGTTTGTTGAAATTTAGTGATAAAAAGTCACCAAGTTGCTGGAGGAAAATTGGATGTGAAAAAAGCTATTAGTCGTAGTGATGGCGCTGGTGGTGGCAGAGGTGGCCGTGGTGGTCGCGGAGGTGGTGGAGGAGGCGGTGGTAATAGAAGTAGCTGGGGAGGAAATCCACGAAACGAACAATGGGGAGGACATCATAACAGTAAATATGAATATATATTTA	228	4	1	3	2
007C2	TAAAATATCATGAAGATGTTTGTGGAATTCTTGTGACGTACTTTGAAAAGTCCCATTTTCCGATTATCCGACCAGGTATGATGGCGGTTTTATCTACATGACACCCTGTGCAGAAATACCGACCCAAGTAAAAGCAGTAACGGAATTTTGAAGCGTACTTCACTGCCACTTTCATGCTACAGCCCGCACATCTATAACCTTGTAGTTCCATTATGTTCTTCCTACTGTAAACAAATAAAACAATAAATTT	250	4		4	1
007C3	TAAGAGTACACCGGGCGGTCGACGAAAACACGTCATGTTCACACATGGTTCCCCACCACTGATACACAGCGATGGCGGTAATAATAACACAGTACACGTTGGCGTAAAATTGTTTCAGAATGATCAATCATGGGGTTACGGCAACATACGGCAGTCAGTAGCACATGCGCAAACTGGTGTACT	183	4	2	2	2
007C4	TAAAAAAAAGCACGCTGTTGCACAGATAAAGTTCTTTACGTGTTGTGAAAATTTGGTAGTTCTACAACAAATATAGTACGAGAAAAGTTGTCCCGCGCAAAACAGTTTTTCGCTATGTTGTACATTTGCAAGACGGAGACAACACATGCGGGTGTGACATTCT	163	4	4		1
007C5	TAAAATCACTGTCACATAATGTAGATGAAATAGCTCGAAAGAAAAAGAAACGGAAAAAGGATAAGGAAAGAAACAAAGAAGAAAGGAGAGATGACCGTAAAGAAGAACGGAGGGATGACCGTAAAGAAGAACGGAGGGATGACCGTAAAGAAGAACGGAGGGATGACCATAAGGAAGACCGAAGGGAATGTCATCTAGATCGTAAGGAAGAACGTAGAGATGATAGAAAAGAAGAACTAAGAAAAGATGAACCCCGGAGAGAAGATCGAAAAGATGAACCTAGAAAGG	288	4	4		1
007C6	TAACTGCATCATACACCATCAAATCATCGATAGTTATCAGATTTTGATTAGTGTCAAACAATACAACCTTTTGTACAACAGTCACAACATGAACAATTTTATTCTGAACAGCGTACACCAGAATGGCAACACGGACATGACGAGCAACTTTTCCGATATCTTCCGGTCGTAATTTCA	177	4	3	1	2
007C7	TAAGAGGTGAATATCGTCTAGGAGAAAGATTTTTTTCCCTTAGCGGTGACATACGTCTAGGTGATCTTCTTGGTGATAAAGACCTACGATAGGGCCTTGATCGTAGTGGTGAATATCTATATCTGTCTAGGGAAGGAGATCTTCTTCGTGGTGATCTTGACAATGGTGACCTTTTTTGAAGTTTACTATAAGGAGACATCGATCTTTTTCTAAGAGGTGGCGATGGAGATCTT	233	4	4		1
007C8	TAAAATAGGATATGCAGATTCAGAAAAAAGATAGCTACCATATTCAGCAGTATCTGAAATAACTTTATTCATCTCATATAATTTTTTTCTTGCAATAGTATTGGCAATCAATGGAAGTTCATGTAAGGATTCGTAATAAGCTGATTCTTCTTTGATACCCGTTTCAATCATTTTTTCAAAAGATAATTCGATACCAGA	198	4	2	2	2
007C9	TAACTTTTCCGTTTCCCGGAATAAAAATTCGCAGCAGTATATTATCAGGTAGGCAATCTACCTACGGAAGATCGCAGACCCCGTGCTGTTTGTACGTAGGTGTATGA	107	4	3	1	2
007CA	TAACCTTTTTGTTTAGAATCACCATATGGTGACGTGAGTGGCTTGCCTGACCCTTACCTCGAGCAGCTTATTGACAATGAGGAACACATGAAACCTCAACCACATCTGTCCATGTCATATGATGAAAGTCTCGAGTCTGGATATTCTACACCAAATTCACGGACGCGACGCATAATCAGAGAAATTATCGTTTAGATGCGGAGCATTGCCCTATGTGTATAGTGTTTT	228	4	2	2	2
007CB	TAATAACTTATTCACTTCCGACCAAGGAGGCGCCGATATGCAATCGAGTTCCTATGTAATAAGAAAGCTCAACGAAGGAACAGAAACCCCCGAGCCAACAAAATACACAACAA	113	4	1	3	2
007CC	TAAAAGATATACGCATCCTTATAAAACCTGGAAACACTTTAGGTATTTGCGGCCCTACAGGATCTGGAAAAAGCACTTT	79	4	4		1
007CD	TAAAACTATTCGAATAGTTTATCGAATAGTTTTCATTCGAATAGTTTTTATTCGAATAGTTTATCGAATAGTTTTATCGAATAGTTTATCGAATAGTTTTATCGAATAGTTTTTATTCGAATAGTCTATCGAATAGTTTTATCGAATGTTTATTTATTTCGAAAGTTTATAATATATTAGTTTATCGAATAGTTTTCAATGTTTTCAATTTTTCATTCAATAGTTTA	227	4	2	2	2
007CE	TAAAGGAGCACGTGGTGCCGCAAGAATACAGTAAAGTGCTACCGGATTATGACTCCATCGATATCGCCAGCGTGCAGCTGTCAGGCGAAGATGTGTATCTAGAACTGCGCGGCGATAACGGGGCACGTACAGAGCTGAA	139	4	2	2	2
007CF	TAAGCAACTCGTTTAGAGTATCGACATCACATCTGTATTTCCTCCGACGTGCTTTAGCTTGAGCCCATTTATGCTCAATGGGATTGAGATCAGGGGAATAAACAGGAAGATATTCGAGGGTAAATCCGGCATTTTTTATTGAATGTTGTATATCCTGACGTTTGTGAAAACTAACATTATCCATCACAATAACGGCATTACGAGGTACCTTAGGCAACAAATCCTGATT	229	4	4		1
[truncated: 19,784 more rows]
